# Supplementary material for: Phylogeny and Functional Differentiation of the Terpene Synthase Gene Family in Angiosperms with Emphasis on Rosa chinensis
Source: Int J Mol Sci. 2025 Feb 27;26(5):2113. doi: 10.3390/ijms26052113 (PMC11901113; doi:10.3390/ijms26052113)
Supplement: Supplementary file 1 [file ijms-26-02113-s001.zip]

Archive with 14 entries (14 files):
- Figure S1.tif
- Figure S2.tif
- Figure S3.tif
- Supplemental Table S1.xlsx
- Supplemental Table S2.xlsx
- Supplemental Table S3.xlsx
- Supplemental Table S4.xlsx
- Supplemental Table S5.xlsx
- Supplemental Table S6.xlsx
- Supplemental Table S7.xlsx
- Supplemental Table S8.xlsx
- Supplemental Table S9.xlsx
- Supplementary materials.pdf
- TPSs.fasta
