# Supplementary material for: Phylogeny and Functional Differentiation of the Terpene Synthase Gene Family in Angiosperms with Emphasis on Rosa chinensis
Source: Int J Mol Sci. 2025 Feb 27;26(5):2113. doi: 10.3390/ijms26052113 (PMC11901113; doi:10.3390/ijms26052113)
Supplement: Supplementary file 1 [file ijms-26-02113-s001.zip › Supplemental Table S1.xlsx]

## Sheet: Table S1
Supplemental Table S1: The information of 115 plant genomes which be analyzed.
Clade	Order	Family	Species Name	Common Name	Abbreviation	Version	Resource
Super-Asterids	Apiales	Apiaceae	Daucus carota L.	Carrot	dca	v2.0	Phytozome	https://data.jgi.doe.gov/refine-download/phytozome?organism=Dcarota&expanded=388
Super-Asterids	Asterales	Asteraceae	Lactuca sativa L.	Lettuce	Lsat	CoGe_ID:28333	CoGe	https://genomevolution.org/coge/GenomeInfo.pl?gid=28333
Super-Asterids	Asterales	Asteraceae	Taraxacum officinale F.H.Wigg.	Dandelion	Toff	v1.0	NCBI	https://www.ncbi.nlm.nih.gov/Taxonomy/Browser/wwwtax.cgi?lvl=0&id=50225
Super-Asterids	Asterales	Asteraceae	Helianthus annuus L.	Common sunflower	HanX	v1.0	Sunflower Genome Database	https://www.sunflowergenome.org/assembly-data/
Super-Asterids	Solanales	Solanaceae	Capsicum chinense Jacq.	Habanero type pepper	Cach	ASM227189v2	NCBI	https://ftp.ncbi.nlm.nih.gov/genomes/all/GCA/002/271/895/GCA_002271895.2_ASM227189v2/
Super-Asterids	Solanales	Solanaceae	Capsicum annuum L.	Chili pepper	can	Zunla-1_v2.0	NCBI	https://ftp.ncbi.nlm.nih.gov/genomes/all/GCF/000/710/875/GCF_000710875.1_Pepper_Zunla_1_Ref_v1.0/
Super-Asterids	Solanales	Solanaceae	Capsicum baccatum L.	Peruvian hot pepper	Caba	ASM227188v2	NCBI	https://ftp.ncbi.nlm.nih.gov/genomes/all/GCA/002/271/885/GCA_002271885.2_ASM227188v2/
Super-Asterids	Solanales	Solanaceae	Solanum pennellii Correll	Wild tomato	spe	v2.0	Sol Genomics	https://solgenomics.net/ftp/genomes/Solanum_lycopersicum/
Super-Asterids	Solanales	Solanaceae	Solanum lycopersicum L.	Tomato	sly	iTAGv2.3	Phytozome	https://data.jgi.doe.gov/refine-download/phytozome?q=Solanum+lycopersicum&expanded=Phytozome-225
Super-Asterids	Solanales	Solanaceae	Solanum tuberosum L.	Potato	stu	v3.4	Phytozome	https://data.jgi.doe.gov/refine-download/phytozome?q=Solanum+tuberosum&expanded=Phytozome-206
Super-Asterids	Solanales	Solanaceae	Petunia axillaris (Lam.) Britton, Sterns & Poggenb.	Petunia	pax	v1.62	Sol Genomics	https://solgenomics.net/ftp/genomes/Petunia_axillaris/
Super-Asterids	Solanales	Convolvulaceae	Cuscuta campestris Yunck.	Field dodder	Cuca	v0.32	Cuscuta campestris genome project	https://www.plabipd.de/project_cuscuta2/start.ep
Super-Asterids	Solanales	Convolvulaceae	Ipomoea nil (L.) Roth	Japanese morning glory	Inil	Asagao_1.1	NCBI	https://ftp.ncbi.nlm.nih.gov/genomes/all/GCA/001/879/475/GCA_001879475.1_Asagao_1.1/
Super-Asterids	Lamiales	Oleaceae	Olea europaea L.	Olive	Oeur	v1.0	Phytozome	https://data.jgi.doe.gov/refine-download/phytozome?q=Olea+europaea&expanded=Phytozome-451
Super-Asterids	Lamiales	Pedaliaceae	Sesamum indicum L.	Sesame	sin	v1.0	EnsemblPlants	https://ftp.ensemblgenomes.ebi.ac.uk/pub/plants/release-55/fasta/sesamum_indicum/dna/
Super-Asterids	Lamiales	Phrymaceae	Mimulus guttatus DC.	Spotted monkey flower	mgu	v2.0	Phytozome	https://data.jgi.doe.gov/refine-download/phytozome?q=Mimulus+guttatus&expanded=Phytozome-256
Super-Asterids	Gentianales	Rubiaceae	Coffea canephora Pierre ex A.Froehner	Robusta coffee	coc	v1.0	Coffee Genome Hub	https://coffee-genome-hub.southgreen.fr/content/download
Super-Asterids	Ericales	Actinidiaceae	Actinidia chinensis Planch.	Kiwifruit	ach	Red5_PS1_1.69.0	EnsemblPlants	https://ftp.ensemblgenomes.ebi.ac.uk/pub/plants/release-55/fasta/actinidia_chinensis/dna/
Super-Asterids	Caryophyllales	Amaranthaceae	Beta vulgaris L.	Common beet	bvu	RefBeet-1.2	The Beta vulgaris Resource	https://bvseq.boku.ac.at/Genome/Download/index.shtml
Super-Asterids	Caryophyllales	Amaranthaceae	Amaranthus hypochondriacus L.	Grain Amaranth	Ahyp	v2.1	Phytozome	https://data.jgi.doe.gov/refine-download/phytozome?q=Amaranthus+hypochondriacus&expanded=Phytozome-459
Super-Asterids	Caryophyllales	Chenopodiaceae	Chenopodium quinoa Willd.	Quinoa	Cqui	v1.0	Phytozome	https://data.jgi.doe.gov/refine-download/phytozome?q=Chenopodium+quinoa&expanded=Phytozome-392
Super-Rosids	Fabales	Fabaceae	Lotus japonicus (Regel) K.Larsen		lja	v3.0	PLAZA	https://bioinformatics.psb.ugent.be/plaza/versions/plaza_v2_5/download
Super-Rosids	Fabales	Fabaceae	Cicer arietinum L.	Chickpea	car	v2.0	Legume Information System	https://data.legumeinfo.org/Cicer/arietinum/genomes/CDCFrontier.gnm2.S2FF/
Super-Rosids	Fabales	Fabaceae	Trifolium pratense L.	Red clover	tpr	v2.0	Phytozome	https://data.jgi.doe.gov/refine-download/phytozome?q=Trifolium+pratense&expanded=Phytozome-385
Super-Rosids	Fabales	Fabaceae	Medicago truncatula Gaertn.	Barrel medic	mtr	Mt4.0v1	Phytozome	https://data.jgi.doe.gov/refine-download/phytozome?q=Medicago+truncatula&expanded=Phytozome-285
Super-Rosids	Fabales	Fabaceae	Vigna radiata (L.) R.Wilczek	Mung bean	vra	ver6	Legume Information System	https://data.legumeinfo.org/Vigna/radiata/genomes/VC1973A.gnm6.3nL8/
Super-Rosids	Fabales	Fabaceae	Vigna angularis (Willd.) Ohwi & H.Ohashi	Adzuki bean	van	v3.0	Legume Information System	https://data.legumeinfo.org/Vigna/angularis/genomes/Gyeongwon.gnm3.JyYC/
Super-Rosids	Fabales	Fabaceae	Phaseolus vulgaris L.	Common bean	pvu	v1.0	Phytozome	https://data.jgi.doe.gov/refine-download/phytozome?q=Phaseolus+vulgaris&expanded=Phytozome-218
Super-Rosids	Fabales	Fabaceae	Glycine max (L.) Merr.	Soybean	gma	Wm82.a2.v1	Phytozome	https://data.jgi.doe.gov/refine-download/phytozome?q=Glycine+max&expanded=Phytozome-275
Super-Rosids	Fabales	Fabaceae	Cajanus cajan (L.) Millsp.	Pigeon pea	cca	v5.0	GigaDB	http://gigadb.org/dataset/100028
Super-Rosids	Fabales	Fabaceae	Lupinus angustifolius L.	Narrow-leaved blue lupine	Lang	LupAngTanjil_v1.0	NCBI	https://ftp.ncbi.nlm.nih.gov/genomes/all/GCA/001/865/875/GCA_001865875.1_LupAngTanjil_v1.0/
Super-Rosids	Fabales	Papilionoideae	Ammopiptanthus nanus (M.Pop.) S.H.Cheng		Anan	v1.0	GigaDB	https://ftp.cngb.org/pub/gigadb/pub/10.5524/100001_101000/100466/
Super-Rosids	Fabales	Fabaceae	Arachis duranensis Krapov. & W.C.Greg.	Peanut	adu	v14167	PeanutBase	https://peanutbase.org/data/v2/Arachis/duranensis/
Super-Rosids	Fabales	Caesalpinioideae	Mimosa pudica L.	Mimosa	Mimp	ASM325494v1	NCBI	https://ftp.ncbi.nlm.nih.gov/genomes/all/GCA/003/254/945/GCA_003254945.1_ASM325494v1/
Super-Rosids	Fabales	Fabaceae	Chamaecrista fasciculata (Michx.) Greene		Chaf	ASM325492v1	NCBI	https://ftp.ncbi.nlm.nih.gov/genomes/all/GCA/003/254/925/GCA_003254925.1_ASM325492v1/
Super-Rosids	Rosales	Rosaceae	Prunus mume (Siebold) Siebold & Zucc.	Mei	pmu	v1.0	NCBI	https://ftp.ncbi.nlm.nih.gov/genomes/all/GCA/000/346/735/GCA_000346735.1_P.mume_V1.0/
Super-Rosids	Rosales	Rosaceae	Prunus persica (L.) Batsch	Peach	ppe	v2.1	Phytozome	https://data.jgi.doe.gov/refine-download/phytozome?organism=Ppersica&expanded=298
Super-Rosids	Rosales	Rosaceae	Pyrus × bretschneideri Rehder	Chinese white pear	pbr	v121010	GigaDB	https://ftp.cngb.org/pub/gigadb/pub/10.5524/100001_101000/100083/
Super-Rosids	Rosales	Rosaceae	Malus domestica Borkh.	Apple	Mald	v3.0.a1	GDR	https://www.rosaceae.org/species/malus/malus_x_domestica/genome_v3.0.a1
Super-Rosids	Rosales	Rosaceae	Dryas drummondii Richardson ex Hook.	Dryas	Dryd	v1_b2	GigaDB	https://ftp.cngb.org/pub/gigadb/pub/10.5524/101001_102000/101047/
Super-Rosids	Rosales	Rosaceae	Rosa chinensis Jacq.	China rose	Rchi	RchiOBHm-V2	NCBI	https://ftp.ncbi.nlm.nih.gov/genomes/all/GCA/002/994/745/GCA_002994745.2_RchiOBHm-V2/
Super-Rosids	Rosales	Rosaceae	Fragaria vesca L.	Wild strawberry	fve	v1.1	Phytozome	https://data.jgi.doe.gov/refine-download/phytozome?q=Fragaria+vesca&expanded=Phytozome-226
Super-Rosids	Rosales	Rosaceae	Rubus occidentalis L.	Black raspberry	roc	v1.0.a1	GDR	https://www.rosaceae.org/species/rubus_occidentalis/genome_v1.0.a1
Super-Rosids	Rosales	Cannabaceae	Trema orientalis (L.) Blume	Charcoal-tree	Tori	TorRG33x02_asm01	NCBI	https://ftp.ncbi.nlm.nih.gov/genomes/all/GCA/002/914/845/GCA_002914845.1_TorRG33x02_asm01/
Super-Rosids	Rosales	Cannabaceae	Parasponia andersonii (Planch.) Mabb.	Nitrogen fixer	Pand	PanWU01x14_asm01	NCBI	https://ftp.ncbi.nlm.nih.gov/genomes/all/GCA/002/914/805/GCA_002914805.1_PanWU01x14_asm01/
Super-Rosids	Rosales	Moraceae	Morus notabilis C.K.Schneid.	Mulberry	Mnot	ASM41409v2	NCBI	https://ftp.ncbi.nlm.nih.gov/genomes/all/GCA/000/414/095/GCA_000414095.2_ASM41409v2/
Super-Rosids	Rosales	Rhamnaceae	Ziziphus jujuba Mill.	Common jujube	Zjuj	ZizJuj_1.1	NCBI	https://ftp.ncbi.nlm.nih.gov/genomes/all/GCA/000/826/755/GCA_000826755.1_ZizJuj_1.1/
Super-Rosids	Cucurbitales	Cucurbitaceae	Cucurbita maxima Duchesne	Pumpkin	Cuma	v1.1	CuGenDB	http://cucurbitgenomics.org/ftp/genome/Cucurbita_maxima/v1.1/
Super-Rosids	Cucurbitales	Cucurbitaceae	Cucumis sativus L.	Cucumber	csa	v1.0	Phytozome	https://data.jgi.doe.gov/refine-download/phytozome?q=Cucumis+sativus&expanded=Phytozome-122
Super-Rosids	Cucurbitales	Cucurbitaceae	Cucumis melo L.	Muskmelon	cme	v3.5	CoGe	https://genomevolution.org/coge/GenomeInfo.pl?gid=28219
Super-Rosids	Cucurbitales	Cucurbitaceae	Citrullus lanatus (Thunb.) Matsum. & Nakai	Watermelon	cla	v2.0	icugi.org	http://cucurbitgenomics.org/ftp/genome/watermelon/97103/v2/
Super-Rosids	Fagales	Juglandaceae	Juglans regia L.	Walnut	jre	Walnut 2.0	NCBI	https://ftp.ncbi.nlm.nih.gov/genomes/all/GCA/001/411/555/GCA_001411555.2_Walnut_2.0/
Super-Rosids	Fagales	Betulaceae	Betula pendula Roth	Silver birch	Bpen	v1.2	CoGe	https://genomevolution.org/coge/GenomeInfo.pl?gid=35079
Super-Rosids	Malpighiales	Salicacea	Populus tremula L.	Aspen	Potr	v1.1	Phytozome	https://data.jgi.doe.gov/refine-download/phytozome?q=Populus+tremula&expanded=Phytozome-717
Super-Rosids	Malpighiales	Salicacea	Populus trichocarpa Torr. & A.Gray	Black cottonwood	ptr	v3.0	Phytozome	https://data.jgi.doe.gov/refine-download/phytozome?q=Populus+trichocarpa&expanded=Phytozome-210
Super-Rosids	Malpighiales	Euphorbiaceae	Manihot esculenta Crantz	Cassava	mes	v6.1	Phytozome	https://data.jgi.doe.gov/refine-download/phytozome?q=Manihot+esculenta&expanded=Phytozome-305
Super-Rosids	Malpighiales	Euphorbiaceae	Ricinus communis L.	Castor Bean	rco	v0.1	Phytozome	https://data.jgi.doe.gov/refine-download/phytozome?q=Ricinus+communis&expanded=Phytozome-119
Super-Rosids	Malpighiales	Linaceae	Linum usitatissimum L.	Flax	lus	v1.0	Phytozome	https://data.jgi.doe.gov/refine-download/phytozome?q=Linum+usitatissimum&expanded=Phytozome-200
Super-Rosids	Brassicales	Brassicaceae	Aethionema arabicum (L.) Andrz. ex DC.	Dick	aar	v2.5	CoGe	https://genomevolution.org/coge/GenomeInfo.pl?gid=23428
Super-Rosids	Brassicales	Brassicaceae	Arabis alpina L.	Gray rockcress	Alp	CoGe_ID:34640	CoGe	https://genomevolution.org/coge/GenomeInfo.pl?gid=34640
Super-Rosids	Brassicales	Brassicaceae	Brassica napus L.	Rape	bnp	v5.0	Genoscope	https://www.genoscope.cns.fr/brassicanapus/data/
Super-Rosids	Brassicales	Brassicaceae	Brassica oleracea L.	Wild cabbage	bol	v2.1	Ensembl	https://ftp.ensemblgenomes.ebi.ac.uk/pub/plants/release-55/fasta/brassica_oleracea/dna/
Super-Rosids	Brassicales	Brassicaceae	Brassica rapa L.	Field mustard	bra	FPsc v1.3	Phytozome	https://data.jgi.doe.gov/refine-download/phytozome?q=Brassica+rapa&expanded=Phytozome-277
Super-Rosids	Brassicales	Brassicaceae	Capsella rubella Reut.	Pink shepherd's-purse	cru	v1.0	Phytozome	https://data.jgi.doe.gov/refine-download/phytozome?q=Capsella+rubella&expanded=Phytozome-183
Super-Rosids	Brassicales	Brassicaceae	Arabidopsis lyrata (L.) O'Kane & Al-Shehbaz		Alyr	Alyr_1.0	NCBI	https://ftp.ncbi.nlm.nih.gov/genomes/all/GCA/026/151/145/GCA_026151145.1_ALyr_1.0/
Super-Rosids	Brassicales	Brassicaceae	Arabidopsis thaliana (L.) Heynh.	Thale cress	ath	TAIR10	Phytozome	https://data.jgi.doe.gov/refine-download/phytozome?q=Arabidopsis+thaliana&expanded=Phytozome-167
Super-Rosids	Brassicales	Brassicaceae	Camelina sativa (L.) Crantz	False flax	Csat	Cs	NCBI	https://ftp.ncbi.nlm.nih.gov/genomes/all/GCA/000/633/955/GCA_000633955.1_Cs/
Super-Rosids	Brassicales	Brassicaceae	Boechera stricta (Graham) Al-Shehbaz	Canada rockcress	Bost	v1.2	Phytozome	https://data.jgi.doe.gov/refine-download/phytozome?q=Boechera+stricta&expanded=Phytozome-278
Super-Rosids	Brassicales	Brassicaceae	Lepidium meyenii Walp.	Maca	Lmey	v1.0	herbal-genome.cn	http://herbalplant.ynau.edu.cn/index.php?m=content&c=index&a=show&catid=100&id=66
Super-Rosids	Brassicales	Brassicaceae	Thellungiella halophila (C.A.Sm.) O.E.Schulz		thh	Theha_V1.0	Brassica Database	http://www.brassicadb.cn/#/Download/
Super-Rosids	Brassicales	Brassicaceae	Thellungiella salsuginea (Pall.) O.E.Schulz		tsa	v1.0	Brassica Database	http://www.brassicadb.cn/#/Download/
Super-Rosids	Brassicales	Brassicaceae	Cleome gynandra L.	Spider plant	cgy	v1.0	CoGe	https://genomevolution.org/coge/GenomeInfo.pl?gid=23319
Super-Rosids	Brassicales	Cleomaceae	Tarenaya hassleriana (Chodat) Iltis	Spiny spiderflower	tha	v5.0	CoGe	https://genomevolution.org/coge/GenomeInfo.pl?gid=23455
Super-Rosids	Brassicales	Caricaceae	Carica papaya L.	Papaya	cpa	ASGPBv0.4	Phytozome	https://data.jgi.doe.gov/refine-download/phytozome?q=Carica+papaya&expanded=Phytozome-113
Super-Rosids	Malvales	Malvaceae	Gossypium raimondii Ulbr.	Cotton	gra	v2.1	Phytozome	https://data.jgi.doe.gov/refine-download/phytozome?q=Gossypium+raimondii&expanded=Phytozome-221
Super-Rosids	Malvales	Malvaceae	Gossypium barbadense L.	Extra-long staple cotton	Goba	Hai7124_V1.1	COTTONGEN	https://www.cottongen.org/data/download/genome_tetraploid/AD2
Super-Rosids	Malvales	Malvaceae	Gossypium hirsutum L.	Upland cotton	Ghir	TM-1 (v2.1)	http://ibi.zju.edu.cn/cotton	http://ibi.zju.edu.cn/cotton
Super-Rosids	Malvales	Malvaceae	Durio zibethinus L.	Durian	Dzib	Duzib1.0	NCBI	https://ftp.ncbi.nlm.nih.gov/genomes/all/GCA/002/303/985/GCA_002303985.1_Duzib1.0/
Super-Rosids	Malvales	Malvaceae	Theobroma cacao L.	Cacao	tca	v1.1	Phytozome	https://data.jgi.doe.gov/refine-download/phytozome?q=Theobroma+cacao&expanded=Phytozome-233
Super-Rosids	Sapindales	Rutaceae	Citrus maxima (Burm.) Merr.	Pomelo	Cmax	v1.0	Citrusgenomedb	https://www.citrusgenomedb.org/analysis/187
Super-Rosids	Sapindales	Rutaceae	Citrus sinensis (L.) Osbeck	Sweet orange	csi	v1.1	Phytozome	https://data.jgi.doe.gov/refine-download/phytozome?q=Citrus+sinensis&expanded=Phytozome-154
Super-Rosids	Myrtales	Myrtaceae	Eucalyptus grandis W.Hill	Flooded gum	egr	v2.0	Phytozome	https://data.jgi.doe.gov/refine-download/phytozome?q=Eucalyptus+grandis&expanded=Phytozome-297
Basal-Eudicots	Vitales	Vitaceae	Vitis vinifera L.	Wine grape	vvi	Genoscope.12X	Phytozome	https://data.jgi.doe.gov/refine-download/phytozome?q=Vitis+vinifera&expanded=Phytozome-145
Basal-Eudicots	Proteales	Nelumbonaceae	Nelumbo nucifera Gaertn.	Sacred Lotus	nnu	LOTUS-DB v1.1	PLAZA	https://bioinformatics.psb.ugent.be/plaza/versions/plaza_v4_5_dicots/organism/view/Nelumbo%2Bnucifera
Basal-Eudicots	Ranunculales	Papaveraceae	Papaver somniferum L.	Opium poppy	Psom	ASM357369v1	NCBI	https://ftp.ncbi.nlm.nih.gov/genomes/all/GCA/003/573/695/GCA_003573695.1_ASM357369v1/
Basal-Eudicots	Ranunculales	Papaveraceae	Macleaya cordata (Willd.) R.Br.	Plume poppy	Mcor	MC_HNAU_1.0	NCBI	https://ftp.ncbi.nlm.nih.gov/genomes/all/GCA/002/174/775/GCA_002174775.1_MC_HNAU_1.0/
Basal-Eudicots	Ranunculales	Ranunculaceae	Aquilegia coerulea E.James	Rocky Mountain columbine	Aqco	v3.1	Phytozome	https://data.jgi.doe.gov/refine-download/phytozome?q=Aquilegia+coerulea&expanded=Phytozome-322
Monocots	Poales	Poaceae	Triticum turgidum L.	Durum wheat	Trdc	v1.0	Ensembl	https://ftp.ensemblgenomes.ebi.ac.uk/pub/plants/release-55/fasta/triticum_aestivum/
Monocots	Poales	Poaceae	Hordeum vulgare L.	Barley	Horv	r1	Phytozome	https://data.jgi.doe.gov/refine-download/phytozome?q=Hordeum+vulgare&expanded=Phytozome-462
Monocots	Poales	Poaceae	Brachypodium distachyon (L.) P.Beauv.	Stiff Brome	bdi	v3.1	Phytozome	https://data.jgi.doe.gov/refine-download/phytozome?q=Brachypodium+distachyon&expanded=Phytozome-314
Monocots	Poales	Poaceae	Oryza glaberrima Steud.	African rice	ogl	v1.55	Ensembl	https://ftp.ensemblgenomes.ebi.ac.uk/pub/plants/release-55/gff3/oryza_glaberrima/
Monocots	Poales	Poaceae	Oryza punctata Kotschy ex Steud.	Red rice	Opun	v1.2	Ensembl	https://ftp.ensemblgenomes.ebi.ac.uk/pub/plants/release-55/gff3/oryza_punctata/
Monocots	Poales	Poaceae	Oryza sativa L.	Rice	osa	v7.0	Phytozome	https://data.jgi.doe.gov/refine-download/phytozome?q=Oryza+sativa&expanded=Phytozome-323
Monocots	Poales	Poaceae	Oryza rufipogon Griff.	Wild rice	oru	OR_W1943	Ensembl	https://ftp.ensemblgenomes.ebi.ac.uk/pub/plants/release-55/gff3/oryza_rufipogon/
Monocots	Poales	Poaceae	Leersia perrieri A.Camus	Cutgrasses	lpe	Lperr_V1.4	Ensembl	https://ftp.ensemblgenomes.ebi.ac.uk/pub/plants/release-55/gff3/leersia_perrieri/
Monocots	Poales	Poaceae	Sorghum bicolor (L.) Moench	Sorghum	sbi	v3.1	Phytozome	https://data.jgi.doe.gov/refine-download/phytozome?q=Sorghum+bicolor&expanded=Phytozome-313
Monocots	Poales	Poaceae	Saccharum officinarum L.	Sugarcane	Sacc	v1.0	The Sugarcane Genome Hub	https://sugarcane-genome.cirad.fr/content/download
Monocots	Poales	Poaceae	Setaria italica (L.) P.Beauv.	Foxtail millet	sit	v2.2	Phytozome	https://data.jgi.doe.gov/refine-download/phytozome?q=Setaria+italica&expanded=Phytozome-312
Monocots	Poales	Poaceae	Setaria viridis (L.) P.Beauv.	Green foxtail	Sevi	v2.1	Phytozome	https://data.jgi.doe.gov/refine-download/phytozome?q=Setaria+viridis&expanded=Phytozome-500
Monocots	Poales	Poaceae	Echinochloa crus-galli (L.) P.Beauv.	Cockspur	Ecru	v6.0	Bioinplant Lab of Zhejiang University	http://ibi.zju.edu.cn/RiceWeedomes/Echinochloa/
Monocots	Poales	Poaceae	Oropetium thomaeum (L.f.) Trin.	Rose of jericho	oth	v1.0	Phytozome	https://data.jgi.doe.gov/refine-download/phytozome?q=Oropetium+thomaeum&expanded=Phytozome-386
Monocots	Poales	Bromeliaceae	Ananas comosus (L.) Merr.	Pineapple	aco	v3.0	Phytozome	https://data.jgi.doe.gov/refine-download/phytozome?q=Ananas+comosus&expanded=Phytozome-321
Monocots	Zingiberales	Musaceae	Musa acuminata Colla	Dwarf banana	mac	v2.0	Banana Genome Hub	https://banana-genome-hub.southgreen.fr/node/88/1440382
Monocots	Arecales	Arecaceae	Elaeis guineensis Jacq.	African oil palm	egu	EG5	NCBI	https://ftp.ncbi.nlm.nih.gov/genomes/all/GCA/000/442/705/GCA_000442705.1_EG5/
Monocots	Arecales	Arecaceae	Phoenix dactylifera L.	Date palm	Pdac	CoGe_ID:26252	CoGe	https://genomevolution.org/CoGe/GenomeInfo.pl?gid=26252
Monocots	Asparagales	Orchidaceae	Dendrobium catenatum Lindl.		Dcat	ASM160598v2	NCBI	https://ftp.ncbi.nlm.nih.gov/genomes/all/GCA/001/605/985/GCA_001605985.2_ASM160598v2/
Monocots	Asparagales	Orchidaceae	Dendrobium officinale Kimura & Migo		Doff	ASM1951458v1	NCBI	https://ftp.ncbi.nlm.nih.gov/genomes/all/GCA/019/514/585/GCA_019514585.1_ASM1951458v1/
Monocots	Asparagales	Orchidaceae	Phalaenopsis equestris (Schauer) Rchb.f.	The Horse Phalaenopsis	peq	ASM126359v1	NCBI	https://ftp.ncbi.nlm.nih.gov/genomes/all/GCA/001/263/595/GCA_001263595.1_ASM126359v1/
Monocots	Asparagales	Orchidaceae	Apostasia shenzhenica Z.J.Liu & L.J.Chen		Ashe	ASM278626v1	NCBI	https://ftp.ncbi.nlm.nih.gov/genomes/all/GCA/002/786/265/GCA_002786265.1_ASM278626v1/
Monocots	Asparagales	Asparagaceae	Asparagus officinalis L.	Garden asparagus	Aoff	Aspof.v1	NCBI	https://ftp.ncbi.nlm.nih.gov/genomes/all/GCA/001/876/935/GCA_001876935.1_Aspof.V1/
Monocots	Pandanales	Velloziaceae	Xerophyta viscosa Baker		Xvis	ASM207613v1	NCBI	https://ftp.ncbi.nlm.nih.gov/genomes/all/GCA/002/076/135/GCA_002076135.1_ASM207613v1/
Monocots	Alismatales	Lemnoideae	Spirodela polyrhiza (L.) Schleid.	Great duckweed	spo	v2.0	Phytozome	https://data.jgi.doe.gov/refine-download/phytozome?q=Spirodela+polyrhiza&expanded=Phytozome-290
Monocots	Alismatales	Zosteraceae	Zostera marina L.	Common eelgrass	zom	v2.2	Phytozome	https://data.jgi.doe.gov/refine-download/phytozome?q=Zostera+marina&expanded=Phytozome-324
Magnoliids	Magnoliales	Magnoliaceae	Liriodendron chinense (Hemsl.) Sarg.	Chinese tulip tree	Lchi	v1.0	Hardwood Genomics Project	https://www.hardwoodgenomics.org/Genome-assembly/2630420?tripal_pane=group_downloads
Basal-Angiosperm	Amborellales	Amborellaceae	Amborella trichopoda Baill.		atr	v1.0	Phytozome	https://data.jgi.doe.gov/refine-download/phytozome?organism=Atrichopoda&expanded=291
