# Supplementary material for: Phylogeny and Functional Differentiation of the Terpene Synthase Gene Family in Angiosperms with Emphasis on Rosa chinensis
Source: Int J Mol Sci. 2025 Feb 27;26(5):2113. doi: 10.3390/ijms26052113 (PMC11901113; doi:10.3390/ijms26052113)
Supplement: Supplementary file 1 [file ijms-26-02113-s001.zip › Supplemental Table S2.xlsx]

## Sheet: Table S2
Supplemental Table S2: Total node information of TPSs in 115 species
Node_ID	Abbreviation	Species	Clade
aar_AA131G00071	aar	Aethionema arabicum	Super-Rosids	TPS-a
aar_AA183G00001	aar	Aethionema arabicum	Super-Rosids	TPS-a
aar_AA183G00007	aar	Aethionema arabicum	Super-Rosids	TPS-a
aar_AA231G00018	aar	Aethionema arabicum	Super-Rosids	TPS-a
aar_AA26G00168	aar	Aethionema arabicum	Super-Rosids	TPS-a
aar_AA31G00809	aar	Aethionema arabicum	Super-Rosids	TPS-e/f
aar_AA343G00001	aar	Aethionema arabicum	Super-Rosids	TPS-b
aar_AA3G00153	aar	Aethionema arabicum	Super-Rosids	TPS-b
aar_AA3G00154	aar	Aethionema arabicum	Super-Rosids	TPS-b
aar_AA40G00134	aar	Aethionema arabicum	Super-Rosids	TPS-a
aar_AA53G00533	aar	Aethionema arabicum	Super-Rosids	TPS-e/f
aar_AA53G00565	aar	Aethionema arabicum	Super-Rosids	TPS-g
aar_AA53G00820	aar	Aethionema arabicum	Super-Rosids	TPS-b
aar_AA57G00261	aar	Aethionema arabicum	Super-Rosids	TPS-a
aar_AA57G00263	aar	Aethionema arabicum	Super-Rosids	TPS-a
aar_AA5G00268	aar	Aethionema arabicum	Super-Rosids	TPS-a
aar_AA61G00145	aar	Aethionema arabicum	Super-Rosids	TPS-a
aar_AA71G00009	aar	Aethionema arabicum	Super-Rosids	TPS-a
ach_Achn027671	ach	Actinidia chinensis	Super-Asterids	TPS-a
ach_Achn031481	ach	Actinidia chinensis	Super-Asterids	TPS-b
ach_Achn033821	ach	Actinidia chinensis	Super-Asterids	TPS-a
ach_Achn033831	ach	Actinidia chinensis	Super-Asterids	TPS-a
ach_Achn034171	ach	Actinidia chinensis	Super-Asterids	TPS-a
ach_Achn037601	ach	Actinidia chinensis	Super-Asterids	TPS-e/f
ach_Achn042381	ach	Actinidia chinensis	Super-Asterids	TPS-g
ach_Achn079741	ach	Actinidia chinensis	Super-Asterids	TPS-a
ach_Achn083091	ach	Actinidia chinensis	Super-Asterids	TPS-a
ach_Achn111061	ach	Actinidia chinensis	Super-Asterids	TPS-e/f
ach_Achn111391	ach	Actinidia chinensis	Super-Asterids	TPS-b
ach_Achn226941	ach	Actinidia chinensis	Super-Asterids	TPS-e/f
ach_Achn282281	ach	Actinidia chinensis	Super-Asterids	TPS-a
ach_Achn286211	ach	Actinidia chinensis	Super-Asterids	TPS-b
ach_Achn286221	ach	Actinidia chinensis	Super-Asterids	TPS-b
ach_Achn286231	ach	Actinidia chinensis	Super-Asterids	TPS-b
ach_Achn286241	ach	Actinidia chinensis	Super-Asterids	TPS-b
ach_Achn286251	ach	Actinidia chinensis	Super-Asterids	TPS-b
ach_Achn286271	ach	Actinidia chinensis	Super-Asterids	TPS-b
ach_Achn296411	ach	Actinidia chinensis	Super-Asterids	TPS-e/f
ach_Achn304171	ach	Actinidia chinensis	Super-Asterids	TPS-b
ach_Achn345061	ach	Actinidia chinensis	Super-Asterids	TPS-g
ach_Achn356911	ach	Actinidia chinensis	Super-Asterids	TPS-g
ach_Achn356921	ach	Actinidia chinensis	Super-Asterids	TPS-g
ach_Achn356931	ach	Actinidia chinensis	Super-Asterids	TPS-g
ach_Achn382361	ach	Actinidia chinensis	Super-Asterids	TPS-b
aco_000222	aco	Ananas comosus	Monocots	TPS-a
aco_004595	aco	Ananas comosus	Monocots	TPS-a
aco_006587	aco	Ananas comosus	Monocots	TPS-e/f
aco_010507	aco	Ananas comosus	Monocots	TPS-b
aco_012771	aco	Ananas comosus	Monocots	TPS-c
aco_014922	aco	Ananas comosus	Monocots	TPS-c
aco_018450	aco	Ananas comosus	Monocots	TPS-c
aco_018928	aco	Ananas comosus	Monocots	TPS-a
aco_018929	aco	Ananas comosus	Monocots	TPS-a
aco_019525	aco	Ananas comosus	Monocots	TPS-g
aco_019527	aco	Ananas comosus	Monocots	TPS-g
aco_022417	aco	Ananas comosus	Monocots	TPS-c
aco_028174	aco	Ananas comosus	Monocots	TPS-a
adu_Aradu092FD	adu	Arachis duranensis	Super-Rosids	TPS-a
adu_Aradu2X47D	adu	Arachis duranensis	Super-Rosids	TPS-g
adu_Aradu572L7	adu	Arachis duranensis	Super-Rosids	TPS-b
adu_Aradu5CY6X	adu	Arachis duranensis	Super-Rosids	TPS-g
adu_Aradu6VT28	adu	Arachis duranensis	Super-Rosids	TPS-c
adu_Aradu7E8G4	adu	Arachis duranensis	Super-Rosids	TPS-a
adu_Aradu8542F	adu	Arachis duranensis	Super-Rosids	TPS-a
adu_Aradu8J9WZ	adu	Arachis duranensis	Super-Rosids	TPS-e/f
adu_Aradu8JG2E	adu	Arachis duranensis	Super-Rosids	TPS-a
adu_Aradu9J6QD	adu	Arachis duranensis	Super-Rosids	TPS-a
adu_AraduA8ITS	adu	Arachis duranensis	Super-Rosids	TPS-b
adu_AraduAGI8J	adu	Arachis duranensis	Super-Rosids	TPS-a
adu_AraduB0Y3C	adu	Arachis duranensis	Super-Rosids	TPS-a
adu_AraduBV60Q	adu	Arachis duranensis	Super-Rosids	TPS-a
adu_AraduCW9DH	adu	Arachis duranensis	Super-Rosids	TPS-b
adu_AraduD8QWV	adu	Arachis duranensis	Super-Rosids	TPS-a
adu_AraduE3CKI	adu	Arachis duranensis	Super-Rosids	TPS-a
adu_AraduEC244	adu	Arachis duranensis	Super-Rosids	TPS-b
adu_AraduEF5K9	adu	Arachis duranensis	Super-Rosids	TPS-g
adu_AraduH0UPC	adu	Arachis duranensis	Super-Rosids	TPS-a
adu_AraduHZZ0S	adu	Arachis duranensis	Super-Rosids	TPS-a
adu_AraduI338M	adu	Arachis duranensis	Super-Rosids	TPS-g
adu_AraduIVA52	adu	Arachis duranensis	Super-Rosids	TPS-a
adu_AraduJN944	adu	Arachis duranensis	Super-Rosids	TPS-c
adu_AraduKMG0A	adu	Arachis duranensis	Super-Rosids	TPS-b
adu_AraduM1ANR	adu	Arachis duranensis	Super-Rosids	TPS-b
adu_AraduM98WD	adu	Arachis duranensis	Super-Rosids	TPS-c
adu_AraduP21UR	adu	Arachis duranensis	Super-Rosids	TPS-a
adu_AraduPU456	adu	Arachis duranensis	Super-Rosids	TPS-a
adu_AraduSCL14	adu	Arachis duranensis	Super-Rosids	TPS-a
adu_AraduTRR88	adu	Arachis duranensis	Super-Rosids	TPS-b
adu_AraduV7ZTF	adu	Arachis duranensis	Super-Rosids	TPS-g
adu_AraduWCR0P	adu	Arachis duranensis	Super-Rosids	TPS-b
adu_AraduX0HJW	adu	Arachis duranensis	Super-Rosids	TPS-a
AhypAH001620	Ahyp	Amaranthus hypochondriacus	Super-Asterids	TPS-e/f
AhypAH008141	Ahyp	Amaranthus hypochondriacus	Super-Asterids	TPS-a
AhypAH008142	Ahyp	Amaranthus hypochondriacus	Super-Asterids	TPS-a
AhypAH008143	Ahyp	Amaranthus hypochondriacus	Super-Asterids	TPS-a
AhypAH009955	Ahyp	Amaranthus hypochondriacus	Super-Asterids	TPS-a
AhypAH009973	Ahyp	Amaranthus hypochondriacus	Super-Asterids	TPS-a
AhypAH010095	Ahyp	Amaranthus hypochondriacus	Super-Asterids	TPS-a
AhypAH010098	Ahyp	Amaranthus hypochondriacus	Super-Asterids	TPS-a
AhypAH010288	Ahyp	Amaranthus hypochondriacus	Super-Asterids	TPS-a
AhypAH011166	Ahyp	Amaranthus hypochondriacus	Super-Asterids	TPS-a
AhypAH012493	Ahyp	Amaranthus hypochondriacus	Super-Asterids	TPS-a
AhypAH015094	Ahyp	Amaranthus hypochondriacus	Super-Asterids	TPS-e/f
AhypAH015189	Ahyp	Amaranthus hypochondriacus	Super-Asterids	TPS-g
AhypAH015190	Ahyp	Amaranthus hypochondriacus	Super-Asterids	TPS-g
AhypAH015191	Ahyp	Amaranthus hypochondriacus	Super-Asterids	TPS-g
AhypAH015194	Ahyp	Amaranthus hypochondriacus	Super-Asterids	TPS-b
AhypAH019650	Ahyp	Amaranthus hypochondriacus	Super-Asterids	TPS-a
Alp145390	Alp	Arabis alpina	Super-Rosids	TPS-e/f
Alp150020	Alp	Arabis alpina	Super-Rosids	TPS-g
Alp188870	Alp	Arabis alpina	Super-Rosids	TPS-c
Alp207060	Alp	Arabis alpina	Super-Rosids	TPS-b
Alp282000	Alp	Arabis alpina	Super-Rosids	TPS-a
Alp296110	Alp	Arabis alpina	Super-Rosids	TPS-b
Alp296120	Alp	Arabis alpina	Super-Rosids	TPS-b
Alp317650	Alp	Arabis alpina	Super-Rosids	TPS-a
Alp317660	Alp	Arabis alpina	Super-Rosids	TPS-a
Alp317670	Alp	Arabis alpina	Super-Rosids	TPS-a
Alp37700	Alp	Arabis alpina	Super-Rosids	TPS-a
Alp377390	Alp	Arabis alpina	Super-Rosids	TPS-a
Alp436860	Alp	Arabis alpina	Super-Rosids	TPS-b
Alp482480	Alp	Arabis alpina	Super-Rosids	TPS-e/f
Alp485790	Alp	Arabis alpina	Super-Rosids	TPS-e/f
Alp559420	Alp	Arabis alpina	Super-Rosids	TPS-a
Alp559430	Alp	Arabis alpina	Super-Rosids	TPS-a
Alp59060	Alp	Arabis alpina	Super-Rosids	TPS-a
Alp751420	Alp	Arabis alpina	Super-Rosids	TPS-a
Alp791070	Alp	Arabis alpina	Super-Rosids	TPS-a
AlyrAL1G48150	Alyr	Arabidopsis lyrata	Super-Rosids	TPS-a
AlyrAL1G55520	Alyr	Arabidopsis lyrata	Super-Rosids	TPS-a
AlyrAL2G14500	Alyr	Arabidopsis lyrata	Super-Rosids	TPS-g
AlyrAL2G15250	Alyr	Arabidopsis lyrata	Super-Rosids	TPS-e/f
AlyrAL2G15260	Alyr	Arabidopsis lyrata	Super-Rosids	TPS-e/f
AlyrAL2G40070	Alyr	Arabidopsis lyrata	Super-Rosids	TPS-e/f
AlyrAL3G26860	Alyr	Arabidopsis lyrata	Super-Rosids	TPS-a
AlyrAL3G26870	Alyr	Arabidopsis lyrata	Super-Rosids	TPS-a
AlyrAL4G13120	Alyr	Arabidopsis lyrata	Super-Rosids	TPS-a
AlyrAL4G14420	Alyr	Arabidopsis lyrata	Super-Rosids	TPS-b
AlyrAL4G14430	Alyr	Arabidopsis lyrata	Super-Rosids	TPS-b
AlyrAL5G14430	Alyr	Arabidopsis lyrata	Super-Rosids	TPS-b
AlyrAL5G28620	Alyr	Arabidopsis lyrata	Super-Rosids	TPS-a
AlyrAL6G50150	Alyr	Arabidopsis lyrata	Super-Rosids	TPS-c
AlyrAL7G37970	Alyr	Arabidopsis lyrata	Super-Rosids	TPS-b
AlyrAL7G38000	Alyr	Arabidopsis lyrata	Super-Rosids	TPS-b
AlyrAL7G46440	Alyr	Arabidopsis lyrata	Super-Rosids	TPS-a
AlyrAL8G15000	Alyr	Arabidopsis lyrata	Super-Rosids	TPS-a
AlyrAL8G15010	Alyr	Arabidopsis lyrata	Super-Rosids	TPS-a
Anan0001277	Anan	Ammopiptanthus nanus	Super-Rosids	TPS-b
Anan0002433	Anan	Ammopiptanthus nanus	Super-Rosids	TPS-c
Anan0002978	Anan	Ammopiptanthus nanus	Super-Rosids	TPS-b
Anan0004804	Anan	Ammopiptanthus nanus	Super-Rosids	TPS-g
Anan0036450	Anan	Ammopiptanthus nanus	Super-Rosids	TPS-b
Anan0007314	Anan	Ammopiptanthus nanus	Super-Rosids	TPS-c
Anan0014867	Anan	Ammopiptanthus nanus	Super-Rosids	TPS-b
Anan0015069	Anan	Ammopiptanthus nanus	Super-Rosids	TPS-e/f
Anan0023193	Anan	Ammopiptanthus nanus	Super-Rosids	TPS-g
Anan0025590	Anan	Ammopiptanthus nanus	Super-Rosids	TPS-a
Anan0027297	Anan	Ammopiptanthus nanus	Super-Rosids	TPS-e/f
Anan0036812	Anan	Ammopiptanthus nanus	Super-Rosids	TPS-g
Aoff109820753	Aoff	Asparagus officinalis	Monocots	TPS-g
Aoff109828583	Aoff	Asparagus officinalis	Monocots	TPS-b
Aoff109830032	Aoff	Asparagus officinalis	Monocots	TPS-c
Aoff109830761	Aoff	Asparagus officinalis	Monocots	TPS-c
Aoff109832398	Aoff	Asparagus officinalis	Monocots	TPS-c
Aoff109833317	Aoff	Asparagus officinalis	Monocots	TPS-b
Aoff109833319	Aoff	Asparagus officinalis	Monocots	TPS-b
Aoff109834944	Aoff	Asparagus officinalis	Monocots	TPS-e/f
Aoff109837481	Aoff	Asparagus officinalis	Monocots	TPS-a
Aoff109841622	Aoff	Asparagus officinalis	Monocots	TPS-c
Aoff109844475	Aoff	Asparagus officinalis	Monocots	TPS-b
Aoff109844770	Aoff	Asparagus officinalis	Monocots	TPS-b
Aoff109845202	Aoff	Asparagus officinalis	Monocots	TPS-b
Aoff109846410	Aoff	Asparagus officinalis	Monocots	TPS-b
Aoff109851541	Aoff	Asparagus officinalis	Monocots	TPS-e/f
Aqcoe0905s0001	Aqco	Aquilegia coerulea	Basal-Eudicots	TPS-b
Aqcoe0905s0002	Aqco	Aquilegia coerulea	Basal-Eudicots	TPS-b
Aqcoe1G139700	Aqco	Aquilegia coerulea	Basal-Eudicots	TPS-b
Aqcoe1G313700	Aqco	Aquilegia coerulea	Basal-Eudicots	TPS-g
Aqcoe1G370000	Aqco	Aquilegia coerulea	Basal-Eudicots	TPS-b
Aqcoe1G370100	Aqco	Aquilegia coerulea	Basal-Eudicots	TPS-g
Aqcoe1G370200	Aqco	Aquilegia coerulea	Basal-Eudicots	TPS-b
Aqcoe1G371100	Aqco	Aquilegia coerulea	Basal-Eudicots	TPS-b
Aqcoe1G371200	Aqco	Aquilegia coerulea	Basal-Eudicots	TPS-b
Aqcoe1G371400	Aqco	Aquilegia coerulea	Basal-Eudicots	TPS-g
Aqcoe1G371700	Aqco	Aquilegia coerulea	Basal-Eudicots	TPS-g
Aqcoe1G371800	Aqco	Aquilegia coerulea	Basal-Eudicots	TPS-g
Aqcoe1G372000	Aqco	Aquilegia coerulea	Basal-Eudicots	TPS-g
Aqcoe2G342100	Aqco	Aquilegia coerulea	Basal-Eudicots	TPS-c
Aqcoe2G342300	Aqco	Aquilegia coerulea	Basal-Eudicots	TPS-c
Aqcoe2G342400	Aqco	Aquilegia coerulea	Basal-Eudicots	TPS-c
Aqcoe2G342500	Aqco	Aquilegia coerulea	Basal-Eudicots	TPS-c
Aqcoe3G041600	Aqco	Aquilegia coerulea	Basal-Eudicots	TPS-e/f
Aqcoe4G061300	Aqco	Aquilegia coerulea	Basal-Eudicots	TPS-e/f
Aqcoe4G067000	Aqco	Aquilegia coerulea	Basal-Eudicots	TPS-a
Aqcoe4G125200	Aqco	Aquilegia coerulea	Basal-Eudicots	TPS-a
Aqcoe4G127600	Aqco	Aquilegia coerulea	Basal-Eudicots	TPS-a
Aqcoe4G128100	Aqco	Aquilegia coerulea	Basal-Eudicots	TPS-a
Aqcoe4G129400	Aqco	Aquilegia coerulea	Basal-Eudicots	TPS-b
Aqcoe4G129600	Aqco	Aquilegia coerulea	Basal-Eudicots	TPS-b
Aqcoe4G227600	Aqco	Aquilegia coerulea	Basal-Eudicots	TPS-b
Aqcoe4G227700	Aqco	Aquilegia coerulea	Basal-Eudicots	TPS-b
Aqcoe4G236500	Aqco	Aquilegia coerulea	Basal-Eudicots	TPS-a
Aqcoe4G237300	Aqco	Aquilegia coerulea	Basal-Eudicots	TPS-a
Aqcoe4G241900	Aqco	Aquilegia coerulea	Basal-Eudicots	TPS-b
Aqcoe4G242800	Aqco	Aquilegia coerulea	Basal-Eudicots	TPS-e/f
Aqcoe4G243000	Aqco	Aquilegia coerulea	Basal-Eudicots	TPS-c
Aqcoe4G248400	Aqco	Aquilegia coerulea	Basal-Eudicots	TPS-a
Aqcoe4G250100	Aqco	Aquilegia coerulea	Basal-Eudicots	TPS-e/f
Aqcoe4G253400	Aqco	Aquilegia coerulea	Basal-Eudicots	TPS-b
Aqcoe4G253500	Aqco	Aquilegia coerulea	Basal-Eudicots	TPS-b
Aqcoe4G253900	Aqco	Aquilegia coerulea	Basal-Eudicots	TPS-b
Aqcoe4G254000	Aqco	Aquilegia coerulea	Basal-Eudicots	TPS-b
Aqcoe4G254300	Aqco	Aquilegia coerulea	Basal-Eudicots	TPS-b
Aqcoe4G264800	Aqco	Aquilegia coerulea	Basal-Eudicots	TPS-b
Aqcoe4G265200	Aqco	Aquilegia coerulea	Basal-Eudicots	TPS-b
Aqcoe4G265300	Aqco	Aquilegia coerulea	Basal-Eudicots	TPS-b
Aqcoe4G265600	Aqco	Aquilegia coerulea	Basal-Eudicots	TPS-e/f
Aqcoe4G265900	Aqco	Aquilegia coerulea	Basal-Eudicots	TPS-e/f
Aqcoe4G266100	Aqco	Aquilegia coerulea	Basal-Eudicots	TPS-c
Aqcoe4G266300	Aqco	Aquilegia coerulea	Basal-Eudicots	TPS-c
Aqcoe4G266600	Aqco	Aquilegia coerulea	Basal-Eudicots	TPS-c
Aqcoe4G268500	Aqco	Aquilegia coerulea	Basal-Eudicots	TPS-b
Aqcoe4G273200	Aqco	Aquilegia coerulea	Basal-Eudicots	TPS-a
Aqcoe4G298300	Aqco	Aquilegia coerulea	Basal-Eudicots	TPS-a
Aqcoe4G299300	Aqco	Aquilegia coerulea	Basal-Eudicots	TPS-e/f
Aqcoe4G299400	Aqco	Aquilegia coerulea	Basal-Eudicots	TPS-e/f
Aqcoe4G314500	Aqco	Aquilegia coerulea	Basal-Eudicots	TPS-c
Aqcoe4G314800	Aqco	Aquilegia coerulea	Basal-Eudicots	TPS-c
Aqcoe5G018100	Aqco	Aquilegia coerulea	Basal-Eudicots	TPS-b
Aqcoe5G057100	Aqco	Aquilegia coerulea	Basal-Eudicots	TPS-c
Aqcoe5G393700	Aqco	Aquilegia coerulea	Basal-Eudicots	TPS-a
Aqcoe5G394600	Aqco	Aquilegia coerulea	Basal-Eudicots	TPS-a
Aqcoe6G034800	Aqco	Aquilegia coerulea	Basal-Eudicots	TPS-e/f
Aqcoe6G133500	Aqco	Aquilegia coerulea	Basal-Eudicots	TPS-b
Aqcoe6G196200	Aqco	Aquilegia coerulea	Basal-Eudicots	TPS-c
Aqcoe7G138000	Aqco	Aquilegia coerulea	Basal-Eudicots	TPS-c
Aqcoe7G146600	Aqco	Aquilegia coerulea	Basal-Eudicots	TPS-c
Aqcoe7G261300	Aqco	Aquilegia coerulea	Basal-Eudicots	TPS-b
Aqcoe7G261500	Aqco	Aquilegia coerulea	Basal-Eudicots	TPS-b
Aqcoe7G313700	Aqco	Aquilegia coerulea	Basal-Eudicots	TPS-b
Aqcoe7G313900	Aqco	Aquilegia coerulea	Basal-Eudicots	TPS-b
Aqcoe7G314100	Aqco	Aquilegia coerulea	Basal-Eudicots	TPS-b
Aqcoe7G314500	Aqco	Aquilegia coerulea	Basal-Eudicots	TPS-b
Aqcoe7G440300	Aqco	Aquilegia coerulea	Basal-Eudicots	TPS-b
Ashe001768	Ashe	Apostasia shenzhenica	Monocots	TPS-a
Ashe001833	Ashe	Apostasia shenzhenica	Monocots	TPS-a
Ashe009730	Ashe	Apostasia shenzhenica	Monocots	TPS-e/f
Ashe010478	Ashe	Apostasia shenzhenica	Monocots	TPS-b
Ashe010480	Ashe	Apostasia shenzhenica	Monocots	TPS-b
Ashe012495	Ashe	Apostasia shenzhenica	Monocots	TPS-b
ath_AT1G31950	ath	Arabidopsis thaliana	Super-Rosids	TPS-a
ath_AT1G33750	ath	Arabidopsis thaliana	Super-Rosids	TPS-a
ath_AT1G48800	ath	Arabidopsis thaliana	Super-Rosids	TPS-a
ath_AT1G48820	ath	Arabidopsis thaliana	Super-Rosids	TPS-a
ath_AT1G61120	ath	Arabidopsis thaliana	Super-Rosids	TPS-e/f
ath_AT1G61680	ath	Arabidopsis thaliana	Super-Rosids	TPS-g
ath_AT1G66020	ath	Arabidopsis thaliana	Super-Rosids	TPS-a
ath_AT1G70080	ath	Arabidopsis thaliana	Super-Rosids	TPS-a
ath_AT1G79460	ath	Arabidopsis thaliana	Super-Rosids	TPS-e/f
ath_AT2G23230	ath	Arabidopsis thaliana	Super-Rosids	TPS-a
ath_AT2G24210	ath	Arabidopsis thaliana	Super-Rosids	TPS-b
ath_AT3G14490	ath	Arabidopsis thaliana	Super-Rosids	TPS-a
ath_AT3G14520	ath	Arabidopsis thaliana	Super-Rosids	TPS-a
ath_AT3G14540	ath	Arabidopsis thaliana	Super-Rosids	TPS-a
ath_AT3G25810	ath	Arabidopsis thaliana	Super-Rosids	TPS-b
ath_AT3G25820	ath	Arabidopsis thaliana	Super-Rosids	TPS-b
ath_AT3G25830	ath	Arabidopsis thaliana	Super-Rosids	TPS-b
ath_AT3G29110	ath	Arabidopsis thaliana	Super-Rosids	TPS-a
ath_AT3G29190	ath	Arabidopsis thaliana	Super-Rosids	TPS-a
ath_AT3G29410	ath	Arabidopsis thaliana	Super-Rosids	TPS-a
ath_AT3G32030	ath	Arabidopsis thaliana	Super-Rosids	TPS-a
ath_AT4G02780	ath	Arabidopsis thaliana	Super-Rosids	TPS-c
ath_AT4G13280	ath	Arabidopsis thaliana	Super-Rosids	TPS-a
ath_AT4G13300	ath	Arabidopsis thaliana	Super-Rosids	TPS-a
ath_AT4G15870	ath	Arabidopsis thaliana	Super-Rosids	TPS-a
ath_AT4G16730	ath	Arabidopsis thaliana	Super-Rosids	TPS-b
ath_AT4G16740	ath	Arabidopsis thaliana	Super-Rosids	TPS-b
ath_AT4G20200	ath	Arabidopsis thaliana	Super-Rosids	TPS-a
ath_AT4G20210	ath	Arabidopsis thaliana	Super-Rosids	TPS-a
ath_AT4G20230	ath	Arabidopsis thaliana	Super-Rosids	TPS-a
ath_AT5G23960	ath	Arabidopsis thaliana	Super-Rosids	TPS-a
ath_AT5G44630	ath	Arabidopsis thaliana	Super-Rosids	TPS-a
ath_AT5G48110	ath	Arabidopsis thaliana	Super-Rosids	TPS-a
atr_scaffold00003311atr	atr	Amborella trichopoda	Basal-Angiosperm	TPS-g
atr_scaffold00007400atr	atr	Amborella trichopoda	Basal-Angiosperm	TPS-b
atr_scaffold00007401atr	atr	Amborella trichopoda	Basal-Angiosperm	TPS-b
atr_scaffold00032208atr	atr	Amborella trichopoda	Basal-Angiosperm	TPS-e/f
atr_scaffold00032221atr	atr	Amborella trichopoda	Basal-Angiosperm	TPS-b
atr_scaffold00032223atr	atr	Amborella trichopoda	Basal-Angiosperm	TPS-b
atr_scaffold00032237atr	atr	Amborella trichopoda	Basal-Angiosperm	TPS-b
atr_scaffold0004345atr	atr	Amborella trichopoda	Basal-Angiosperm	TPS-g
atr_scaffold0004350atr	atr	Amborella trichopoda	Basal-Angiosperm	TPS-g
atr_scaffold00066146atr	atr	Amborella trichopoda	Basal-Angiosperm	TPS-g
atr_scaffold00066195atr	atr	Amborella trichopoda	Basal-Angiosperm	TPS-e/f
atr_scaffold0010320atr	atr	Amborella trichopoda	Basal-Angiosperm	TPS-c
atr_scaffold001693atr	atr	Amborella trichopoda	Basal-Angiosperm	TPS-b
atr_scaffold003521atr	atr	Amborella trichopoda	Basal-Angiosperm	TPS-c
bdi_Bradi1g49245	bdi	Brachypodium distachyon	Monocots	TPS-a
bdi_Bradi1g59690	bdi	Brachypodium distachyon	Monocots	TPS-b
bdi_Bradi1g62538	bdi	Brachypodium distachyon	Monocots	TPS-a
bdi_Bradi2g08220	bdi	Brachypodium distachyon	Monocots	TPS-b
bdi_Bradi2g33686	bdi	Brachypodium distachyon	Monocots	TPS-c
bdi_Bradi3g02130	bdi	Brachypodium distachyon	Monocots	TPS-g
bdi_Bradi3g14710	bdi	Brachypodium distachyon	Monocots	TPS-a
bdi_Bradi3g15947	bdi	Brachypodium distachyon	Monocots	TPS-a
bdi_Bradi3g15952	bdi	Brachypodium distachyon	Monocots	TPS-a
bdi_Bradi3g15956	bdi	Brachypodium distachyon	Monocots	TPS-a
bdi_Bradi3g35027	bdi	Brachypodium distachyon	Monocots	TPS-a
bdi_Bradi3g60316	bdi	Brachypodium distachyon	Monocots	TPS-a
bdi_Bradi4g04965	bdi	Brachypodium distachyon	Monocots	TPS-a
bdi_Bradi4g04987	bdi	Brachypodium distachyon	Monocots	TPS-a
bdi_Bradi5g00970	bdi	Brachypodium distachyon	Monocots	TPS-b
bdi_Bradi5g01766	bdi	Brachypodium distachyon	Monocots	TPS-a
bdi_Bradi5g01797	bdi	Brachypodium distachyon	Monocots	TPS-a
bdi_Bradi5g01823	bdi	Brachypodium distachyon	Monocots	TPS-a
bdi_Bradi5g21383	bdi	Brachypodium distachyon	Monocots	TPS-e/f
bdi_Bradi5g21387	bdi	Brachypodium distachyon	Monocots	TPS-e/f
bdi_Bradi5g21440	bdi	Brachypodium distachyon	Monocots	TPS-e/f
bdi_Bradi5g21480	bdi	Brachypodium distachyon	Monocots	TPS-e/f
bdi_Bradi5g21497	bdi	Brachypodium distachyon	Monocots	TPS-e/f
bnp_BnaA01g29320D	bnp	Brassica napus	Super-Rosids	TPS-a
bnp_BnaA01g29370D	bnp	Brassica napus	Super-Rosids	TPS-a
bnp_BnaA01g35040D	bnp	Brassica napus	Super-Rosids	TPS-a
bnp_BnaA02g22750D	bnp	Brassica napus	Super-Rosids	TPS-a
bnp_BnaA03g22980D	bnp	Brassica napus	Super-Rosids	TPS-b
bnp_BnaA03g24650D	bnp	Brassica napus	Super-Rosids	TPS-b
bnp_BnaA03g26050D	bnp	Brassica napus	Super-Rosids	TPS-c
bnp_BnaA03g33430D	bnp	Brassica napus	Super-Rosids	TPS-a
bnp_BnaA03g33460D	bnp	Brassica napus	Super-Rosids	TPS-a
bnp_BnaA03g40240D	bnp	Brassica napus	Super-Rosids	TPS-a
bnp_BnaA03g44440D	bnp	Brassica napus	Super-Rosids	TPS-a
bnp_BnaA03g44460D	bnp	Brassica napus	Super-Rosids	TPS-a
bnp_BnaA03g60000D	bnp	Brassica napus	Super-Rosids	TPS-e/f
bnp_BnaA04g09360D	bnp	Brassica napus	Super-Rosids	TPS-a
bnp_BnaA06g26510D	bnp	Brassica napus	Super-Rosids	TPS-a
bnp_BnaA06g33330D	bnp	Brassica napus	Super-Rosids	TPS-b
bnp_BnaA06g33340D	bnp	Brassica napus	Super-Rosids	TPS-b
bnp_BnaA06g33360D	bnp	Brassica napus	Super-Rosids	TPS-b
bnp_BnaA07g34940D	bnp	Brassica napus	Super-Rosids	TPS-e/f
bnp_BnaA08g09290D	bnp	Brassica napus	Super-Rosids	TPS-a
bnp_BnaA08g09430D	bnp	Brassica napus	Super-Rosids	TPS-a
bnp_BnaA08g30440D	bnp	Brassica napus	Super-Rosids	TPS-a
bnp_BnaA09g01090D	bnp	Brassica napus	Super-Rosids	TPS-c
bnp_BnaA09g13870D	bnp	Brassica napus	Super-Rosids	TPS-e/f
bnp_BnaA09g15350D	bnp	Brassica napus	Super-Rosids	TPS-a
bnp_BnaA09g17640D	bnp	Brassica napus	Super-Rosids	TPS-a
bnp_BnaA10g08490D	bnp	Brassica napus	Super-Rosids	TPS-a
bnp_BnaA10g11530D	bnp	Brassica napus	Super-Rosids	TPS-a
bnp_BnaAnng04260D	bnp	Brassica napus	Super-Rosids	TPS-a
bnp_BnaAnng28010D	bnp	Brassica napus	Super-Rosids	TPS-b
bnp_BnaAnng29730D	bnp	Brassica napus	Super-Rosids	TPS-a
bnp_BnaC01g36750D	bnp	Brassica napus	Super-Rosids	TPS-a
bnp_BnaC02g13490D	bnp	Brassica napus	Super-Rosids	TPS-a
bnp_BnaC02g34460D	bnp	Brassica napus	Super-Rosids	TPS-b
bnp_BnaC03g27100D	bnp	Brassica napus	Super-Rosids	TPS-b
bnp_BnaC03g30630D	bnp	Brassica napus	Super-Rosids	TPS-c
bnp_BnaC03g38580D	bnp	Brassica napus	Super-Rosids	TPS-a
bnp_BnaC03g38590D	bnp	Brassica napus	Super-Rosids	TPS-a
bnp_BnaC03g63540D	bnp	Brassica napus	Super-Rosids	TPS-a
bnp_BnaC04g18760D	bnp	Brassica napus	Super-Rosids	TPS-a
bnp_BnaC05g39050D	bnp	Brassica napus	Super-Rosids	TPS-a
bnp_BnaC06g39870D	bnp	Brassica napus	Super-Rosids	TPS-e/f
bnp_BnaC07g16660D	bnp	Brassica napus	Super-Rosids	TPS-a
bnp_BnaC07g22980D	bnp	Brassica napus	Super-Rosids	TPS-b
bnp_BnaC07g23000D	bnp	Brassica napus	Super-Rosids	TPS-b
bnp_BnaC07g50220D	bnp	Brassica napus	Super-Rosids	TPS-a
bnp_BnaC08g34130D	bnp	Brassica napus	Super-Rosids	TPS-b
bnp_BnaC09g00230D	bnp	Brassica napus	Super-Rosids	TPS-c
bnp_BnaC09g05320D	bnp	Brassica napus	Super-Rosids	TPS-a
bnp_BnaC09g15970D	bnp	Brassica napus	Super-Rosids	TPS-a
bnp_BnaC09g18750D	bnp	Brassica napus	Super-Rosids	TPS-a
bnp_BnaCnng04030D	bnp	Brassica napus	Super-Rosids	TPS-e/f
bnp_BnaCnng10080D	bnp	Brassica napus	Super-Rosids	TPS-e/f
bnp_BnaCnng38820D	bnp	Brassica napus	Super-Rosids	TPS-g
bnp_BnaCnng41750D	bnp	Brassica napus	Super-Rosids	TPS-a
bnp_BnaCnng60530D	bnp	Brassica napus	Super-Rosids	TPS-b
bol_Bo00842s010	bol	Brassica oleracea	Super-Rosids	TPS-a
bol_Bo00921s010	bol	Brassica oleracea	Super-Rosids	TPS-e/f
bol_Bo01561s020	bol	Brassica oleracea	Super-Rosids	TPS-e/f
bol_Bo1g022270	bol	Brassica oleracea	Super-Rosids	TPS-a
bol_Bo1g131190	bol	Brassica oleracea	Super-Rosids	TPS-a
bol_Bo2g041370	bol	Brassica oleracea	Super-Rosids	TPS-a
bol_Bo2g124500	bol	Brassica oleracea	Super-Rosids	TPS-a
bol_Bo3g042210	bol	Brassica oleracea	Super-Rosids	TPS-b
bol_Bo3g044990	bol	Brassica oleracea	Super-Rosids	TPS-b
bol_Bo3g066230	bol	Brassica oleracea	Super-Rosids	TPS-a
bol_Bo3g066250	bol	Brassica oleracea	Super-Rosids	TPS-a
bol_Bo4g086590	bol	Brassica oleracea	Super-Rosids	TPS-e/f
bol_Bo5g129140	bol	Brassica oleracea	Super-Rosids	TPS-a
bol_Bo6g079460	bol	Brassica oleracea	Super-Rosids	TPS-a
bol_Bo6g123900	bol	Brassica oleracea	Super-Rosids	TPS-e/f
bol_Bo7g064840	bol	Brassica oleracea	Super-Rosids	TPS-a
bol_Bo7g082180	bol	Brassica oleracea	Super-Rosids	TPS-b
bol_Bo7g082200	bol	Brassica oleracea	Super-Rosids	TPS-b
bol_Bo7g097340	bol	Brassica oleracea	Super-Rosids	TPS-a
bol_Bo7g098710	bol	Brassica oleracea	Super-Rosids	TPS-a
bol_Bo7g106990	bol	Brassica oleracea	Super-Rosids	TPS-a
bol_Bo7g107050	bol	Brassica oleracea	Super-Rosids	TPS-a
bol_Bo8g100000	bol	Brassica oleracea	Super-Rosids	TPS-b
bol_Bo9g006080	bol	Brassica oleracea	Super-Rosids	TPS-c
bol_Bo9g014620	bol	Brassica oleracea	Super-Rosids	TPS-a
bol_Bo9g040980	bol	Brassica oleracea	Super-Rosids	TPS-g
bol_Bo9g042310	bol	Brassica oleracea	Super-Rosids	TPS-e/f
bol_Bo9g054610	bol	Brassica oleracea	Super-Rosids	TPS-a
bol_Bo9g061470	bol	Brassica oleracea	Super-Rosids	TPS-a
bol_Bo9g154850	bol	Brassica oleracea	Super-Rosids	TPS-a
Bostr0556s0253	Bost	Boechera stricta	Super-Rosids	TPS-b
Bostr10040s0014	Bost	Boechera stricta	Super-Rosids	TPS-g
Bostr10040s0087	Bost	Boechera stricta	Super-Rosids	TPS-e/f
Bostr10040s0088	Bost	Boechera stricta	Super-Rosids	TPS-e/f
Bostr10199s0039	Bost	Boechera stricta	Super-Rosids	TPS-a
Bostr10199s0123	Bost	Boechera stricta	Super-Rosids	TPS-b
Bostr10689s0001	Bost	Boechera stricta	Super-Rosids	TPS-a
Bostr15774s0034	Bost	Boechera stricta	Super-Rosids	TPS-a
Bostr16879s0002	Bost	Boechera stricta	Super-Rosids	TPS-a
Bostr17584s0004	Bost	Boechera stricta	Super-Rosids	TPS-a
Bostr20129s0381	Bost	Boechera stricta	Super-Rosids	TPS-e/f
Bostr20129s0545	Bost	Boechera stricta	Super-Rosids	TPS-a
Bostr26833s0091	Bost	Boechera stricta	Super-Rosids	TPS-a
Bostr27895s0062	Bost	Boechera stricta	Super-Rosids	TPS-b
Bostr27895s0064	Bost	Boechera stricta	Super-Rosids	TPS-b
Bostr28625s0250	Bost	Boechera stricta	Super-Rosids	TPS-a
Bostr29514s0043	Bost	Boechera stricta	Super-Rosids	TPS-a
Bostr2983s0171	Bost	Boechera stricta	Super-Rosids	TPS-c
Bostr30275s0018	Bost	Boechera stricta	Super-Rosids	TPS-a
Bostr7867s0848	Bost	Boechera stricta	Super-Rosids	TPS-b
Bostr9638s0070	Bost	Boechera stricta	Super-Rosids	TPS-a
Bpen1260976785	Bpen	Betula pendula	Super-Rosids	TPS-a
Bpen1260976812	Bpen	Betula pendula	Super-Rosids	TPS-b
Bpen1260984711	Bpen	Betula pendula	Super-Rosids	TPS-b
Bpen1260984714	Bpen	Betula pendula	Super-Rosids	TPS-b
Bpen1260984720	Bpen	Betula pendula	Super-Rosids	TPS-b
Bpen1260985766	Bpen	Betula pendula	Super-Rosids	TPS-e/f
Bpen1260985769	Bpen	Betula pendula	Super-Rosids	TPS-e/f
Bpen1260992326	Bpen	Betula pendula	Super-Rosids	TPS-a
Bpen1260995796	Bpen	Betula pendula	Super-Rosids	TPS-e/f
Bpen1260995805	Bpen	Betula pendula	Super-Rosids	TPS-e/f
Bpen1260996855	Bpen	Betula pendula	Super-Rosids	TPS-g
Bpen1260996861	Bpen	Betula pendula	Super-Rosids	TPS-g
Bpen1260996863	Bpen	Betula pendula	Super-Rosids	TPS-g
Bpen1260996866	Bpen	Betula pendula	Super-Rosids	TPS-g
Bpen1260998996	Bpen	Betula pendula	Super-Rosids	TPS-b
Bpen1260998999	Bpen	Betula pendula	Super-Rosids	TPS-b
Bpen1260999728	Bpen	Betula pendula	Super-Rosids	TPS-b
Bpen1261003821	Bpen	Betula pendula	Super-Rosids	TPS-g
Bpen1261005328	Bpen	Betula pendula	Super-Rosids	TPS-a
Bpen1261006526	Bpen	Betula pendula	Super-Rosids	TPS-b
Bpen1261006529	Bpen	Betula pendula	Super-Rosids	TPS-b
Bpen1261013008	Bpen	Betula pendula	Super-Rosids	TPS-e/f
Bpen1261014805	Bpen	Betula pendula	Super-Rosids	TPS-a
Bpen1261017440	Bpen	Betula pendula	Super-Rosids	TPS-g
Bpen1261019177	Bpen	Betula pendula	Super-Rosids	TPS-b
Bpen1261019180	Bpen	Betula pendula	Super-Rosids	TPS-b
Bpen1261019204	Bpen	Betula pendula	Super-Rosids	TPS-b
Bpen1261019207	Bpen	Betula pendula	Super-Rosids	TPS-b
Bpen1261021105	Bpen	Betula pendula	Super-Rosids	TPS-g
Bpen1261022359	Bpen	Betula pendula	Super-Rosids	TPS-b
Bpen1261024539	Bpen	Betula pendula	Super-Rosids	TPS-e/f
Bpen1261030129	Bpen	Betula pendula	Super-Rosids	TPS-b
Bpen1261030446	Bpen	Betula pendula	Super-Rosids	TPS-c
Bpen1261049559	Bpen	Betula pendula	Super-Rosids	TPS-b
Bpen1261049565	Bpen	Betula pendula	Super-Rosids	TPS-b
Bpen1261059590	Bpen	Betula pendula	Super-Rosids	TPS-a
Bpen1261059593	Bpen	Betula pendula	Super-Rosids	TPS-a
Bpen1261060098	Bpen	Betula pendula	Super-Rosids	TPS-a
bra_A01099	bra	Brassica rapa	Super-Rosids	TPS-a
bra_A01862	bra	Brassica rapa	Super-Rosids	TPS-b
bra_A03186	bra	Brassica rapa	Super-Rosids	TPS-a
bra_B02791	bra	Brassica rapa	Super-Rosids	TPS-a
bra_C02485	bra	Brassica rapa	Super-Rosids	TPS-b
bra_C02651	bra	Brassica rapa	Super-Rosids	TPS-b
bra_C02792	bra	Brassica rapa	Super-Rosids	TPS-c
bra_C03529	bra	Brassica rapa	Super-Rosids	TPS-a
bra_C03531	bra	Brassica rapa	Super-Rosids	TPS-a
bra_C04261	bra	Brassica rapa	Super-Rosids	TPS-a
bra_D00967	bra	Brassica rapa	Super-Rosids	TPS-a
bra_F02619	bra	Brassica rapa	Super-Rosids	TPS-a
bra_F03314	bra	Brassica rapa	Super-Rosids	TPS-b
bra_F03315	bra	Brassica rapa	Super-Rosids	TPS-b
bra_F03317	bra	Brassica rapa	Super-Rosids	TPS-b
bra_G03667	bra	Brassica rapa	Super-Rosids	TPS-e/f
bra_H00876	bra	Brassica rapa	Super-Rosids	TPS-b
bra_H01002	bra	Brassica rapa	Super-Rosids	TPS-a
bra_H01040	bra	Brassica rapa	Super-Rosids	TPS-a
bra_I00186	bra	Brassica rapa	Super-Rosids	TPS-c
bra_I00662	bra	Brassica rapa	Super-Rosids	TPS-a
bra_I01514	bra	Brassica rapa	Super-Rosids	TPS-e/f
bra_I01686	bra	Brassica rapa	Super-Rosids	TPS-a
bra_I01892	bra	Brassica rapa	Super-Rosids	TPS-a
bra_J00933	bra	Brassica rapa	Super-Rosids	TPS-a
bra_J01171	bra	Brassica rapa	Super-Rosids	TPS-a
bra_J01717	bra	Brassica rapa	Super-Rosids	TPS-a
bra_K00278	bra	Brassica rapa	Super-Rosids	TPS-e/f
bra_K00307	bra	Brassica rapa	Super-Rosids	TPS-a
bra_K00917	bra	Brassica rapa	Super-Rosids	TPS-a
bra_K01719	bra	Brassica rapa	Super-Rosids	TPS-a
bra_K01795	bra	Brassica rapa	Super-Rosids	TPS-a
bra_K01797	bra	Brassica rapa	Super-Rosids	TPS-a
bvu_Bv_003570_qsqa	bvu	Beta vulgaris	Super-Asterids	TPS-b
bvu_Bv4_075540_gjxt	bvu	Beta vulgaris	Super-Asterids	TPS-b
bvu_Bv4_076060_thtr	bvu	Beta vulgaris	Super-Asterids	TPS-a
bvu_Bv4_085480_jqtz	bvu	Beta vulgaris	Super-Asterids	TPS-a
bvu_Bv4_092310_smfk	bvu	Beta vulgaris	Super-Asterids	TPS-a
bvu_Bv4_092620_mtkg	bvu	Beta vulgaris	Super-Asterids	TPS-a
bvu_Bv6_129140_qucz	bvu	Beta vulgaris	Super-Asterids	TPS-a
bvu_Bv7_157540_nnye	bvu	Beta vulgaris	Super-Asterids	TPS-a
bvu_Bv7_161040_xfkw	bvu	Beta vulgaris	Super-Asterids	TPS-c
bvu_Bv8_184050_qfsi	bvu	Beta vulgaris	Super-Asterids	TPS-e/f
bvu_Bv8_184060_jwrr	bvu	Beta vulgaris	Super-Asterids	TPS-e/f
bvu_Bv8_184070_arhy	bvu	Beta vulgaris	Super-Asterids	TPS-e/f
bvu_Bv8_186610_hfuo	bvu	Beta vulgaris	Super-Asterids	TPS-g
bvu_Bv8_186630_sidp	bvu	Beta vulgaris	Super-Asterids	TPS-g
bvu_Bv8_201900_eroi	bvu	Beta vulgaris	Super-Asterids	TPS-g
bvu_Bv8_201930_mjfy	bvu	Beta vulgaris	Super-Asterids	TPS-b
bvu_Bv9_216050_kyeq	bvu	Beta vulgaris	Super-Asterids	TPS-e/f
Caba14581	Caba	Capsicum baccatum	Super-Asterids	TPS-a
Caba14593	Caba	Capsicum baccatum	Super-Asterids	TPS-a
Caba14614	Caba	Capsicum baccatum	Super-Asterids	TPS-a
Caba16128	Caba	Capsicum baccatum	Super-Asterids	TPS-c
Caba16480	Caba	Capsicum baccatum	Super-Asterids	TPS-a
Caba17198	Caba	Capsicum baccatum	Super-Asterids	TPS-a
Caba18140	Caba	Capsicum baccatum	Super-Asterids	TPS-e/f
Caba20289	Caba	Capsicum baccatum	Super-Asterids	TPS-a
Caba22955	Caba	Capsicum baccatum	Super-Asterids	TPS-a
Caba22956	Caba	Capsicum baccatum	Super-Asterids	TPS-a
Caba23585	Caba	Capsicum baccatum	Super-Asterids	TPS-g
Caba23586	Caba	Capsicum baccatum	Super-Asterids	TPS-g
Caba25424	Caba	Capsicum baccatum	Super-Asterids	TPS-a
Caba27160	Caba	Capsicum baccatum	Super-Asterids	TPS-a
Caba27169	Caba	Capsicum baccatum	Super-Asterids	TPS-a
Caba27174	Caba	Capsicum baccatum	Super-Asterids	TPS-a
Caba27824	Caba	Capsicum baccatum	Super-Asterids	TPS-a
Caba27918	Caba	Capsicum baccatum	Super-Asterids	TPS-a
Caba27921	Caba	Capsicum baccatum	Super-Asterids	TPS-a
Caba28032	Caba	Capsicum baccatum	Super-Asterids	TPS-a
Caba28241	Caba	Capsicum baccatum	Super-Asterids	TPS-a
Caba28242	Caba	Capsicum baccatum	Super-Asterids	TPS-a
Caba28280	Caba	Capsicum baccatum	Super-Asterids	TPS-b
Caba28282	Caba	Capsicum baccatum	Super-Asterids	TPS-b
Caba28335	Caba	Capsicum baccatum	Super-Asterids	TPS-a
Caba30615	Caba	Capsicum baccatum	Super-Asterids	TPS-a
Caba32972	Caba	Capsicum baccatum	Super-Asterids	TPS-a
Caba33113	Caba	Capsicum baccatum	Super-Asterids	TPS-b
Caba33839	Caba	Capsicum baccatum	Super-Asterids	TPS-b
Caba34948	Caba	Capsicum baccatum	Super-Asterids	TPS-a
Caba35444	Caba	Capsicum baccatum	Super-Asterids	TPS-b
Caba35445	Caba	Capsicum baccatum	Super-Asterids	TPS-b
Caba35446	Caba	Capsicum baccatum	Super-Asterids	TPS-b
Caba35447	Caba	Capsicum baccatum	Super-Asterids	TPS-b
Caba35520	Caba	Capsicum baccatum	Super-Asterids	TPS-b
Caba35524	Caba	Capsicum baccatum	Super-Asterids	TPS-b
Caba35657	Caba	Capsicum baccatum	Super-Asterids	TPS-a
Caba35659	Caba	Capsicum baccatum	Super-Asterids	TPS-a
Caba3755	Caba	Capsicum baccatum	Super-Asterids	TPS-a
Caba4256	Caba	Capsicum baccatum	Super-Asterids	TPS-a
Caba4683	Caba	Capsicum baccatum	Super-Asterids	TPS-b
Caba5982	Caba	Capsicum baccatum	Super-Asterids	TPS-a
Caba5983	Caba	Capsicum baccatum	Super-Asterids	TPS-a
Caba5984	Caba	Capsicum baccatum	Super-Asterids	TPS-a
Caba6045	Caba	Capsicum baccatum	Super-Asterids	TPS-a
Caba6055	Caba	Capsicum baccatum	Super-Asterids	TPS-a
Caba6057	Caba	Capsicum baccatum	Super-Asterids	TPS-a
Caba6365	Caba	Capsicum baccatum	Super-Asterids	TPS-a
Caba7624	Caba	Capsicum baccatum	Super-Asterids	TPS-a
Caba7679	Caba	Capsicum baccatum	Super-Asterids	TPS-b
Caba9155	Caba	Capsicum baccatum	Super-Asterids	TPS-e/f
Cach10280	Cach	Capsicum chinense	Super-Asterids	TPS-e/f
Cach1401	Cach	Capsicum chinense	Super-Asterids	TPS-c
Cach15754	Cach	Capsicum chinense	Super-Asterids	TPS-a
Cach15779	Cach	Capsicum chinense	Super-Asterids	TPS-a
Cach15800	Cach	Capsicum chinense	Super-Asterids	TPS-a
Cach17636	Cach	Capsicum chinense	Super-Asterids	TPS-c
Cach18241	Cach	Capsicum chinense	Super-Asterids	TPS-a
Cach20151	Cach	Capsicum chinense	Super-Asterids	TPS-e/f
Cach21876	Cach	Capsicum chinense	Super-Asterids	TPS-a
Cach24310	Cach	Capsicum chinense	Super-Asterids	TPS-a
Cach24314	Cach	Capsicum chinense	Super-Asterids	TPS-a
Cach24329	Cach	Capsicum chinense	Super-Asterids	TPS-a
Cach24332	Cach	Capsicum chinense	Super-Asterids	TPS-a
Cach24334	Cach	Capsicum chinense	Super-Asterids	TPS-a
Cach24337	Cach	Capsicum chinense	Super-Asterids	TPS-a
Cach24449	Cach	Capsicum chinense	Super-Asterids	TPS-a
Cach24450	Cach	Capsicum chinense	Super-Asterids	TPS-a
Cach24451	Cach	Capsicum chinense	Super-Asterids	TPS-a
Cach24453	Cach	Capsicum chinense	Super-Asterids	TPS-a
Cach25274	Cach	Capsicum chinense	Super-Asterids	TPS-g
Cach29367	Cach	Capsicum chinense	Super-Asterids	TPS-a
Cach29369	Cach	Capsicum chinense	Super-Asterids	TPS-a
Cach29384	Cach	Capsicum chinense	Super-Asterids	TPS-a
Cach29385	Cach	Capsicum chinense	Super-Asterids	TPS-a
Cach29389	Cach	Capsicum chinense	Super-Asterids	TPS-a
Cach29391	Cach	Capsicum chinense	Super-Asterids	TPS-a
Cach29395	Cach	Capsicum chinense	Super-Asterids	TPS-a
Cach29892	Cach	Capsicum chinense	Super-Asterids	TPS-a
Cach30442	Cach	Capsicum chinense	Super-Asterids	TPS-a
Cach30506	Cach	Capsicum chinense	Super-Asterids	TPS-a
Cach30507	Cach	Capsicum chinense	Super-Asterids	TPS-a
Cach31677	Cach	Capsicum chinense	Super-Asterids	TPS-a
Cach31678	Cach	Capsicum chinense	Super-Asterids	TPS-a
Cach31772	Cach	Capsicum chinense	Super-Asterids	TPS-a
Cach31773	Cach	Capsicum chinense	Super-Asterids	TPS-a
Cach31774	Cach	Capsicum chinense	Super-Asterids	TPS-a
Cach32486	Cach	Capsicum chinense	Super-Asterids	TPS-a
Cach32487	Cach	Capsicum chinense	Super-Asterids	TPS-a
Cach33242	Cach	Capsicum chinense	Super-Asterids	TPS-a
Cach34571	Cach	Capsicum chinense	Super-Asterids	TPS-b
Cach34573	Cach	Capsicum chinense	Super-Asterids	TPS-b
Cach34574	Cach	Capsicum chinense	Super-Asterids	TPS-b
Cach34577	Cach	Capsicum chinense	Super-Asterids	TPS-b
Cach34578	Cach	Capsicum chinense	Super-Asterids	TPS-b
Cach3947	Cach	Capsicum chinense	Super-Asterids	TPS-a
Cach4661	Cach	Capsicum chinense	Super-Asterids	TPS-a
Cach4885	Cach	Capsicum chinense	Super-Asterids	TPS-b
Cach4895	Cach	Capsicum chinense	Super-Asterids	TPS-b
Cach4897	Cach	Capsicum chinense	Super-Asterids	TPS-b
Cach4898	Cach	Capsicum chinense	Super-Asterids	TPS-b
Cach6247	Cach	Capsicum chinense	Super-Asterids	TPS-a
Cach8172	Cach	Capsicum chinense	Super-Asterids	TPS-a
can_Capana00g000219	can	Capsicum annuum	Super-Asterids	TPS-b
can_Capana00g001497	can	Capsicum annuum	Super-Asterids	TPS-a
can_Capana00g001498	can	Capsicum annuum	Super-Asterids	TPS-a
can_Capana01g000992	can	Capsicum annuum	Super-Asterids	TPS-c
can_Capana01g003095	can	Capsicum annuum	Super-Asterids	TPS-a
can_Capana02g001089	can	Capsicum annuum	Super-Asterids	TPS-a
can_Capana02g001093	can	Capsicum annuum	Super-Asterids	TPS-a
can_Capana02g001725	can	Capsicum annuum	Super-Asterids	TPS-a
can_Capana02g002093	can	Capsicum annuum	Super-Asterids	TPS-b
can_Capana03g002115	can	Capsicum annuum	Super-Asterids	TPS-b
can_Capana03g002278	can	Capsicum annuum	Super-Asterids	TPS-a
can_Capana03g002529	can	Capsicum annuum	Super-Asterids	TPS-a
can_Capana03g004106	can	Capsicum annuum	Super-Asterids	TPS-a
can_Capana03g004275	can	Capsicum annuum	Super-Asterids	TPS-a
can_Capana03g004282	can	Capsicum annuum	Super-Asterids	TPS-a
can_Capana03g004283	can	Capsicum annuum	Super-Asterids	TPS-a
can_Capana04g002602	can	Capsicum annuum	Super-Asterids	TPS-e/f
can_Capana06g000078	can	Capsicum annuum	Super-Asterids	TPS-c
can_Capana06g001763	can	Capsicum annuum	Super-Asterids	TPS-a
can_Capana07g000343	can	Capsicum annuum	Super-Asterids	TPS-a
can_Capana07g001416	can	Capsicum annuum	Super-Asterids	TPS-a
can_Capana07g002506	can	Capsicum annuum	Super-Asterids	TPS-e/f
can_Capana08g001669	can	Capsicum annuum	Super-Asterids	TPS-a
can_Capana08g001670	can	Capsicum annuum	Super-Asterids	TPS-a
can_Capana08g002108	can	Capsicum annuum	Super-Asterids	TPS-b
can_Capana08g002110	can	Capsicum annuum	Super-Asterids	TPS-b
can_Capana08g002111	can	Capsicum annuum	Super-Asterids	TPS-b
can_Capana08g002115	can	Capsicum annuum	Super-Asterids	TPS-b
can_Capana09g000386	can	Capsicum annuum	Super-Asterids	TPS-a
can_Capana09g000387	can	Capsicum annuum	Super-Asterids	TPS-a
can_Capana09g000389	can	Capsicum annuum	Super-Asterids	TPS-a
can_Capana10g000571	can	Capsicum annuum	Super-Asterids	TPS-g
can_Capana11g002086	can	Capsicum annuum	Super-Asterids	TPS-a
can_Capana11g002090	can	Capsicum annuum	Super-Asterids	TPS-a
can_Capana11g002097	can	Capsicum annuum	Super-Asterids	TPS-a
can_Capana11g002102	can	Capsicum annuum	Super-Asterids	TPS-a
can_Capana11g002122	can	Capsicum annuum	Super-Asterids	TPS-a
can_Capana11g002125	can	Capsicum annuum	Super-Asterids	TPS-a
can_Capana12g001483	can	Capsicum annuum	Super-Asterids	TPS-a
can_Capana12g001816	can	Capsicum annuum	Super-Asterids	TPS-a
can_Capana12g001843	can	Capsicum annuum	Super-Asterids	TPS-a
can_Capana12g002412	can	Capsicum annuum	Super-Asterids	TPS-a
can_Capana12g002416	can	Capsicum annuum	Super-Asterids	TPS-a
can_Capana12g002428	can	Capsicum annuum	Super-Asterids	TPS-a
can_Capana12g002432	can	Capsicum annuum	Super-Asterids	TPS-a
can_Capana12g002446	can	Capsicum annuum	Super-Asterids	TPS-a
can_Capana12g002448	can	Capsicum annuum	Super-Asterids	TPS-a
can_Capana12g002449	can	Capsicum annuum	Super-Asterids	TPS-a
can_Capana12g002452	can	Capsicum annuum	Super-Asterids	TPS-a
car_008631	car	Cicer arietinum	Super-Rosids	TPS-a
car_017291	car	Cicer arietinum	Super-Rosids	TPS-e/f
car_042381	car	Cicer arietinum	Super-Rosids	TPS-a
car_112301	car	Cicer arietinum	Super-Rosids	TPS-a
car_128001	car	Cicer arietinum	Super-Rosids	TPS-b
car_254351	car	Cicer arietinum	Super-Rosids	TPS-g
car_258081	car	Cicer arietinum	Super-Rosids	TPS-b
car_260941	car	Cicer arietinum	Super-Rosids	TPS-a
car_280751	car	Cicer arietinum	Super-Rosids	TPS-a
car_295491	car	Cicer arietinum	Super-Rosids	TPS-g
cca_03562	cca	Cajanus cajan	Super-Rosids	TPS-a
cca_03564	cca	Cajanus cajan	Super-Rosids	TPS-a
cca_08013	cca	Cajanus cajan	Super-Rosids	TPS-b
cca_09650	cca	Cajanus cajan	Super-Rosids	TPS-c
cca_09658	cca	Cajanus cajan	Super-Rosids	TPS-c
cca_11831	cca	Cajanus cajan	Super-Rosids	TPS-b
cca_17083	cca	Cajanus cajan	Super-Rosids	TPS-e/f
cca_20963	cca	Cajanus cajan	Super-Rosids	TPS-b
cca_22851	cca	Cajanus cajan	Super-Rosids	TPS-e/f
cca_24379	cca	Cajanus cajan	Super-Rosids	TPS-a
cca_26566	cca	Cajanus cajan	Super-Rosids	TPS-b
cca_28050	cca	Cajanus cajan	Super-Rosids	TPS-g
cca_32016	cca	Cajanus cajan	Super-Rosids	TPS-e/f
cca_33115	cca	Cajanus cajan	Super-Rosids	TPS-g
cca_33117	cca	Cajanus cajan	Super-Rosids	TPS-g
cca_33742	cca	Cajanus cajan	Super-Rosids	TPS-b
cca_33743	cca	Cajanus cajan	Super-Rosids	TPS-b
cca_33747	cca	Cajanus cajan	Super-Rosids	TPS-g
cca_33748	cca	Cajanus cajan	Super-Rosids	TPS-g
cca_34537	cca	Cajanus cajan	Super-Rosids	TPS-b
cca_34751	cca	Cajanus cajan	Super-Rosids	TPS-a
cca_35605	cca	Cajanus cajan	Super-Rosids	TPS-a
cca_35611	cca	Cajanus cajan	Super-Rosids	TPS-a
cca_37813	cca	Cajanus cajan	Super-Rosids	TPS-b
cca_37816	cca	Cajanus cajan	Super-Rosids	TPS-b
cca_40110	cca	Cajanus cajan	Super-Rosids	TPS-a
cca_40113	cca	Cajanus cajan	Super-Rosids	TPS-a
cca_41223	cca	Cajanus cajan	Super-Rosids	TPS-a
cca_42331	cca	Cajanus cajan	Super-Rosids	TPS-a
cca_44982	cca	Cajanus cajan	Super-Rosids	TPS-a
cca_46030	cca	Cajanus cajan	Super-Rosids	TPS-a
cca_46417	cca	Cajanus cajan	Super-Rosids	TPS-b
cca_46604	cca	Cajanus cajan	Super-Rosids	TPS-a
cca_46842	cca	Cajanus cajan	Super-Rosids	TPS-a
cca_46877	cca	Cajanus cajan	Super-Rosids	TPS-a
cca_47462	cca	Cajanus cajan	Super-Rosids	TPS-a
cca_47549	cca	Cajanus cajan	Super-Rosids	TPS-a
cca_48001	cca	Cajanus cajan	Super-Rosids	TPS-a
cgy_02617	cgy	Cleome gynandra	Super-Rosids	TPS-b
cgy_02619	cgy	Cleome gynandra	Super-Rosids	TPS-b
cgy_06219	cgy	Cleome gynandra	Super-Rosids	TPS-a
cgy_09863	cgy	Cleome gynandra	Super-Rosids	TPS-e/f
cgy_11140	cgy	Cleome gynandra	Super-Rosids	TPS-g
cgy_11149	cgy	Cleome gynandra	Super-Rosids	TPS-g
cgy_11150	cgy	Cleome gynandra	Super-Rosids	TPS-g
cgy_11151	cgy	Cleome gynandra	Super-Rosids	TPS-g
cgy_11523	cgy	Cleome gynandra	Super-Rosids	TPS-a
cgy_11524	cgy	Cleome gynandra	Super-Rosids	TPS-a
cgy_11804	cgy	Cleome gynandra	Super-Rosids	TPS-e/f
cgy_13197	cgy	Cleome gynandra	Super-Rosids	TPS-c
cgy_17740	cgy	Cleome gynandra	Super-Rosids	TPS-a
cgy_21699	cgy	Cleome gynandra	Super-Rosids	TPS-a
cgy_22858	cgy	Cleome gynandra	Super-Rosids	TPS-b
cgy_24653	cgy	Cleome gynandra	Super-Rosids	TPS-b
cgy_26139	cgy	Cleome gynandra	Super-Rosids	TPS-a
cgy_26169	cgy	Cleome gynandra	Super-Rosids	TPS-a
cgy_26579	cgy	Cleome gynandra	Super-Rosids	TPS-a
cgy_27615	cgy	Cleome gynandra	Super-Rosids	TPS-a
cgy_28761	cgy	Cleome gynandra	Super-Rosids	TPS-a
cgy_28868	cgy	Cleome gynandra	Super-Rosids	TPS-a
Chafa15036S15972	Chaf	Chamaecrista fasciculata	Super-Rosids	TPS-b
Chafa15178S16024	Chaf	Chamaecrista fasciculata	Super-Rosids	TPS-a
Chafa1588S16349	Chaf	Chamaecrista fasciculata	Super-Rosids	TPS-a
Chafa16095S16497	Chaf	Chamaecrista fasciculata	Super-Rosids	TPS-a
Chafa22635S18793	Chaf	Chamaecrista fasciculata	Super-Rosids	TPS-e/f
Chafa3233S20932	Chaf	Chamaecrista fasciculata	Super-Rosids	TPS-g
Chafa3725S21790	Chaf	Chamaecrista fasciculata	Super-Rosids	TPS-b
Chafa4886S23414	Chaf	Chamaecrista fasciculata	Super-Rosids	TPS-g
Chafa573S24516	Chaf	Chamaecrista fasciculata	Super-Rosids	TPS-c
Chafa6080S24959	Chaf	Chamaecrista fasciculata	Super-Rosids	TPS-c
Chafa6239S25166	Chaf	Chamaecrista fasciculata	Super-Rosids	TPS-c
Chafa6527S25515	Chaf	Chamaecrista fasciculata	Super-Rosids	TPS-b
Chafa652S25517	Chaf	Chamaecrista fasciculata	Super-Rosids	TPS-b
Chafa7908S26975	Chaf	Chamaecrista fasciculata	Super-Rosids	TPS-b
Chafa8293S27359	Chaf	Chamaecrista fasciculata	Super-Rosids	TPS-b
Chafa8847S27816	Chaf	Chamaecrista fasciculata	Super-Rosids	TPS-a
Chafa9033S27995	Chaf	Chamaecrista fasciculata	Super-Rosids	TPS-a
Chafa95207S28866	Chaf	Chamaecrista fasciculata	Super-Rosids	TPS-b
Chafa95822S05604	Chaf	Chamaecrista fasciculata	Super-Rosids	TPS-e/f
Chafa9590S30571	Chaf	Chamaecrista fasciculata	Super-Rosids	TPS-a
cla_000462	cla	Citrullus lanatus	Super-Rosids	TPS-a
cla_004414	cla	Citrullus lanatus	Super-Rosids	TPS-a
cla_004416	cla	Citrullus lanatus	Super-Rosids	TPS-a
cla_004417	cla	Citrullus lanatus	Super-Rosids	TPS-a
cla_004418	cla	Citrullus lanatus	Super-Rosids	TPS-a
cla_005482	cla	Citrullus lanatus	Super-Rosids	TPS-e/f
cla_005654	cla	Citrullus lanatus	Super-Rosids	TPS-a
cla_006048	cla	Citrullus lanatus	Super-Rosids	TPS-c
cla_007769	cla	Citrullus lanatus	Super-Rosids	TPS-b
cla_007770	cla	Citrullus lanatus	Super-Rosids	TPS-b
cla_007773	cla	Citrullus lanatus	Super-Rosids	TPS-b
cla_007774	cla	Citrullus lanatus	Super-Rosids	TPS-b
cla_007779	cla	Citrullus lanatus	Super-Rosids	TPS-b
cla_019431	cla	Citrullus lanatus	Super-Rosids	TPS-g
cla_019432	cla	Citrullus lanatus	Super-Rosids	TPS-g
CmaxCg2g012900	Cmax	Citrus maxima	Super-Rosids	TPS-a
CmaxCg2g017580	Cmax	Citrus maxima	Super-Rosids	TPS-g
CmaxCg2g017630	Cmax	Citrus maxima	Super-Rosids	TPS-b
CmaxCg2g017700	Cmax	Citrus maxima	Super-Rosids	TPS-b
CmaxCg2g017710	Cmax	Citrus maxima	Super-Rosids	TPS-b
CmaxCg2g022810	Cmax	Citrus maxima	Super-Rosids
CmaxCg2g022850	Cmax	Citrus maxima	Super-Rosids	TPS-a
CmaxCg2g022860	Cmax	Citrus maxima	Super-Rosids	TPS-a
CmaxCg2g022870	Cmax	Citrus maxima	Super-Rosids	TPS-a
CmaxCg2g022910	Cmax	Citrus maxima	Super-Rosids	TPS-a
CmaxCg2g022930	Cmax	Citrus maxima	Super-Rosids	TPS-a
CmaxCg2g022940	Cmax	Citrus maxima	Super-Rosids	TPS-a
CmaxCg2g023030	Cmax	Citrus maxima	Super-Rosids	TPS-a
CmaxCg2g023110	Cmax	Citrus maxima	Super-Rosids	TPS-a
CmaxCg2g023250	Cmax	Citrus maxima	Super-Rosids	TPS-a
CmaxCg2g023260	Cmax	Citrus maxima	Super-Rosids	TPS-a
CmaxCg2g023270	Cmax	Citrus maxima	Super-Rosids	TPS-a
CmaxCg2g023300	Cmax	Citrus maxima	Super-Rosids	TPS-a
CmaxCg2g023360	Cmax	Citrus maxima	Super-Rosids	TPS-a
CmaxCg2g023380	Cmax	Citrus maxima	Super-Rosids	TPS-a
CmaxCg2g023430	Cmax	Citrus maxima	Super-Rosids	TPS-a
CmaxCg2g040820	Cmax	Citrus maxima	Super-Rosids	TPS-b
CmaxCg2g040850	Cmax	Citrus maxima	Super-Rosids	TPS-g
CmaxCg2g040860	Cmax	Citrus maxima	Super-Rosids	TPS-g
CmaxCg2g040870	Cmax	Citrus maxima	Super-Rosids	TPS-b
CmaxCg2g040890	Cmax	Citrus maxima	Super-Rosids	TPS-g
CmaxCg2g041640	Cmax	Citrus maxima	Super-Rosids	TPS-e/f
CmaxCg2g044690	Cmax	Citrus maxima	Super-Rosids	TPS-b
CmaxCg3g004050	Cmax	Citrus maxima	Super-Rosids	TPS-b
CmaxCg3g004080	Cmax	Citrus maxima	Super-Rosids	TPS-b
CmaxCg3g004090	Cmax	Citrus maxima	Super-Rosids	TPS-b
CmaxCg3g004140	Cmax	Citrus maxima	Super-Rosids	TPS-b
CmaxCg3g018570	Cmax	Citrus maxima	Super-Rosids	TPS-a
CmaxCg3g018590	Cmax	Citrus maxima	Super-Rosids	TPS-a
CmaxCg4g011140	Cmax	Citrus maxima	Super-Rosids	TPS-a
CmaxCg5g005840	Cmax	Citrus maxima	Super-Rosids	TPS-a
CmaxCg5g017600	Cmax	Citrus maxima	Super-Rosids	TPS-c
CmaxCg5g022140	Cmax	Citrus maxima	Super-Rosids	TPS-a
CmaxCg5g022150	Cmax	Citrus maxima	Super-Rosids	TPS-a
CmaxCg5g026880	Cmax	Citrus maxima	Super-Rosids	TPS-a
CmaxCg5g027770	Cmax	Citrus maxima	Super-Rosids	TPS-b
CmaxCg5g027780	Cmax	Citrus maxima	Super-Rosids	TPS-b
CmaxCg5g035420	Cmax	Citrus maxima	Super-Rosids	TPS-c
CmaxCg8g012040	Cmax	Citrus maxima	Super-Rosids	TPS-b
CmaxCg8g018180	Cmax	Citrus maxima	Super-Rosids	TPS-b
CmaxCg8g018190	Cmax	Citrus maxima	Super-Rosids	TPS-b
CmaxCg8g018200	Cmax	Citrus maxima	Super-Rosids	TPS-b
CmaxCg8g018230	Cmax	Citrus maxima	Super-Rosids	TPS-b
CmaxCg8g018240	Cmax	Citrus maxima	Super-Rosids	TPS-b
CmaxCg9g012100	Cmax	Citrus maxima	Super-Rosids	TPS-g
CmaxCg9g012400	Cmax	Citrus maxima	Super-Rosids	TPS-a
CmaxCg9g015880	Cmax	Citrus maxima	Super-Rosids	TPS-g
CmaxCg9g029130	Cmax	Citrus maxima	Super-Rosids	TPS-e/f
CmaxCgUng018780	Cmax	Citrus maxima	Super-Rosids	TPS-b
CmaxCgUng019540	Cmax	Citrus maxima	Super-Rosids	TPS-b
cme_3C002516	cme	Cucumis melo	Super-Rosids	TPS-g
cme_3C002517	cme	Cucumis melo	Super-Rosids	TPS-g
cme_3C002520	cme	Cucumis melo	Super-Rosids	TPS-g
cme_3C012592	cme	Cucumis melo	Super-Rosids	TPS-e/f
cme_3C013950	cme	Cucumis melo	Super-Rosids	TPS-a
cme_3C014045	cme	Cucumis melo	Super-Rosids	TPS-a
cme_3C014047	cme	Cucumis melo	Super-Rosids	TPS-a
cme_3C014051	cme	Cucumis melo	Super-Rosids	TPS-a
cme_3C014392	cme	Cucumis melo	Super-Rosids	TPS-c
cme_3C016587	cme	Cucumis melo	Super-Rosids	TPS-a
cme_3C016588	cme	Cucumis melo	Super-Rosids	TPS-a
cme_3C016593	cme	Cucumis melo	Super-Rosids	TPS-a
cme_3C016595	cme	Cucumis melo	Super-Rosids	TPS-a
cme_3C023275	cme	Cucumis melo	Super-Rosids	TPS-b
cme_3C023276	cme	Cucumis melo	Super-Rosids	TPS-b
cme_3C023278	cme	Cucumis melo	Super-Rosids	TPS-b
cme_3C023281	cme	Cucumis melo	Super-Rosids	TPS-b
cme_3C023282	cme	Cucumis melo	Super-Rosids	TPS-b
cme_3C023283	cme	Cucumis melo	Super-Rosids	TPS-b
cme_3C023284	cme	Cucumis melo	Super-Rosids	TPS-b
cme_3C023288	cme	Cucumis melo	Super-Rosids	TPS-b
cme_3C024794	cme	Cucumis melo	Super-Rosids	TPS-a
coc_00_g06380	coc	Coffea canephora	Super-Asterids	TPS-a
coc_00_g06390	coc	Coffea canephora	Super-Asterids	TPS-a
coc_00_g06420	coc	Coffea canephora	Super-Asterids	TPS-a
coc_00_g09030	coc	Coffea canephora	Super-Asterids	TPS-a
coc_00_g13600	coc	Coffea canephora	Super-Asterids	TPS-b
coc_00_g16490	coc	Coffea canephora	Super-Asterids	TPS-g
coc_00_g16500	coc	Coffea canephora	Super-Asterids	TPS-g
coc_00_g17280	coc	Coffea canephora	Super-Asterids	TPS-c
coc_00_g20580	coc	Coffea canephora	Super-Asterids	TPS-a
coc_00_g27830	coc	Coffea canephora	Super-Asterids	TPS-b
coc_00_g31970	coc	Coffea canephora	Super-Asterids	TPS-c
coc_01_g19400	coc	Coffea canephora	Super-Asterids	TPS-c
coc_02_g11820	coc	Coffea canephora	Super-Asterids	TPS-b
coc_02_g11830	coc	Coffea canephora	Super-Asterids	TPS-b
coc_02_g11870	coc	Coffea canephora	Super-Asterids	TPS-g
coc_02_g12790	coc	Coffea canephora	Super-Asterids	TPS-e/f
coc_02_g12800	coc	Coffea canephora	Super-Asterids	TPS-e/f
coc_02_g20930	coc	Coffea canephora	Super-Asterids	TPS-b
coc_02_g29500	coc	Coffea canephora	Super-Asterids	TPS-a
coc_02_g29590	coc	Coffea canephora	Super-Asterids	TPS-a
coc_02_g35640	coc	Coffea canephora	Super-Asterids	TPS-b
coc_03_g14100	coc	Coffea canephora	Super-Asterids	TPS-a
coc_04_g16380	coc	Coffea canephora	Super-Asterids	TPS-a
coc_04_g16390	coc	Coffea canephora	Super-Asterids	TPS-a
coc_04_g16400	coc	Coffea canephora	Super-Asterids	TPS-a
coc_04_g16520	coc	Coffea canephora	Super-Asterids	TPS-a
coc_04_g16530	coc	Coffea canephora	Super-Asterids	TPS-a
coc_05_g05380	coc	Coffea canephora	Super-Asterids	TPS-b
coc_05_g05400	coc	Coffea canephora	Super-Asterids	TPS-b
coc_05_g05410	coc	Coffea canephora	Super-Asterids	TPS-b
coc_05_g13060	coc	Coffea canephora	Super-Asterids	TPS-a
coc_05_g13070	coc	Coffea canephora	Super-Asterids	TPS-a
coc_08_g06940	coc	Coffea canephora	Super-Asterids	TPS-a
coc_08_g06960	coc	Coffea canephora	Super-Asterids	TPS-a
coc_08_g07420	coc	Coffea canephora	Super-Asterids	TPS-e/f
coc_08_g07480	coc	Coffea canephora	Super-Asterids	TPS-c
coc_08_g07530	coc	Coffea canephora	Super-Asterids	TPS-c
coc_08_g07540	coc	Coffea canephora	Super-Asterids	TPS-e/f
coc_10_g12310	coc	Coffea canephora	Super-Asterids	TPS-b
coc_10_g12320	coc	Coffea canephora	Super-Asterids	TPS-b
coc_10_g12360	coc	Coffea canephora	Super-Asterids	TPS-b
cpa_1285cpa	cpa	Carica papaya	Super-Rosids	TPS-b
cpa_1288cpa	cpa	Carica papaya	Super-Rosids	TPS-b
cpa_1290cpa	cpa	Carica papaya	Super-Rosids	TPS-b
cpa_1915cpa	cpa	Carica papaya	Super-Rosids	TPS-b
cpa_3289cpa	cpa	Carica papaya	Super-Rosids	TPS-c
cpa_332761cpa	cpa	Carica papaya	Super-Rosids	TPS-a
cpa_5243cpa	cpa	Carica papaya	Super-Rosids	TPS-c
cpa_5853cpa	cpa	Carica papaya	Super-Rosids	TPS-a
cpa_5962cpa	cpa	Carica papaya	Super-Rosids	TPS-e/f
cpa_7611cpa	cpa	Carica papaya	Super-Rosids	TPS-a
cpa_813cpa	cpa	Carica papaya	Super-Rosids	TPS-b
CquiAUR62004863	Cqui	Chenopodium quinoa	Super-Asterids	TPS-a
CquiAUR62006136	Cqui	Chenopodium quinoa	Super-Asterids	TPS-a
CquiAUR62006347	Cqui	Chenopodium quinoa	Super-Asterids	TPS-a
CquiAUR62006349	Cqui	Chenopodium quinoa	Super-Asterids	TPS-a
CquiAUR62010226	Cqui	Chenopodium quinoa	Super-Asterids	TPS-c
CquiAUR62010230	Cqui	Chenopodium quinoa	Super-Asterids	TPS-c
CquiAUR62010233	Cqui	Chenopodium quinoa	Super-Asterids	TPS-c
CquiAUR62011622	Cqui	Chenopodium quinoa	Super-Asterids	TPS-b
CquiAUR62011623	Cqui	Chenopodium quinoa	Super-Asterids	TPS-b
CquiAUR62012567	Cqui	Chenopodium quinoa	Super-Asterids	TPS-g
CquiAUR62012569	Cqui	Chenopodium quinoa	Super-Asterids	TPS-g
CquiAUR62012570	Cqui	Chenopodium quinoa	Super-Asterids	TPS-g
CquiAUR62012575	Cqui	Chenopodium quinoa	Super-Asterids	TPS-b
CquiAUR62013218	Cqui	Chenopodium quinoa	Super-Asterids	TPS-c
CquiAUR62014625	Cqui	Chenopodium quinoa	Super-Asterids	TPS-b
CquiAUR62014629	Cqui	Chenopodium quinoa	Super-Asterids	TPS-g
CquiAUR62014632	Cqui	Chenopodium quinoa	Super-Asterids	TPS-g
CquiAUR62014633	Cqui	Chenopodium quinoa	Super-Asterids	TPS-g
CquiAUR62014765	Cqui	Chenopodium quinoa	Super-Asterids	TPS-e/f
CquiAUR62014767	Cqui	Chenopodium quinoa	Super-Asterids	TPS-e/f
CquiAUR62016437	Cqui	Chenopodium quinoa	Super-Asterids	TPS-b
CquiAUR62016438	Cqui	Chenopodium quinoa	Super-Asterids	TPS-b
CquiAUR62016947	Cqui	Chenopodium quinoa	Super-Asterids	TPS-e/f
CquiAUR62016953	Cqui	Chenopodium quinoa	Super-Asterids	TPS-e/f
CquiAUR62019353	Cqui	Chenopodium quinoa	Super-Asterids	TPS-a
CquiAUR62024378	Cqui	Chenopodium quinoa	Super-Asterids	TPS-a
CquiAUR62029247	Cqui	Chenopodium quinoa	Super-Asterids	TPS-a
CquiAUR62029248	Cqui	Chenopodium quinoa	Super-Asterids	TPS-a
CquiAUR62029250	Cqui	Chenopodium quinoa	Super-Asterids	TPS-a
CquiAUR62029253	Cqui	Chenopodium quinoa	Super-Asterids	TPS-a
CquiAUR62029256	Cqui	Chenopodium quinoa	Super-Asterids	TPS-a
CquiAUR62029283	Cqui	Chenopodium quinoa	Super-Asterids	TPS-a
CquiAUR62029284	Cqui	Chenopodium quinoa	Super-Asterids	TPS-a
CquiAUR62029285	Cqui	Chenopodium quinoa	Super-Asterids	TPS-a
CquiAUR62029679	Cqui	Chenopodium quinoa	Super-Asterids	TPS-a
CquiAUR62029706	Cqui	Chenopodium quinoa	Super-Asterids	TPS-a
CquiAUR62029707	Cqui	Chenopodium quinoa	Super-Asterids	TPS-a
CquiAUR62030067	Cqui	Chenopodium quinoa	Super-Asterids	TPS-a
CquiAUR62030071	Cqui	Chenopodium quinoa	Super-Asterids	TPS-a
CquiAUR62034001	Cqui	Chenopodium quinoa	Super-Asterids	TPS-a
CquiAUR62034207	Cqui	Chenopodium quinoa	Super-Asterids	TPS-a
CquiAUR62034211	Cqui	Chenopodium quinoa	Super-Asterids	TPS-a
CquiAUR62034213	Cqui	Chenopodium quinoa	Super-Asterids	TPS-a
CquiAUR62034217	Cqui	Chenopodium quinoa	Super-Asterids	TPS-a
CquiAUR62034218	Cqui	Chenopodium quinoa	Super-Asterids	TPS-a
CquiAUR62034483	Cqui	Chenopodium quinoa	Super-Asterids	TPS-c
CquiAUR62038591	Cqui	Chenopodium quinoa	Super-Asterids	TPS-a
CquiAUR62040183	Cqui	Chenopodium quinoa	Super-Asterids	TPS-c
CquiAUR62044071	Cqui	Chenopodium quinoa	Super-Asterids	TPS-c
CquiAUR62044185	Cqui	Chenopodium quinoa	Super-Asterids	TPS-g
CquiAUR62044384	Cqui	Chenopodium quinoa	Super-Asterids	TPS-g
cru_10000642	cru	Capsella rubella	Super-Rosids	TPS-a
cru_10003225	cru	Capsella rubella	Super-Rosids	TPS-c
cru_10003521	cru	Capsella rubella	Super-Rosids	TPS-a
cru_10004436	cru	Capsella rubella	Super-Rosids	TPS-b
cru_10004490	cru	Capsella rubella	Super-Rosids	TPS-b
cru_10006722	cru	Capsella rubella	Super-Rosids	TPS-a
cru_10007162	cru	Capsella rubella	Super-Rosids	TPS-a
cru_10007667	cru	Capsella rubella	Super-Rosids	TPS-a
cru_10011624	cru	Capsella rubella	Super-Rosids	TPS-a
cru_10012239	cru	Capsella rubella	Super-Rosids	TPS-a
cru_10012477	cru	Capsella rubella	Super-Rosids	TPS-a
cru_10012518	cru	Capsella rubella	Super-Rosids	TPS-a
cru_10015372	cru	Capsella rubella	Super-Rosids	TPS-a
cru_10016089	cru	Capsella rubella	Super-Rosids	TPS-a
cru_10016237	cru	Capsella rubella	Super-Rosids	TPS-a
cru_10018762	cru	Capsella rubella	Super-Rosids	TPS-b
cru_10018817	cru	Capsella rubella	Super-Rosids	TPS-a
cru_10019072	cru	Capsella rubella	Super-Rosids	TPS-a
cru_10019776	cru	Capsella rubella	Super-Rosids	TPS-e/f
cru_10019830	cru	Capsella rubella	Super-Rosids	TPS-e/f
cru_10021320	cru	Capsella rubella	Super-Rosids	TPS-a
cru_10021772	cru	Capsella rubella	Super-Rosids	TPS-a
cru_10021803	cru	Capsella rubella	Super-Rosids	TPS-a
cru_10021930	cru	Capsella rubella	Super-Rosids	TPS-e/f
cru_10022111	cru	Capsella rubella	Super-Rosids	TPS-a
cru_10022222	cru	Capsella rubella	Super-Rosids	TPS-g
cru_10022869	cru	Capsella rubella	Super-Rosids	TPS-b
cru_10022874	cru	Capsella rubella	Super-Rosids	TPS-b
cru_10024815	cru	Capsella rubella	Super-Rosids	TPS-a
cru_10027853	cru	Capsella rubella	Super-Rosids	TPS-a
cru_10028094	cru	Capsella rubella	Super-Rosids	TPS-a
cru_10028157	cru	Capsella rubella	Super-Rosids	TPS-a
cru_10028168	cru	Capsella rubella	Super-Rosids	TPS-a
cru_10028174	cru	Capsella rubella	Super-Rosids	TPS-a
csa_041540	csa	Cucumis sativus	Super-Rosids	TPS-a
csa_041550	csa	Cucumis sativus	Super-Rosids	TPS-a
csa_041560	csa	Cucumis sativus	Super-Rosids	TPS-a
csa_041570	csa	Cucumis sativus	Super-Rosids	TPS-a
csa_041580	csa	Cucumis sativus	Super-Rosids	TPS-a
csa_073150	csa	Cucumis sativus	Super-Rosids	TPS-a
csa_074280	csa	Cucumis sativus	Super-Rosids	TPS-a
csa_074290	csa	Cucumis sativus	Super-Rosids	TPS-a
csa_074310	csa	Cucumis sativus	Super-Rosids	TPS-a
csa_086400	csa	Cucumis sativus	Super-Rosids	TPS-g
csa_086410	csa	Cucumis sativus	Super-Rosids	TPS-g
csa_086420	csa	Cucumis sativus	Super-Rosids	TPS-g
csa_184580	csa	Cucumis sativus	Super-Rosids	TPS-c
csa_239940	csa	Cucumis sativus	Super-Rosids	TPS-e/f
csa_250160	csa	Cucumis sativus	Super-Rosids	TPS-b
csa_250170	csa	Cucumis sativus	Super-Rosids	TPS-b
csa_250180	csa	Cucumis sativus	Super-Rosids	TPS-b
csa_250200	csa	Cucumis sativus	Super-Rosids	TPS-b
csa_250210	csa	Cucumis sativus	Super-Rosids	TPS-b
csa_250240	csa	Cucumis sativus	Super-Rosids	TPS-b
csa_250250	csa	Cucumis sativus	Super-Rosids	TPS-b
csa_320820	csa	Cucumis sativus	Super-Rosids	TPS-a
csa_351460	csa	Cucumis sativus	Super-Rosids	TPS-a
Csat104698986	Csat	Camelina sativa	Super-Rosids	TPS-a
Csat104702937	Csat	Camelina sativa	Super-Rosids	TPS-b
Csat104702938	Csat	Camelina sativa	Super-Rosids	TPS-b
Csat104703299	Csat	Camelina sativa	Super-Rosids	TPS-e/f
Csat104703701	Csat	Camelina sativa	Super-Rosids	TPS-e/f
Csat104705165	Csat	Camelina sativa	Super-Rosids	TPS-g
Csat104706692	Csat	Camelina sativa	Super-Rosids	TPS-a
Csat104706694	Csat	Camelina sativa	Super-Rosids	TPS-a
Csat104707805	Csat	Camelina sativa	Super-Rosids	TPS-c
Csat104710355	Csat	Camelina sativa	Super-Rosids	TPS-b
Csat104710356	Csat	Camelina sativa	Super-Rosids	TPS-b
Csat104710358	Csat	Camelina sativa	Super-Rosids	TPS-b
Csat104713763	Csat	Camelina sativa	Super-Rosids	TPS-a
Csat104713865	Csat	Camelina sativa	Super-Rosids	TPS-b
Csat104714240	Csat	Camelina sativa	Super-Rosids	TPS-e/f
Csat104714573	Csat	Camelina sativa	Super-Rosids	TPS-c
Csat104716016	Csat	Camelina sativa	Super-Rosids	TPS-e/f
Csat104718290	Csat	Camelina sativa	Super-Rosids	TPS-a
Csat104718686	Csat	Camelina sativa	Super-Rosids	TPS-b
Csat104719135	Csat	Camelina sativa	Super-Rosids	TPS-a
Csat104720297	Csat	Camelina sativa	Super-Rosids	TPS-b
Csat104723014	Csat	Camelina sativa	Super-Rosids	TPS-a
Csat104723428	Csat	Camelina sativa	Super-Rosids	TPS-b
Csat104723429	Csat	Camelina sativa	Super-Rosids	TPS-b
Csat104723556	Csat	Camelina sativa	Super-Rosids	TPS-a
Csat104724969	Csat	Camelina sativa	Super-Rosids	TPS-a
Csat104727891	Csat	Camelina sativa	Super-Rosids	TPS-a
Csat104731513	Csat	Camelina sativa	Super-Rosids	TPS-a
Csat104731915	Csat	Camelina sativa	Super-Rosids	TPS-b
Csat104733459	Csat	Camelina sativa	Super-Rosids	TPS-a
Csat104733760	Csat	Camelina sativa	Super-Rosids	TPS-a
Csat104736408	Csat	Camelina sativa	Super-Rosids	TPS-a
Csat104737446	Csat	Camelina sativa	Super-Rosids	TPS-c
Csat104745725	Csat	Camelina sativa	Super-Rosids	TPS-a
Csat104751958	Csat	Camelina sativa	Super-Rosids	TPS-a
Csat104752054	Csat	Camelina sativa	Super-Rosids	TPS-b
Csat104752382	Csat	Camelina sativa	Super-Rosids	TPS-e/f
Csat104754111	Csat	Camelina sativa	Super-Rosids	TPS-e/f
Csat104759015	Csat	Camelina sativa	Super-Rosids	TPS-a
Csat104763114	Csat	Camelina sativa	Super-Rosids	TPS-a
Csat104765266	Csat	Camelina sativa	Super-Rosids	TPS-a
Csat104766285	Csat	Camelina sativa	Super-Rosids	TPS-a
Csat104770766	Csat	Camelina sativa	Super-Rosids	TPS-a
Csat104771640	Csat	Camelina sativa	Super-Rosids	TPS-a
Csat104771641	Csat	Camelina sativa	Super-Rosids	TPS-a
Csat104779258	Csat	Camelina sativa	Super-Rosids	TPS-a
Csat104779276	Csat	Camelina sativa	Super-Rosids	TPS-a
Csat104779781	Csat	Camelina sativa	Super-Rosids	TPS-b
Csat104788094	Csat	Camelina sativa	Super-Rosids	TPS-a
Csat104790200	Csat	Camelina sativa	Super-Rosids	TPS-b
Csat104790201	Csat	Camelina sativa	Super-Rosids	TPS-b
Csat104790204	Csat	Camelina sativa	Super-Rosids	TPS-b
csi_1g003417	csi	Citrus sinensis	Super-Rosids	TPS-c
csi_1g004193	csi	Citrus sinensis	Super-Rosids	TPS-e/f
csi_1g006994	csi	Citrus sinensis	Super-Rosids	TPS-b
csi_1g007889	csi	Citrus sinensis	Super-Rosids	TPS-g
csi_1g008206	csi	Citrus sinensis	Super-Rosids	TPS-a
csi_1g008427	csi	Citrus sinensis	Super-Rosids	TPS-a
csi_1g008620	csi	Citrus sinensis	Super-Rosids	TPS-a
csi_1g008767	csi	Citrus sinensis	Super-Rosids	TPS-a
csi_1g008817	csi	Citrus sinensis	Super-Rosids	TPS-a
csi_1g012005	csi	Citrus sinensis	Super-Rosids	TPS-a
csi_1g014206	csi	Citrus sinensis	Super-Rosids	TPS-b
csi_1g015245	csi	Citrus sinensis	Super-Rosids	TPS-a
csi_1g019916	csi	Citrus sinensis	Super-Rosids	TPS-a
csi_1g021595	csi	Citrus sinensis	Super-Rosids	TPS-b
csi_1g030682	csi	Citrus sinensis	Super-Rosids	TPS-g
csi_1g035568	csi	Citrus sinensis	Super-Rosids	TPS-a
csi_1g039153	csi	Citrus sinensis	Super-Rosids	TPS-b
csi_1g039366	csi	Citrus sinensis	Super-Rosids	TPS-a
csi_1g040042	csi	Citrus sinensis	Super-Rosids	TPS-b
csi_1g040521	csi	Citrus sinensis	Super-Rosids	TPS-g
csi_1g041613	csi	Citrus sinensis	Super-Rosids	TPS-b
csi_1g041926	csi	Citrus sinensis	Super-Rosids	TPS-a
csi_1g043404	csi	Citrus sinensis	Super-Rosids	TPS-b
csi_1g044224	csi	Citrus sinensis	Super-Rosids	TPS-a
csi_1g044370	csi	Citrus sinensis	Super-Rosids	TPS-a
csi_1g044511	csi	Citrus sinensis	Super-Rosids	TPS-b
csi_1g044890	csi	Citrus sinensis	Super-Rosids	TPS-b
csi_1g045043	csi	Citrus sinensis	Super-Rosids	TPS-b
csi_1g045533	csi	Citrus sinensis	Super-Rosids	TPS-a
csi_1g047877	csi	Citrus sinensis	Super-Rosids	TPS-a
csi_1g048051	csi	Citrus sinensis	Super-Rosids	TPS-g
CucaCc004299	Cuca	Cuscuta campestris	Super-Asterids	TPS-a
CucaCc005199	Cuca	Cuscuta campestris	Super-Asterids	TPS-c
CucaCc008551	Cuca	Cuscuta campestris	Super-Asterids	TPS-a
CucaCc008552	Cuca	Cuscuta campestris	Super-Asterids	TPS-a
CucaCc008627	Cuca	Cuscuta campestris	Super-Asterids	TPS-a
CucaCc015697	Cuca	Cuscuta campestris	Super-Asterids	TPS-a
CucaCc018258	Cuca	Cuscuta campestris	Super-Asterids	TPS-c
CucaCc019650	Cuca	Cuscuta campestris	Super-Asterids	TPS-e/f
CucaCc020997	Cuca	Cuscuta campestris	Super-Asterids	TPS-b
CucaCc030501	Cuca	Cuscuta campestris	Super-Asterids	TPS-b
CucaCc031864	Cuca	Cuscuta campestris	Super-Asterids	TPS-e/f
CucaCc032850	Cuca	Cuscuta campestris	Super-Asterids	TPS-a
CucaCc046184	Cuca	Cuscuta campestris	Super-Asterids	TPS-b
CucaCc046187	Cuca	Cuscuta campestris	Super-Asterids	TPS-b
CumaCh02G017970	Cuma	Cucurbita maxima	Super-Rosids	TPS-c
CumaCh04G000520	Cuma	Cucurbita maxima	Super-Rosids	TPS-g
CumaCh13G006990	Cuma	Cucurbita maxima	Super-Rosids	TPS-g
CumaCh13G007000	Cuma	Cucurbita maxima	Super-Rosids	TPS-g
CumaCh16G008250	Cuma	Cucurbita maxima	Super-Rosids	TPS-a
CumaCh16G008260	Cuma	Cucurbita maxima	Super-Rosids	TPS-a
CumaCh16G008270	Cuma	Cucurbita maxima	Super-Rosids	TPS-a
CumaCh16G008290	Cuma	Cucurbita maxima	Super-Rosids	TPS-a
CumaCh16G008300	Cuma	Cucurbita maxima	Super-Rosids	TPS-a
CumaCh16G008320	Cuma	Cucurbita maxima	Super-Rosids	TPS-a
CumaCh16G010120	Cuma	Cucurbita maxima	Super-Rosids	TPS-a
CumaCh18G003310	Cuma	Cucurbita maxima	Super-Rosids	TPS-g
CumaCh19G000350	Cuma	Cucurbita maxima	Super-Rosids	TPS-c
CumaCh19G011200	Cuma	Cucurbita maxima	Super-Rosids	TPS-e/f
CumaCh20G010840	Cuma	Cucurbita maxima	Super-Rosids	TPS-b
CumaCh20G010860	Cuma	Cucurbita maxima	Super-Rosids	TPS-b
CumaCh20G010880	Cuma	Cucurbita maxima	Super-Rosids	TPS-b
CumaCh20G010900	Cuma	Cucurbita maxima	Super-Rosids	TPS-b
CumaCh20G010930	Cuma	Cucurbita maxima	Super-Rosids	TPS-b
CumaCh20G010980	Cuma	Cucurbita maxima	Super-Rosids	TPS-b
dca_002829	dca	Daucus carota	Super-Asterids	TPS-g
dca_002830	dca	Daucus carota	Super-Asterids	TPS-g
dca_002831	dca	Daucus carota	Super-Asterids	TPS-g
dca_012483	dca	Daucus carota	Super-Asterids	TPS-c
dca_012963	dca	Daucus carota	Super-Asterids	TPS-b
dca_012965	dca	Daucus carota	Super-Asterids	TPS-b
dca_013310	dca	Daucus carota	Super-Asterids	TPS-b
dca_016843	dca	Daucus carota	Super-Asterids	TPS-e/f
dca_016844	dca	Daucus carota	Super-Asterids	TPS-e/f
dca_017536	dca	Daucus carota	Super-Asterids	TPS-b
dca_018214	dca	Daucus carota	Super-Asterids	TPS-b
dca_018422	dca	Daucus carota	Super-Asterids	TPS-c
dca_019490	dca	Daucus carota	Super-Asterids	TPS-c
dca_023152	dca	Daucus carota	Super-Asterids	TPS-a
dca_024752	dca	Daucus carota	Super-Asterids	TPS-g
dca_024753	dca	Daucus carota	Super-Asterids	TPS-g
dca_024754	dca	Daucus carota	Super-Asterids	TPS-g
dca_026971	dca	Daucus carota	Super-Asterids	TPS-b
dca_026972	dca	Daucus carota	Super-Asterids	TPS-b
dca_027915	dca	Daucus carota	Super-Asterids	TPS-e/f
dca_028138	dca	Daucus carota	Super-Asterids	TPS-b
dca_031915	dca	Daucus carota	Super-Asterids	TPS-g
dca_032119	dca	Daucus carota	Super-Asterids	TPS-b
Dcat110092373	Dcat	Dendrobium catenatum	Monocots	TPS-b
Dcat110092374	Dcat	Dendrobium catenatum	Monocots	TPS-b
Dcat110092381	Dcat	Dendrobium catenatum	Monocots	TPS-b
Dcat110092382	Dcat	Dendrobium catenatum	Monocots	TPS-b
Dcat110092385	Dcat	Dendrobium catenatum	Monocots	TPS-b
Dcat110092854	Dcat	Dendrobium catenatum	Monocots	TPS-e/f
Dcat110093623	Dcat	Dendrobium catenatum	Monocots	TPS-a
Dcat110093810	Dcat	Dendrobium catenatum	Monocots	TPS-a
Dcat110094034	Dcat	Dendrobium catenatum	Monocots	TPS-a
Dcat110094036	Dcat	Dendrobium catenatum	Monocots	TPS-a
Dcat110094071	Dcat	Dendrobium catenatum	Monocots	TPS-a
Dcat110094502	Dcat	Dendrobium catenatum	Monocots	TPS-b
Dcat110095908	Dcat	Dendrobium catenatum	Monocots	TPS-c
Dcat110095910	Dcat	Dendrobium catenatum	Monocots	TPS-c
Dcat110096470	Dcat	Dendrobium catenatum	Monocots	TPS-b
Dcat110096479	Dcat	Dendrobium catenatum	Monocots	TPS-b
Dcat110096881	Dcat	Dendrobium catenatum	Monocots	TPS-c
Dcat110098562	Dcat	Dendrobium catenatum	Monocots	TPS-a
Dcat110098584	Dcat	Dendrobium catenatum	Monocots	TPS-a
Dcat110099511	Dcat	Dendrobium catenatum	Monocots	TPS-b
Dcat110100221	Dcat	Dendrobium catenatum	Monocots	TPS-a
Dcat110101309	Dcat	Dendrobium catenatum	Monocots	TPS-b
Dcat110105573	Dcat	Dendrobium catenatum	Monocots	TPS-a
Dcat110108016	Dcat	Dendrobium catenatum	Monocots	TPS-b
Dcat110108017	Dcat	Dendrobium catenatum	Monocots	TPS-b
Dcat110108018	Dcat	Dendrobium catenatum	Monocots	TPS-b
Dcat110108050	Dcat	Dendrobium catenatum	Monocots	TPS-b
Dcat110109752	Dcat	Dendrobium catenatum	Monocots	TPS-a
Dcat110109817	Dcat	Dendrobium catenatum	Monocots	TPS-a
Dcat110110315	Dcat	Dendrobium catenatum	Monocots	TPS-a
Dcat110110317	Dcat	Dendrobium catenatum	Monocots	TPS-a
Dcat110110327	Dcat	Dendrobium catenatum	Monocots	TPS-a
Dcat110110328	Dcat	Dendrobium catenatum	Monocots	TPS-a
Dcat110111296	Dcat	Dendrobium catenatum	Monocots	TPS-b
Dcat110111567	Dcat	Dendrobium catenatum	Monocots	TPS-b
Dcat110114334	Dcat	Dendrobium catenatum	Monocots	TPS-b
Dcat110114463	Dcat	Dendrobium catenatum	Monocots	TPS-e/f
Dcat110114464	Dcat	Dendrobium catenatum	Monocots	TPS-e/f
Dcat110115273	Dcat	Dendrobium catenatum	Monocots	TPS-e/f
Doff110092373	Doff	Dendrobium officinale	Monocots	TPS-b
Doff110092374	Doff	Dendrobium officinale	Monocots	TPS-b
Doff110092381	Doff	Dendrobium officinale	Monocots	TPS-b
Doff110092382	Doff	Dendrobium officinale	Monocots	TPS-b
Doff110092385	Doff	Dendrobium officinale	Monocots	TPS-b
Doff110092854	Doff	Dendrobium officinale	Monocots	TPS-e/f
Doff110093623	Doff	Dendrobium officinale	Monocots	TPS-a
Doff110093810	Doff	Dendrobium officinale	Monocots	TPS-a
Doff110094034	Doff	Dendrobium officinale	Monocots	TPS-a
Doff110094036	Doff	Dendrobium officinale	Monocots	TPS-a
Doff110094071	Doff	Dendrobium officinale	Monocots	TPS-a
Doff110094502	Doff	Dendrobium officinale	Monocots	TPS-b
Doff110095908	Doff	Dendrobium officinale	Monocots	TPS-c
Doff110095910	Doff	Dendrobium officinale	Monocots	TPS-c
Doff110096470	Doff	Dendrobium officinale	Monocots	TPS-b
Doff110096479	Doff	Dendrobium officinale	Monocots	TPS-b
Doff110096881	Doff	Dendrobium officinale	Monocots	TPS-c
Doff110098562	Doff	Dendrobium officinale	Monocots	TPS-a
Doff110098584	Doff	Dendrobium officinale	Monocots	TPS-a
Doff110099511	Doff	Dendrobium officinale	Monocots	TPS-b
Doff110100221	Doff	Dendrobium officinale	Monocots	TPS-a
Doff110101309	Doff	Dendrobium officinale	Monocots	TPS-b
Doff110105573	Doff	Dendrobium officinale	Monocots	TPS-a
Doff110108016	Doff	Dendrobium officinale	Monocots	TPS-b
Doff110108017	Doff	Dendrobium officinale	Monocots	TPS-b
Doff110108018	Doff	Dendrobium officinale	Monocots	TPS-b
Doff110108050	Doff	Dendrobium officinale	Monocots	TPS-b
Doff110109752	Doff	Dendrobium officinale	Monocots	TPS-a
Doff110109817	Doff	Dendrobium officinale	Monocots	TPS-a
Doff110110315	Doff	Dendrobium officinale	Monocots	TPS-a
Doff110110317	Doff	Dendrobium officinale	Monocots	TPS-a
Doff110110327	Doff	Dendrobium officinale	Monocots	TPS-a
Doff110110328	Doff	Dendrobium officinale	Monocots	TPS-a
Doff110111296	Doff	Dendrobium officinale	Monocots	TPS-b
Doff110111567	Doff	Dendrobium officinale	Monocots	TPS-b
Doff110114334	Doff	Dendrobium officinale	Monocots	TPS-b
Doff110114463	Doff	Dendrobium officinale	Monocots	TPS-e/f
Doff110114464	Doff	Dendrobium officinale	Monocots	TPS-e/f
Doff110115273	Doff	Dendrobium officinale	Monocots	TPS-e/f
Drydr164S07203	Dryd	Dryas drummondii	Super-Rosids	TPS-e/f
Drydr184S07627	Dryd	Dryas drummondii	Super-Rosids	TPS-a
Drydr1S00048	Dryd	Dryas drummondii	Super-Rosids	TPS-a
Drydr1S06213	Dryd	Dryas drummondii	Super-Rosids	TPS-a
Drydr1S06214	Dryd	Dryas drummondii	Super-Rosids	TPS-a
Drydr1S14966	Dryd	Dryas drummondii	Super-Rosids	TPS-a
Drydr1S14968	Dryd	Dryas drummondii	Super-Rosids	TPS-a
Drydr1S14969	Dryd	Dryas drummondii	Super-Rosids	TPS-a
Drydr1S14970	Dryd	Dryas drummondii	Super-Rosids	TPS-a
Drydr1S14971	Dryd	Dryas drummondii	Super-Rosids	TPS-a
Drydr211S17934	Dryd	Dryas drummondii	Super-Rosids	TPS-b
Drydr211S17938	Dryd	Dryas drummondii	Super-Rosids	TPS-g
Drydr247S18732	Dryd	Dryas drummondii	Super-Rosids	TPS-a
Drydr247S18733	Dryd	Dryas drummondii	Super-Rosids	TPS-a
Drydr265S09351	Dryd	Dryas drummondii	Super-Rosids	TPS-c
Drydr378S21167	Dryd	Dryas drummondii	Super-Rosids	TPS-b
Drydr379S21176	Dryd	Dryas drummondii	Super-Rosids	TPS-a
Drydr48S04388	Dryd	Dryas drummondii	Super-Rosids	TPS-e/f
Dzib111275074	Dzib	Durio zibethinus	Super-Rosids	TPS-e/f
Dzib111275141	Dzib	Durio zibethinus	Super-Rosids	TPS-b
Dzib111275737	Dzib	Durio zibethinus	Super-Rosids	TPS-a
Dzib111276062	Dzib	Durio zibethinus	Super-Rosids	TPS-b
Dzib111276369	Dzib	Durio zibethinus	Super-Rosids	TPS-b
Dzib111276463	Dzib	Durio zibethinus	Super-Rosids	TPS-a
Dzib111276466	Dzib	Durio zibethinus	Super-Rosids	TPS-a
Dzib111276468	Dzib	Durio zibethinus	Super-Rosids	TPS-a
Dzib111276470	Dzib	Durio zibethinus	Super-Rosids	TPS-a
Dzib111276473	Dzib	Durio zibethinus	Super-Rosids	TPS-a
Dzib111276474	Dzib	Durio zibethinus	Super-Rosids	TPS-a
Dzib111277972	Dzib	Durio zibethinus	Super-Rosids	TPS-a
Dzib111278668	Dzib	Durio zibethinus	Super-Rosids	TPS-b
Dzib111281010	Dzib	Durio zibethinus	Super-Rosids	TPS-g
Dzib111281072	Dzib	Durio zibethinus	Super-Rosids	TPS-e/f
Dzib111281612	Dzib	Durio zibethinus	Super-Rosids	TPS-b
Dzib111282169	Dzib	Durio zibethinus	Super-Rosids	TPS-b
Dzib111283716	Dzib	Durio zibethinus	Super-Rosids	TPS-c
Dzib111287930	Dzib	Durio zibethinus	Super-Rosids	TPS-e/f
Dzib111288018	Dzib	Durio zibethinus	Super-Rosids	TPS-a
Dzib111288045	Dzib	Durio zibethinus	Super-Rosids	TPS-a
Dzib111288053	Dzib	Durio zibethinus	Super-Rosids	TPS-a
Dzib111288160	Dzib	Durio zibethinus	Super-Rosids	TPS-a
Dzib111292658	Dzib	Durio zibethinus	Super-Rosids	TPS-b
Dzib111296682	Dzib	Durio zibethinus	Super-Rosids	TPS-b
Dzib111297740	Dzib	Durio zibethinus	Super-Rosids	TPS-a
Dzib111297741	Dzib	Durio zibethinus	Super-Rosids	TPS-a
Dzib111299796	Dzib	Durio zibethinus	Super-Rosids	TPS-b
Dzib111299798	Dzib	Durio zibethinus	Super-Rosids	TPS-b
Dzib111300253	Dzib	Durio zibethinus	Super-Rosids	TPS-a
Dzib111300254	Dzib	Durio zibethinus	Super-Rosids	TPS-a
Dzib111300639	Dzib	Durio zibethinus	Super-Rosids	TPS-b
Dzib111302285	Dzib	Durio zibethinus	Super-Rosids	TPS-a
Dzib111302305	Dzib	Durio zibethinus	Super-Rosids	TPS-a
Dzib111306089	Dzib	Durio zibethinus	Super-Rosids	TPS-c
Dzib111308418	Dzib	Durio zibethinus	Super-Rosids	TPS-b
Dzib111308419	Dzib	Durio zibethinus	Super-Rosids	TPS-b
Dzib111313423	Dzib	Durio zibethinus	Super-Rosids	TPS-c
Dzib111316094	Dzib	Durio zibethinus	Super-Rosids	TPS-b
Dzib111318761	Dzib	Durio zibethinus	Super-Rosids	TPS-e/f
Dzib111318783	Dzib	Durio zibethinus	Super-Rosids	TPS-g
Dzib111318785	Dzib	Durio zibethinus	Super-Rosids	TPS-b
Ecrug000448	Ecru	Echinochloa crus-galli	Monocots	TPS-a
Ecrug000450	Ecru	Echinochloa crus-galli	Monocots	TPS-a
Ecrug000539	Ecru	Echinochloa crus-galli	Monocots	TPS-a
Ecrug001673	Ecru	Echinochloa crus-galli	Monocots	TPS-a
Ecrug003376	Ecru	Echinochloa crus-galli	Monocots	TPS-a
Ecrug004802	Ecru	Echinochloa crus-galli	Monocots	TPS-a
Ecrug006467	Ecru	Echinochloa crus-galli	Monocots	TPS-g
Ecrug006469	Ecru	Echinochloa crus-galli	Monocots	TPS-g
Ecrug006470	Ecru	Echinochloa crus-galli	Monocots	TPS-g
Ecrug012426	Ecru	Echinochloa crus-galli	Monocots	TPS-e/f
Ecrug019035	Ecru	Echinochloa crus-galli	Monocots	TPS-e/f
Ecrug019041	Ecru	Echinochloa crus-galli	Monocots	TPS-e/f
Ecrug029983	Ecru	Echinochloa crus-galli	Monocots	TPS-a
Ecrug031464	Ecru	Echinochloa crus-galli	Monocots	TPS-a
Ecrug035367	Ecru	Echinochloa crus-galli	Monocots	TPS-a
Ecrug038361	Ecru	Echinochloa crus-galli	Monocots	TPS-c
Ecrug039180	Ecru	Echinochloa crus-galli	Monocots	TPS-a
Ecrug039187	Ecru	Echinochloa crus-galli	Monocots	TPS-a
Ecrug040141	Ecru	Echinochloa crus-galli	Monocots	TPS-a
Ecrug041408	Ecru	Echinochloa crus-galli	Monocots	TPS-a
Ecrug041410	Ecru	Echinochloa crus-galli	Monocots	TPS-a
Ecrug041420	Ecru	Echinochloa crus-galli	Monocots	TPS-a
Ecrug046527	Ecru	Echinochloa crus-galli	Monocots	TPS-a
Ecrug046530	Ecru	Echinochloa crus-galli	Monocots	TPS-a
Ecrug049860	Ecru	Echinochloa crus-galli	Monocots	TPS-g
Ecrug054720	Ecru	Echinochloa crus-galli	Monocots	TPS-a
Ecrug054733	Ecru	Echinochloa crus-galli	Monocots	TPS-a
Ecrug055068	Ecru	Echinochloa crus-galli	Monocots	TPS-a
Ecrug060278	Ecru	Echinochloa crus-galli	Monocots	TPS-a
Ecrug065196	Ecru	Echinochloa crus-galli	Monocots	TPS-a
Ecrug065269	Ecru	Echinochloa crus-galli	Monocots	TPS-e/f
Ecrug068342	Ecru	Echinochloa crus-galli	Monocots	TPS-b
Ecrug069295	Ecru	Echinochloa crus-galli	Monocots	TPS-a
Ecrug071046	Ecru	Echinochloa crus-galli	Monocots	TPS-a
Ecrug073405	Ecru	Echinochloa crus-galli	Monocots	TPS-e/f
Ecrug079657	Ecru	Echinochloa crus-galli	Monocots	TPS-a
Ecrug087372	Ecru	Echinochloa crus-galli	Monocots	TPS-g
Ecrug087373	Ecru	Echinochloa crus-galli	Monocots	TPS-g
Ecrug087374	Ecru	Echinochloa crus-galli	Monocots	TPS-g
Ecrug091556	Ecru	Echinochloa crus-galli	Monocots	TPS-a
Ecrug094971	Ecru	Echinochloa crus-galli	Monocots	TPS-a
Ecrug095279	Ecru	Echinochloa crus-galli	Monocots	TPS-g
Ecrug095281	Ecru	Echinochloa crus-galli	Monocots	TPS-g
Ecrug095282	Ecru	Echinochloa crus-galli	Monocots	TPS-g
egr_B01314	egr	Eucalyptus grandis	Super-Rosids	TPS-a
egr_B01315	egr	Eucalyptus grandis	Super-Rosids	TPS-a
egr_B01942	egr	Eucalyptus grandis	Super-Rosids	TPS-a
egr_C02474	egr	Eucalyptus grandis	Super-Rosids	TPS-a
egr_C02554	egr	Eucalyptus grandis	Super-Rosids	TPS-a
egr_C04198	egr	Eucalyptus grandis	Super-Rosids	TPS-a
egr_D00666	egr	Eucalyptus grandis	Super-Rosids	TPS-e/f
egr_D00668	egr	Eucalyptus grandis	Super-Rosids	TPS-e/f
egr_D00671	egr	Eucalyptus grandis	Super-Rosids	TPS-e/f
egr_D00677	egr	Eucalyptus grandis	Super-Rosids	TPS-e/f
egr_D00678	egr	Eucalyptus grandis	Super-Rosids	TPS-e/f
egr_D00679	egr	Eucalyptus grandis	Super-Rosids	TPS-e/f
egr_D00680	egr	Eucalyptus grandis	Super-Rosids	TPS-e/f
egr_D00859	egr	Eucalyptus grandis	Super-Rosids	TPS-b
egr_D00861	egr	Eucalyptus grandis	Super-Rosids	TPS-b
egr_D00863	egr	Eucalyptus grandis	Super-Rosids	TPS-b
egr_D00864	egr	Eucalyptus grandis	Super-Rosids	TPS-b
egr_D00868	egr	Eucalyptus grandis	Super-Rosids	TPS-b
egr_D00869	egr	Eucalyptus grandis	Super-Rosids	TPS-b
egr_D00870	egr	Eucalyptus grandis	Super-Rosids	TPS-b
egr_D00872	egr	Eucalyptus grandis	Super-Rosids	TPS-b
egr_D00874	egr	Eucalyptus grandis	Super-Rosids	TPS-b
egr_D01100	egr	Eucalyptus grandis	Super-Rosids	TPS-a
egr_D01105	egr	Eucalyptus grandis	Super-Rosids	TPS-a
egr_D01106	egr	Eucalyptus grandis	Super-Rosids	TPS-a
egr_D01114	egr	Eucalyptus grandis	Super-Rosids	TPS-a
egr_E00404	egr	Eucalyptus grandis	Super-Rosids	TPS-a
egr_E00414	egr	Eucalyptus grandis	Super-Rosids	TPS-a
egr_E00415	egr	Eucalyptus grandis	Super-Rosids	TPS-a
egr_E00416	egr	Eucalyptus grandis	Super-Rosids	TPS-a
egr_E00419	egr	Eucalyptus grandis	Super-Rosids	TPS-a
egr_E02670	egr	Eucalyptus grandis	Super-Rosids	TPS-a
egr_E03062	egr	Eucalyptus grandis	Super-Rosids	TPS-g
egr_E03115	egr	Eucalyptus grandis	Super-Rosids	TPS-a
egr_E03311	egr	Eucalyptus grandis	Super-Rosids	TPS-a
egr_E03562	egr	Eucalyptus grandis	Super-Rosids	TPS-g
egr_E03566	egr	Eucalyptus grandis	Super-Rosids	TPS-g
egr_E03570	egr	Eucalyptus grandis	Super-Rosids	TPS-g
egr_E03571	egr	Eucalyptus grandis	Super-Rosids	TPS-g
egr_E03572	egr	Eucalyptus grandis	Super-Rosids	TPS-g
egr_E03574	egr	Eucalyptus grandis	Super-Rosids	TPS-g
egr_E03605	egr	Eucalyptus grandis	Super-Rosids	TPS-g
egr_F03396	egr	Eucalyptus grandis	Super-Rosids	TPS-a
egr_F03398	egr	Eucalyptus grandis	Super-Rosids	TPS-a
egr_F03400	egr	Eucalyptus grandis	Super-Rosids	TPS-a
egr_F03403	egr	Eucalyptus grandis	Super-Rosids	TPS-a
egr_F03412	egr	Eucalyptus grandis	Super-Rosids	TPS-a
egr_F03413	egr	Eucalyptus grandis	Super-Rosids	TPS-a
egr_F03855	egr	Eucalyptus grandis	Super-Rosids	TPS-e/f
egr_G01636	egr	Eucalyptus grandis	Super-Rosids	TPS-a
egr_H01472	egr	Eucalyptus grandis	Super-Rosids	TPS-c
egr_H04797	egr	Eucalyptus grandis	Super-Rosids	TPS-a
egr_H04977	egr	Eucalyptus grandis	Super-Rosids	TPS-a
egr_H04978	egr	Eucalyptus grandis	Super-Rosids	TPS-a
egr_J01451	egr	Eucalyptus grandis	Super-Rosids	TPS-a
egr_J01453	egr	Eucalyptus grandis	Super-Rosids	TPS-a
egr_K00827	egr	Eucalyptus grandis	Super-Rosids	TPS-b
egr_K00828	egr	Eucalyptus grandis	Super-Rosids	TPS-b
egr_K00876	egr	Eucalyptus grandis	Super-Rosids	TPS-b
egr_K00877	egr	Eucalyptus grandis	Super-Rosids	TPS-b
egr_K00878	egr	Eucalyptus grandis	Super-Rosids	TPS-b
egr_K00879	egr	Eucalyptus grandis	Super-Rosids	TPS-b
egr_K00881	egr	Eucalyptus grandis	Super-Rosids	TPS-b
egr_K03518	egr	Eucalyptus grandis	Super-Rosids	TPS-a
egr_L01631	egr	Eucalyptus grandis	Super-Rosids	TPS-a
egr_L01686	egr	Eucalyptus grandis	Super-Rosids	TPS-a
egr_L01753	egr	Eucalyptus grandis	Super-Rosids	TPS-b
egr_L02082	egr	Eucalyptus grandis	Super-Rosids	TPS-a
egr_L02212	egr	Eucalyptus grandis	Super-Rosids	TPS-b
egr_L02298	egr	Eucalyptus grandis	Super-Rosids	TPS-a
egr_L02418	egr	Eucalyptus grandis	Super-Rosids	TPS-a
egr_L02618	egr	Eucalyptus grandis	Super-Rosids	TPS-a
egr_L02971	egr	Eucalyptus grandis	Super-Rosids	TPS-a
egr_L03307	egr	Eucalyptus grandis	Super-Rosids	TPS-a
egu_sc00010_646	egu	Elaeis guineensis	Monocots	TPS-e/f
egu_sc00228_128	egu	Elaeis guineensis	Monocots	TPS-a
egu_sc00228_33	egu	Elaeis guineensis	Monocots	TPS-a
egu_sc00646_10	egu	Elaeis guineensis	Monocots	TPS-g
egu_sc00766_17	egu	Elaeis guineensis	Monocots	TPS-a
egu_sc06286_1	egu	Elaeis guineensis	Monocots	TPS-a
fve_02063	fve	Fragaria vesca	Super-Rosids	TPS-a
fve_03135	fve	Fragaria vesca	Super-Rosids	TPS-a
fve_03249	fve	Fragaria vesca	Super-Rosids	TPS-a
fve_03251	fve	Fragaria vesca	Super-Rosids	TPS-a
fve_03269	fve	Fragaria vesca	Super-Rosids	TPS-a
fve_03282	fve	Fragaria vesca	Super-Rosids	TPS-a
fve_03784	fve	Fragaria vesca	Super-Rosids	TPS-a
fve_03792	fve	Fragaria vesca	Super-Rosids	TPS-b
fve_03857	fve	Fragaria vesca	Super-Rosids	TPS-a
fve_03858	fve	Fragaria vesca	Super-Rosids	TPS-a
fve_03859	fve	Fragaria vesca	Super-Rosids	TPS-a
fve_09971	fve	Fragaria vesca	Super-Rosids	TPS-a
fve_09972	fve	Fragaria vesca	Super-Rosids	TPS-a
fve_09977	fve	Fragaria vesca	Super-Rosids	TPS-a
fve_10245	fve	Fragaria vesca	Super-Rosids	TPS-b
fve_12092	fve	Fragaria vesca	Super-Rosids	TPS-a
fve_12094	fve	Fragaria vesca	Super-Rosids	TPS-a
fve_12601	fve	Fragaria vesca	Super-Rosids	TPS-a
fve_12609	fve	Fragaria vesca	Super-Rosids	TPS-a
fve_14193	fve	Fragaria vesca	Super-Rosids	TPS-a
fve_15568	fve	Fragaria vesca	Super-Rosids	TPS-a
fve_15663	fve	Fragaria vesca	Super-Rosids	TPS-a
fve_18872	fve	Fragaria vesca	Super-Rosids	TPS-a
fve_18934	fve	Fragaria vesca	Super-Rosids	TPS-a
fve_19489	fve	Fragaria vesca	Super-Rosids	TPS-a
fve_19690	fve	Fragaria vesca	Super-Rosids	TPS-e/f
fve_19699	fve	Fragaria vesca	Super-Rosids	TPS-e/f
fve_20288	fve	Fragaria vesca	Super-Rosids	TPS-c
fve_20295	fve	Fragaria vesca	Super-Rosids	TPS-c
fve_22207	fve	Fragaria vesca	Super-Rosids	TPS-a
fve_23880	fve	Fragaria vesca	Super-Rosids	TPS-b
fve_23886	fve	Fragaria vesca	Super-Rosids	TPS-b
fve_23889	fve	Fragaria vesca	Super-Rosids	TPS-b
fve_24667	fve	Fragaria vesca	Super-Rosids	TPS-b
fve_24674	fve	Fragaria vesca	Super-Rosids	TPS-g
fve_24676	fve	Fragaria vesca	Super-Rosids	TPS-g
fve_27799	fve	Fragaria vesca	Super-Rosids	TPS-c
fve_27801	fve	Fragaria vesca	Super-Rosids	TPS-c
fve_30669	fve	Fragaria vesca	Super-Rosids	TPS-g
fve_30965	fve	Fragaria vesca	Super-Rosids	TPS-a
GhirGH_A01G0700	Ghir	Gossypium hirsutum	Super-Rosids	TPS-a
GhirGH_A01G0701	Ghir	Gossypium hirsutum	Super-Rosids	TPS-a
GhirGH_A01G0703	Ghir	Gossypium hirsutum	Super-Rosids	TPS-a
GhirGH_A01G0973	Ghir	Gossypium hirsutum	Super-Rosids	TPS-e/f
GhirGH_A01G2183	Ghir	Gossypium hirsutum	Super-Rosids	TPS-a
GhirGH_A04G0220	Ghir	Gossypium hirsutum	Super-Rosids	TPS-a
GhirGH_A04G0223	Ghir	Gossypium hirsutum	Super-Rosids	TPS-a
GhirGH_A04G0224	Ghir	Gossypium hirsutum	Super-Rosids	TPS-a
GhirGH_A04G0299	Ghir	Gossypium hirsutum	Super-Rosids	TPS-b
GhirGH_A04G0491	Ghir	Gossypium hirsutum	Super-Rosids	TPS-b
GhirGH_A04G1281	Ghir	Gossypium hirsutum	Super-Rosids	TPS-b
GhirGH_A05G0823	Ghir	Gossypium hirsutum	Super-Rosids	TPS-a
GhirGH_A05G1635	Ghir	Gossypium hirsutum	Super-Rosids	TPS-e/f
GhirGH_A05G1636	Ghir	Gossypium hirsutum	Super-Rosids	TPS-e/f
GhirGH_A05G2924	Ghir	Gossypium hirsutum	Super-Rosids	TPS-b
GhirGH_A05G2925	Ghir	Gossypium hirsutum	Super-Rosids	TPS-b
GhirGH_A05G3183	Ghir	Gossypium hirsutum	Super-Rosids	TPS-b
GhirGH_A08G0731	Ghir	Gossypium hirsutum	Super-Rosids	TPS-c
GhirGH_A09G0086	Ghir	Gossypium hirsutum	Super-Rosids	TPS-b
GhirGH_A09G0355	Ghir	Gossypium hirsutum	Super-Rosids	TPS-b
GhirGH_A09G0356	Ghir	Gossypium hirsutum	Super-Rosids	TPS-b
GhirGH_A09G0357	Ghir	Gossypium hirsutum	Super-Rosids	TPS-b
GhirGH_A09G0358	Ghir	Gossypium hirsutum	Super-Rosids	TPS-b
GhirGH_A09G0359	Ghir	Gossypium hirsutum	Super-Rosids	TPS-b
GhirGH_A10G0051	Ghir	Gossypium hirsutum	Super-Rosids	TPS-a
GhirGH_A10G0052	Ghir	Gossypium hirsutum	Super-Rosids	TPS-a
GhirGH_A10G0053	Ghir	Gossypium hirsutum	Super-Rosids	TPS-a
GhirGH_A10G0177	Ghir	Gossypium hirsutum	Super-Rosids	TPS-g
GhirGH_A10G2555	Ghir	Gossypium hirsutum	Super-Rosids	TPS-b
GhirGH_A10G2557	Ghir	Gossypium hirsutum	Super-Rosids	TPS-b
GhirGH_A11G1284	Ghir	Gossypium hirsutum	Super-Rosids	TPS-c
GhirGH_A11G1549	Ghir	Gossypium hirsutum	Super-Rosids	TPS-b
GhirGH_A11G2820	Ghir	Gossypium hirsutum	Super-Rosids	TPS-a
GhirGH_A11G3142	Ghir	Gossypium hirsutum	Super-Rosids	TPS-a
GhirGH_A11G3146	Ghir	Gossypium hirsutum	Super-Rosids	TPS-a
GhirGH_A11G3149	Ghir	Gossypium hirsutum	Super-Rosids	TPS-a
GhirGH_A11G3154	Ghir	Gossypium hirsutum	Super-Rosids	TPS-a
GhirGH_A11G3155	Ghir	Gossypium hirsutum	Super-Rosids	TPS-a
GhirGH_A11G3156	Ghir	Gossypium hirsutum	Super-Rosids	TPS-a
GhirGH_A11G3242	Ghir	Gossypium hirsutum	Super-Rosids	TPS-a
GhirGH_A11G3393	Ghir	Gossypium hirsutum	Super-Rosids	TPS-a
GhirGH_A13G1451	Ghir	Gossypium hirsutum	Super-Rosids	TPS-b
GhirGH_A13G1674	Ghir	Gossypium hirsutum	Super-Rosids	TPS-a
GhirGH_D01G0700	Ghir	Gossypium hirsutum	Super-Rosids	TPS-a
GhirGH_D01G0999	Ghir	Gossypium hirsutum	Super-Rosids	TPS-e/f
GhirGH_D01G2266	Ghir	Gossypium hirsutum	Super-Rosids	TPS-a
GhirGH_D04G1627	Ghir	Gossypium hirsutum	Super-Rosids	TPS-b
GhirGH_D04G1628	Ghir	Gossypium hirsutum	Super-Rosids	TPS-b
GhirGH_D05G0818	Ghir	Gossypium hirsutum	Super-Rosids	TPS-a
GhirGH_D05G1666	Ghir	Gossypium hirsutum	Super-Rosids	TPS-e/f
GhirGH_D05G1667	Ghir	Gossypium hirsutum	Super-Rosids	TPS-e/f
GhirGH_D05G2948	Ghir	Gossypium hirsutum	Super-Rosids	TPS-b
GhirGH_D05G2949	Ghir	Gossypium hirsutum	Super-Rosids	TPS-b
GhirGH_D05G3206	Ghir	Gossypium hirsutum	Super-Rosids	TPS-b
GhirGH_D05G3564	Ghir	Gossypium hirsutum	Super-Rosids	TPS-b
GhirGH_D05G3565	Ghir	Gossypium hirsutum	Super-Rosids	TPS-b
GhirGH_D05G3566	Ghir	Gossypium hirsutum	Super-Rosids	TPS-b
GhirGH_D05G3568	Ghir	Gossypium hirsutum	Super-Rosids	TPS-b
GhirGH_D05G3569	Ghir	Gossypium hirsutum	Super-Rosids	TPS-b
GhirGH_D05G3781	Ghir	Gossypium hirsutum	Super-Rosids	TPS-b
GhirGH_D05G3844	Ghir	Gossypium hirsutum	Super-Rosids	TPS-a
GhirGH_D05G3845	Ghir	Gossypium hirsutum	Super-Rosids	TPS-a
GhirGH_D05G3846	Ghir	Gossypium hirsutum	Super-Rosids	TPS-a
GhirGH_D08G0724	Ghir	Gossypium hirsutum	Super-Rosids	TPS-c
GhirGH_D09G0090	Ghir	Gossypium hirsutum	Super-Rosids	TPS-b
GhirGH_D09G0362	Ghir	Gossypium hirsutum	Super-Rosids	TPS-b
GhirGH_D09G0365	Ghir	Gossypium hirsutum	Super-Rosids	TPS-b
GhirGH_D09G0366	Ghir	Gossypium hirsutum	Super-Rosids	TPS-b
GhirGH_D09G0367	Ghir	Gossypium hirsutum	Super-Rosids	TPS-b
GhirGH_D10G0054	Ghir	Gossypium hirsutum	Super-Rosids	TPS-a
GhirGH_D10G0178	Ghir	Gossypium hirsutum	Super-Rosids	TPS-b
GhirGH_D10G0183	Ghir	Gossypium hirsutum	Super-Rosids	TPS-b
GhirGH_D10G0184	Ghir	Gossypium hirsutum	Super-Rosids	TPS-g
GhirGH_D11G1311	Ghir	Gossypium hirsutum	Super-Rosids	TPS-c
GhirGH_D11G3173	Ghir	Gossypium hirsutum	Super-Rosids	TPS-a
GhirGH_D11G3176	Ghir	Gossypium hirsutum	Super-Rosids	TPS-a
GhirGH_D11G3177	Ghir	Gossypium hirsutum	Super-Rosids	TPS-a
GhirGH_D11G3178	Ghir	Gossypium hirsutum	Super-Rosids	TPS-a
GhirGH_D11G3183	Ghir	Gossypium hirsutum	Super-Rosids	TPS-a
GhirGH_D11G3405	Ghir	Gossypium hirsutum	Super-Rosids	TPS-a
GhirGH_D13G1392	Ghir	Gossypium hirsutum	Super-Rosids	TPS-b
GhirGH_D13G1396	Ghir	Gossypium hirsutum	Super-Rosids	TPS-b
GhirGH_D13G1625	Ghir	Gossypium hirsutum	Super-Rosids	TPS-a
GhirGH_D13G1626	Ghir	Gossypium hirsutum	Super-Rosids	TPS-a
gma_03G154400	gma	Glycine max	Super-Rosids	TPS-c
gma_03G154700	gma	Glycine max	Super-Rosids	TPS-c
gma_06G291800	gma	Glycine max	Super-Rosids	TPS-b
gma_06G302200	gma	Glycine max	Super-Rosids	TPS-b
gma_07G187600	gma	Glycine max	Super-Rosids	TPS-g
gma_07G187700	gma	Glycine max	Super-Rosids	TPS-g
gma_07G192800	gma	Glycine max	Super-Rosids	TPS-e/f
gma_08G061600	gma	Glycine max	Super-Rosids	TPS-g
gma_08G163900	gma	Glycine max	Super-Rosids	TPS-e/f
gma_09G122500	gma	Glycine max	Super-Rosids	TPS-b
gma_10G297200	gma	Glycine max	Super-Rosids	TPS-b
gma_12G101700	gma	Glycine max	Super-Rosids	TPS-b
gma_12G102000	gma	Glycine max	Super-Rosids	TPS-b
gma_12G138100	gma	Glycine max	Super-Rosids	TPS-a
gma_12G138600	gma	Glycine max	Super-Rosids	TPS-a
gma_12G138800	gma	Glycine max	Super-Rosids	TPS-a
gma_12G140600	gma	Glycine max	Super-Rosids	TPS-a
gma_12G197400	gma	Glycine max	Super-Rosids	TPS-g
gma_12G197500	gma	Glycine max	Super-Rosids	TPS-g
gma_12G216200	gma	Glycine max	Super-Rosids	TPS-a
gma_13G183600	gma	Glycine max	Super-Rosids	TPS-e/f
gma_13G250400	gma	Glycine max	Super-Rosids	TPS-g
gma_13G285100	gma	Glycine max	Super-Rosids	TPS-a
gma_13G285200	gma	Glycine max	Super-Rosids	TPS-a
gma_13G304500	gma	Glycine max	Super-Rosids	TPS-g
gma_13G304600	gma	Glycine max	Super-Rosids	TPS-b
gma_13G304700	gma	Glycine max	Super-Rosids	TPS-b
gma_13G321100	gma	Glycine max	Super-Rosids	TPS-b
gma_15G263300	gma	Glycine max	Super-Rosids	TPS-e/f
gma_19G156800	gma	Glycine max	Super-Rosids	TPS-c
gma_19G157000	gma	Glycine max	Super-Rosids	TPS-c
gma_20G074400	gma	Glycine max	Super-Rosids	TPS-b
gma_20G248300	gma	Glycine max	Super-Rosids	TPS-b
GobaGB_A01G0688	Goba	Gossypium barbadense	Super-Rosids	TPS-a
GobaGB_A01G0689	Goba	Gossypium barbadense	Super-Rosids	TPS-a
GobaGB_A01G0970	Goba	Gossypium barbadense	Super-Rosids	TPS-e/f
GobaGB_A01G2285	Goba	Gossypium barbadense	Super-Rosids	TPS-a
GobaGB_A04G0244	Goba	Gossypium barbadense	Super-Rosids	TPS-a
GobaGB_A04G0246	Goba	Gossypium barbadense	Super-Rosids	TPS-a
GobaGB_A04G0250	Goba	Gossypium barbadense	Super-Rosids	TPS-a
GobaGB_A04G0251	Goba	Gossypium barbadense	Super-Rosids	TPS-a
GobaGB_A04G0315	Goba	Gossypium barbadense	Super-Rosids	TPS-b
GobaGB_A04G0489	Goba	Gossypium barbadense	Super-Rosids	TPS-b
GobaGB_A04G0492	Goba	Gossypium barbadense	Super-Rosids	TPS-b
GobaGB_A04G1323	Goba	Gossypium barbadense	Super-Rosids	TPS-b
GobaGB_A05G1656	Goba	Gossypium barbadense	Super-Rosids	TPS-e/f
GobaGB_A05G1657	Goba	Gossypium barbadense	Super-Rosids	TPS-e/f
GobaGB_A05G2972	Goba	Gossypium barbadense	Super-Rosids	TPS-b
GobaGB_A05G2974	Goba	Gossypium barbadense	Super-Rosids	TPS-b
GobaGB_A05G3215	Goba	Gossypium barbadense	Super-Rosids	TPS-b
GobaGB_A08G0737	Goba	Gossypium barbadense	Super-Rosids	TPS-c
GobaGB_A09G0386	Goba	Gossypium barbadense	Super-Rosids	TPS-b
GobaGB_A09G0389	Goba	Gossypium barbadense	Super-Rosids	TPS-b
GobaGB_A09G0390	Goba	Gossypium barbadense	Super-Rosids	TPS-b
GobaGB_A09G0391	Goba	Gossypium barbadense	Super-Rosids	TPS-b
GobaGB_A09G0392	Goba	Gossypium barbadense	Super-Rosids	TPS-b
GobaGB_A10G0051	Goba	Gossypium barbadense	Super-Rosids	TPS-a
GobaGB_A10G0053	Goba	Gossypium barbadense	Super-Rosids	TPS-a
GobaGB_A10G0054	Goba	Gossypium barbadense	Super-Rosids	TPS-a
GobaGB_A10G0169	Goba	Gossypium barbadense	Super-Rosids	TPS-b
GobaGB_A10G0173	Goba	Gossypium barbadense	Super-Rosids	TPS-g
GobaGB_A11G1289	Goba	Gossypium barbadense	Super-Rosids	TPS-c
GobaGB_A11G1549	Goba	Gossypium barbadense	Super-Rosids	TPS-b
GobaGB_A11G2886	Goba	Gossypium barbadense	Super-Rosids	TPS-a
GobaGB_A11G3215	Goba	Gossypium barbadense	Super-Rosids	TPS-a
GobaGB_A11G3216	Goba	Gossypium barbadense	Super-Rosids	TPS-a
GobaGB_A11G3219	Goba	Gossypium barbadense	Super-Rosids	TPS-a
GobaGB_A11G3223	Goba	Gossypium barbadense	Super-Rosids	TPS-a
GobaGB_A11G3227	Goba	Gossypium barbadense	Super-Rosids	TPS-a
GobaGB_A11G3228	Goba	Gossypium barbadense	Super-Rosids	TPS-a
GobaGB_A11G3229	Goba	Gossypium barbadense	Super-Rosids	TPS-a
GobaGB_A13G1565	Goba	Gossypium barbadense	Super-Rosids	TPS-b
GobaGB_A13G1787	Goba	Gossypium barbadense	Super-Rosids	TPS-a
GobaGB_D01G0728	Goba	Gossypium barbadense	Super-Rosids	TPS-a
GobaGB_D01G0996	Goba	Gossypium barbadense	Super-Rosids	TPS-a
GobaGB_D01G1039	Goba	Gossypium barbadense	Super-Rosids	TPS-e/f
GobaGB_D01G2369	Goba	Gossypium barbadense	Super-Rosids	TPS-a
GobaGB_D04G1710	Goba	Gossypium barbadense	Super-Rosids	TPS-b
GobaGB_D04G1711	Goba	Gossypium barbadense	Super-Rosids	TPS-b
GobaGB_D05G0812	Goba	Gossypium barbadense	Super-Rosids	TPS-a
GobaGB_D05G1682	Goba	Gossypium barbadense	Super-Rosids	TPS-e/f
GobaGB_D05G1683	Goba	Gossypium barbadense	Super-Rosids	TPS-e/f
GobaGB_D05G2957	Goba	Gossypium barbadense	Super-Rosids	TPS-b
GobaGB_D05G2958	Goba	Gossypium barbadense	Super-Rosids	TPS-b
GobaGB_D05G3213	Goba	Gossypium barbadense	Super-Rosids	TPS-b
GobaGB_D05G3579	Goba	Gossypium barbadense	Super-Rosids	TPS-b
GobaGB_D05G3581	Goba	Gossypium barbadense	Super-Rosids	TPS-b
GobaGB_D05G3582	Goba	Gossypium barbadense	Super-Rosids	TPS-b
GobaGB_D05G3584	Goba	Gossypium barbadense	Super-Rosids	TPS-b
GobaGB_D05G3585	Goba	Gossypium barbadense	Super-Rosids	TPS-b
GobaGB_D05G3784	Goba	Gossypium barbadense	Super-Rosids	TPS-b
GobaGB_D05G3785	Goba	Gossypium barbadense	Super-Rosids	TPS-b
GobaGB_D05G3857	Goba	Gossypium barbadense	Super-Rosids	TPS-a
GobaGB_D05G3858	Goba	Gossypium barbadense	Super-Rosids	TPS-a
GobaGB_D05G3859	Goba	Gossypium barbadense	Super-Rosids	TPS-a
GobaGB_D05G3860	Goba	Gossypium barbadense	Super-Rosids	TPS-a
GobaGB_D05G3862	Goba	Gossypium barbadense	Super-Rosids	TPS-a
GobaGB_D05G3863	Goba	Gossypium barbadense	Super-Rosids	TPS-a
GobaGB_D08G0750	Goba	Gossypium barbadense	Super-Rosids	TPS-c
GobaGB_D09G0087	Goba	Gossypium barbadense	Super-Rosids	TPS-b
GobaGB_D09G0351	Goba	Gossypium barbadense	Super-Rosids	TPS-b
GobaGB_D09G0357	Goba	Gossypium barbadense	Super-Rosids	TPS-b
GobaGB_D09G0358	Goba	Gossypium barbadense	Super-Rosids	TPS-b
GobaGB_D09G0359	Goba	Gossypium barbadense	Super-Rosids	TPS-b
GobaGB_D10G0054	Goba	Gossypium barbadense	Super-Rosids	TPS-a
GobaGB_D10G0173	Goba	Gossypium barbadense	Super-Rosids	TPS-b
GobaGB_D10G0177	Goba	Gossypium barbadense	Super-Rosids	TPS-b
GobaGB_D10G0178	Goba	Gossypium barbadense	Super-Rosids	TPS-g
GobaGB_D11G1325	Goba	Gossypium barbadense	Super-Rosids	TPS-c
GobaGB_D11G1588	Goba	Gossypium barbadense	Super-Rosids	TPS-b
GobaGB_D11G2872	Goba	Gossypium barbadense	Super-Rosids	TPS-a
GobaGB_D11G3217	Goba	Gossypium barbadense	Super-Rosids	TPS-a
GobaGB_D11G3218	Goba	Gossypium barbadense	Super-Rosids	TPS-a
GobaGB_D11G3219	Goba	Gossypium barbadense	Super-Rosids	TPS-a
GobaGB_D11G3220	Goba	Gossypium barbadense	Super-Rosids	TPS-a
GobaGB_D11G3222	Goba	Gossypium barbadense	Super-Rosids	TPS-a
GobaGB_D11G3223	Goba	Gossypium barbadense	Super-Rosids	TPS-a
GobaGB_D11G3224	Goba	Gossypium barbadense	Super-Rosids	TPS-a
GobaGB_D11G3226	Goba	Gossypium barbadense	Super-Rosids	TPS-a
GobaGB_D11G3441	Goba	Gossypium barbadense	Super-Rosids	TPS-a
GobaGB_D11G3449	Goba	Gossypium barbadense	Super-Rosids	TPS-a
GobaGB_D13G1483	Goba	Gossypium barbadense	Super-Rosids	TPS-b
GobaGB_D13G1486	Goba	Gossypium barbadense	Super-Rosids	TPS-b
GobaGB_D13G1719	Goba	Gossypium barbadense	Super-Rosids	TPS-a
gra_002G080300	gra	Gossypium raimondii	Super-Rosids	TPS-a
gra_002G080400	gra	Gossypium raimondii	Super-Rosids	TPS-a
gra_002G080500	gra	Gossypium raimondii	Super-Rosids	TPS-a
gra_002G106500	gra	Gossypium raimondii	Super-Rosids	TPS-a
gra_002G110600	gra	Gossypium raimondii	Super-Rosids	TPS-e/f
gra_002G234600	gra	Gossypium raimondii	Super-Rosids	TPS-a
gra_004G079500	gra	Gossypium raimondii	Super-Rosids	TPS-c
gra_006G009100	gra	Gossypium raimondii	Super-Rosids	TPS-b
gra_006G035400	gra	Gossypium raimondii	Super-Rosids	TPS-b
gra_006G035700	gra	Gossypium raimondii	Super-Rosids	TPS-b
gra_006G035800	gra	Gossypium raimondii	Super-Rosids	TPS-b
gra_006G035900	gra	Gossypium raimondii	Super-Rosids	TPS-b
gra_006G036000	gra	Gossypium raimondii	Super-Rosids	TPS-b
gra_006G036100	gra	Gossypium raimondii	Super-Rosids	TPS-b
gra_007G137400	gra	Gossypium raimondii	Super-Rosids	TPS-c
gra_007G314900	gra	Gossypium raimondii	Super-Rosids	TPS-a
gra_007G315000	gra	Gossypium raimondii	Super-Rosids	TPS-a
gra_007G315100	gra	Gossypium raimondii	Super-Rosids	TPS-a
gra_007G315300	gra	Gossypium raimondii	Super-Rosids	TPS-a
gra_007G315500	gra	Gossypium raimondii	Super-Rosids	TPS-a
gra_007G315600	gra	Gossypium raimondii	Super-Rosids	TPS-a
gra_007G315700	gra	Gossypium raimondii	Super-Rosids	TPS-a
gra_007G315800	gra	Gossypium raimondii	Super-Rosids	TPS-a
gra_007G315900	gra	Gossypium raimondii	Super-Rosids	TPS-a
gra_007G316200	gra	Gossypium raimondii	Super-Rosids	TPS-a
gra_007G316300	gra	Gossypium raimondii	Super-Rosids	TPS-a
gra_007G316500	gra	Gossypium raimondii	Super-Rosids	TPS-a
gra_007G316700	gra	Gossypium raimondii	Super-Rosids	TPS-a
gra_007G316800	gra	Gossypium raimondii	Super-Rosids	TPS-a
gra_007G343900	gra	Gossypium raimondii	Super-Rosids	TPS-a
gra_009G084900	gra	Gossypium raimondii	Super-Rosids	TPS-a
gra_009G170800	gra	Gossypium raimondii	Super-Rosids	TPS-e/f
gra_009G170900	gra	Gossypium raimondii	Super-Rosids	TPS-e/f
gra_009G306500	gra	Gossypium raimondii	Super-Rosids	TPS-b
gra_009G330400	gra	Gossypium raimondii	Super-Rosids	TPS-b
gra_009G362900	gra	Gossypium raimondii	Super-Rosids	TPS-b
gra_009G363000	gra	Gossypium raimondii	Super-Rosids	TPS-b
gra_009G363100	gra	Gossypium raimondii	Super-Rosids	TPS-b
gra_009G363300	gra	Gossypium raimondii	Super-Rosids	TPS-b
gra_009G391200	gra	Gossypium raimondii	Super-Rosids	TPS-b
gra_009G427900	gra	Gossypium raimondii	Super-Rosids	TPS-a
gra_009G428000	gra	Gossypium raimondii	Super-Rosids	TPS-a
gra_009G428200	gra	Gossypium raimondii	Super-Rosids	TPS-a
gra_009G428300	gra	Gossypium raimondii	Super-Rosids	TPS-a
gra_009G428400	gra	Gossypium raimondii	Super-Rosids	TPS-a
gra_009G428500	gra	Gossypium raimondii	Super-Rosids	TPS-a
gra_009G428600	gra	Gossypium raimondii	Super-Rosids	TPS-a
gra_009G428700	gra	Gossypium raimondii	Super-Rosids	TPS-a
gra_011G005500	gra	Gossypium raimondii	Super-Rosids	TPS-a
gra_011G005600	gra	Gossypium raimondii	Super-Rosids	TPS-a
gra_011G005700	gra	Gossypium raimondii	Super-Rosids	TPS-a
gra_011G005900	gra	Gossypium raimondii	Super-Rosids	TPS-a
gra_011G019200	gra	Gossypium raimondii	Super-Rosids	TPS-b
gra_011G019600	gra	Gossypium raimondii	Super-Rosids	TPS-b
gra_011G019700	gra	Gossypium raimondii	Super-Rosids	TPS-g
gra_012G132700	gra	Gossypium raimondii	Super-Rosids	TPS-b
gra_012G132800	gra	Gossypium raimondii	Super-Rosids	TPS-b
gra_013G164800	gra	Gossypium raimondii	Super-Rosids	TPS-a
gra_013G164900	gra	Gossypium raimondii	Super-Rosids	TPS-a
HanXRQChr01g0001981	HanX	Helianthus annuus	Super-Asterids	TPS-a
HanXRQChr01g0004991	HanX	Helianthus annuus	Super-Asterids	TPS-a
HanXRQChr01g0005051	HanX	Helianthus annuus	Super-Asterids	TPS-e/f
HanXRQChr01g0005841	HanX	Helianthus annuus	Super-Asterids	TPS-a
HanXRQChr01g0006161	HanX	Helianthus annuus	Super-Asterids	TPS-a
HanXRQChr01g0006181	HanX	Helianthus annuus	Super-Asterids	TPS-a
HanXRQChr01g0006221	HanX	Helianthus annuus	Super-Asterids	TPS-a
HanXRQChr01g0013791	HanX	Helianthus annuus	Super-Asterids	TPS-c
HanXRQChr02g0038941	HanX	Helianthus annuus	Super-Asterids	TPS-a
HanXRQChr02g0042041	HanX	Helianthus annuus	Super-Asterids	TPS-a
HanXRQChr02g0042441	HanX	Helianthus annuus	Super-Asterids	TPS-a
HanXRQChr02g0051731	HanX	Helianthus annuus	Super-Asterids	TPS-b
HanXRQChr03g0061811	HanX	Helianthus annuus	Super-Asterids	TPS-c
HanXRQChr03g0061831	HanX	Helianthus annuus	Super-Asterids	TPS-e/f
HanXRQChr03g0069581	HanX	Helianthus annuus	Super-Asterids	TPS-b
HanXRQChr03g0072621	HanX	Helianthus annuus	Super-Asterids	TPS-b
HanXRQChr03g0072631	HanX	Helianthus annuus	Super-Asterids	TPS-b
HanXRQChr03g0072641	HanX	Helianthus annuus	Super-Asterids	TPS-b
HanXRQChr03g0077571	HanX	Helianthus annuus	Super-Asterids	TPS-a
HanXRQChr04g0113261	HanX	Helianthus annuus	Super-Asterids	TPS-a
HanXRQChr04g0125371	HanX	Helianthus annuus	Super-Asterids	TPS-a
HanXRQChr05g0130221	HanX	Helianthus annuus	Super-Asterids	TPS-a
HanXRQChr05g0130251	HanX	Helianthus annuus	Super-Asterids	TPS-a
HanXRQChr05g0135141	HanX	Helianthus annuus	Super-Asterids	TPS-b
HanXRQChr05g0135161	HanX	Helianthus annuus	Super-Asterids	TPS-b
HanXRQChr05g0135341	HanX	Helianthus annuus	Super-Asterids	TPS-b
HanXRQChr05g0135411	HanX	Helianthus annuus	Super-Asterids	TPS-b
HanXRQChr05g0142841	HanX	Helianthus annuus	Super-Asterids	TPS-a
HanXRQChr07g0195911	HanX	Helianthus annuus	Super-Asterids	TPS-b
HanXRQChr09g0238831	HanX	Helianthus annuus	Super-Asterids	TPS-g
HanXRQChr09g0245261	HanX	Helianthus annuus	Super-Asterids	TPS-a
HanXRQChr09g0256781	HanX	Helianthus annuus	Super-Asterids	TPS-b
HanXRQChr09g0256821	HanX	Helianthus annuus	Super-Asterids	TPS-b
HanXRQChr09g0258791	HanX	Helianthus annuus	Super-Asterids	TPS-b
HanXRQChr09g0258811	HanX	Helianthus annuus	Super-Asterids	TPS-b
HanXRQChr09g0271541	HanX	Helianthus annuus	Super-Asterids	TPS-b
HanXRQChr09g0272821	HanX	Helianthus annuus	Super-Asterids	TPS-b
HanXRQChr10g0282621	HanX	Helianthus annuus	Super-Asterids	TPS-c
HanXRQChr10g0285221	HanX	Helianthus annuus	Super-Asterids	TPS-g
HanXRQChr10g0296901	HanX	Helianthus annuus	Super-Asterids	TPS-a
HanXRQChr10g0300521	HanX	Helianthus annuus	Super-Asterids	TPS-a
HanXRQChr11g0333871	HanX	Helianthus annuus	Super-Asterids	TPS-a
HanXRQChr11g0333891	HanX	Helianthus annuus	Super-Asterids	TPS-a
HanXRQChr12g0357851	HanX	Helianthus annuus	Super-Asterids	TPS-a
HanXRQChr13g0399271	HanX	Helianthus annuus	Super-Asterids	TPS-b
HanXRQChr13g0399311	HanX	Helianthus annuus	Super-Asterids	TPS-b
HanXRQChr13g0399371	HanX	Helianthus annuus	Super-Asterids	TPS-b
HanXRQChr13g0399381	HanX	Helianthus annuus	Super-Asterids	TPS-b
HanXRQChr13g0399441	HanX	Helianthus annuus	Super-Asterids	TPS-b
HanXRQChr13g0399531	HanX	Helianthus annuus	Super-Asterids	TPS-b
HanXRQChr13g0399541	HanX	Helianthus annuus	Super-Asterids	TPS-b
HanXRQChr14g0431401	HanX	Helianthus annuus	Super-Asterids	TPS-g
HanXRQChr14g0431731	HanX	Helianthus annuus	Super-Asterids	TPS-g
HanXRQChr14g0431741	HanX	Helianthus annuus	Super-Asterids	TPS-g
HanXRQChr14g0434721	HanX	Helianthus annuus	Super-Asterids	TPS-b
HanXRQChr14g0445561	HanX	Helianthus annuus	Super-Asterids	TPS-a
HanXRQChr15g0466721	HanX	Helianthus annuus	Super-Asterids	TPS-c
HanXRQChr15g0487201	HanX	Helianthus annuus	Super-Asterids	TPS-a
HanXRQChr15g0487211	HanX	Helianthus annuus	Super-Asterids	TPS-a
HanXRQChr15g0489461	HanX	Helianthus annuus	Super-Asterids	TPS-a
HanXRQChr16g0516461	HanX	Helianthus annuus	Super-Asterids	TPS-g
HanXRQChr16g0517061	HanX	Helianthus annuus	Super-Asterids	TPS-g
HanXRQChr16g0517281	HanX	Helianthus annuus	Super-Asterids	TPS-a
HanXRQChr16g0523201	HanX	Helianthus annuus	Super-Asterids	TPS-a
HanXRQChr16g0523211	HanX	Helianthus annuus	Super-Asterids	TPS-a
HanXRQChr16g0523991	HanX	Helianthus annuus	Super-Asterids	TPS-e/f
HanXRQChr16g0524381	HanX	Helianthus annuus	Super-Asterids	TPS-e/f
HanXRQChr16g0524411	HanX	Helianthus annuus	Super-Asterids	TPS-e/f
HanXRQChr16g0530541	HanX	Helianthus annuus	Super-Asterids	TPS-a
HanXRQChr17g0536501	HanX	Helianthus annuus	Super-Asterids	TPS-a
HanXRQChr17g0536521	HanX	Helianthus annuus	Super-Asterids	TPS-a
HanXRQChr17g0536581	HanX	Helianthus annuus	Super-Asterids	TPS-a
HanXRQChr17g0548721	HanX	Helianthus annuus	Super-Asterids	TPS-a
HanXRQChr17g0549741	HanX	Helianthus annuus	Super-Asterids	TPS-a
HanXRQChr17g0561131	HanX	Helianthus annuus	Super-Asterids	TPS-a
HanXRQChr17g0563141	HanX	Helianthus annuus	Super-Asterids	TPS-a
HORVU0Hr1G030000	Horv	Hordeum vulgare	Monocots	TPS-a
HORVU2Hr1G001120	Horv	Hordeum vulgare	Monocots	TPS-a
HORVU2Hr1G003360	Horv	Hordeum vulgare	Monocots	TPS-b
HORVU2Hr1G003390	Horv	Hordeum vulgare	Monocots	TPS-b
HORVU2Hr1G004540	Horv	Hordeum vulgare	Monocots	TPS-e/f
HORVU2Hr1G007600	Horv	Hordeum vulgare	Monocots	TPS-a
HORVU2Hr1G007710	Horv	Hordeum vulgare	Monocots	TPS-a
HORVU2Hr1G024120	Horv	Hordeum vulgare	Monocots	TPS-a
HORVU2Hr1G099440	Horv	Hordeum vulgare	Monocots	TPS-e/f
HORVU2Hr1G099480	Horv	Hordeum vulgare	Monocots	TPS-e/f
HORVU2Hr1G099510	Horv	Hordeum vulgare	Monocots	TPS-e/f
HORVU2Hr1G099540	Horv	Hordeum vulgare	Monocots	TPS-e/f
HORVU3Hr1G001260	Horv	Hordeum vulgare	Monocots	TPS-a
HORVU3Hr1G006230	Horv	Hordeum vulgare	Monocots	TPS-a
HORVU4Hr1G079920	Horv	Hordeum vulgare	Monocots	TPS-a
HORVU5Hr1G004370	Horv	Hordeum vulgare	Monocots	TPS-a
HORVU5Hr1G004700	Horv	Hordeum vulgare	Monocots	TPS-a
HORVU5Hr1G005860	Horv	Hordeum vulgare	Monocots	TPS-a
HORVU6Hr1G009160	Horv	Hordeum vulgare	Monocots	TPS-a
HORVU6Hr1G012110	Horv	Hordeum vulgare	Monocots	TPS-g
HORVU6Hr1G012170	Horv	Hordeum vulgare	Monocots	TPS-g
HORVU6Hr1G012270	Horv	Hordeum vulgare	Monocots	TPS-g
HORVU6Hr1G088610	Horv	Hordeum vulgare	Monocots	TPS-g
HORVU7Hr1G000930	Horv	Hordeum vulgare	Monocots	TPS-a
HORVU7Hr1G111960	Horv	Hordeum vulgare	Monocots	TPS-b
HORVU7Hr1G121270	Horv	Hordeum vulgare	Monocots	TPS-c
HORVU7Hr1G121320	Horv	Hordeum vulgare	Monocots	TPS-c
HORVU7Hr1G122730	Horv	Hordeum vulgare	Monocots	TPS-a
Inil109147636	Inil	Ipomoea nil	Super-Asterids	TPS-a
Inil109152059	Inil	Ipomoea nil	Super-Asterids	TPS-a
Inil109152202	Inil	Ipomoea nil	Super-Asterids	TPS-b
Inil109152208	Inil	Ipomoea nil	Super-Asterids	TPS-b
Inil109152419	Inil	Ipomoea nil	Super-Asterids	TPS-b
Inil109152420	Inil	Ipomoea nil	Super-Asterids	TPS-b
Inil109152421	Inil	Ipomoea nil	Super-Asterids	TPS-b
Inil109152422	Inil	Ipomoea nil	Super-Asterids	TPS-b
Inil109152423	Inil	Ipomoea nil	Super-Asterids	TPS-b
Inil109156239	Inil	Ipomoea nil	Super-Asterids	TPS-b
Inil109156386	Inil	Ipomoea nil	Super-Asterids	TPS-e/f
Inil109158259	Inil	Ipomoea nil	Super-Asterids	TPS-c
Inil109158612	Inil	Ipomoea nil	Super-Asterids	TPS-e/f
Inil109158682	Inil	Ipomoea nil	Super-Asterids	TPS-a
Inil109158687	Inil	Ipomoea nil	Super-Asterids	TPS-a
Inil109159985	Inil	Ipomoea nil	Super-Asterids	TPS-b
Inil109163391	Inil	Ipomoea nil	Super-Asterids	TPS-b
Inil109163393	Inil	Ipomoea nil	Super-Asterids	TPS-b
Inil109163396	Inil	Ipomoea nil	Super-Asterids	TPS-b
Inil109163681	Inil	Ipomoea nil	Super-Asterids	TPS-a
Inil109163682	Inil	Ipomoea nil	Super-Asterids	TPS-a
Inil109163683	Inil	Ipomoea nil	Super-Asterids	TPS-a
Inil109163834	Inil	Ipomoea nil	Super-Asterids	TPS-g
Inil109167045	Inil	Ipomoea nil	Super-Asterids	TPS-b
Inil109167046	Inil	Ipomoea nil	Super-Asterids	TPS-b
Inil109167275	Inil	Ipomoea nil	Super-Asterids	TPS-g
Inil109167276	Inil	Ipomoea nil	Super-Asterids	TPS-g
Inil109167277	Inil	Ipomoea nil	Super-Asterids	TPS-g
Inil109167278	Inil	Ipomoea nil	Super-Asterids	TPS-g
Inil109167279	Inil	Ipomoea nil	Super-Asterids	TPS-g
Inil109167313	Inil	Ipomoea nil	Super-Asterids	TPS-b
Inil109167314	Inil	Ipomoea nil	Super-Asterids	TPS-b
Inil109168375	Inil	Ipomoea nil	Super-Asterids	TPS-a
Inil109168993	Inil	Ipomoea nil	Super-Asterids	TPS-a
Inil109169704	Inil	Ipomoea nil	Super-Asterids	TPS-b
Inil109169825	Inil	Ipomoea nil	Super-Asterids	TPS-b
Inil109172342	Inil	Ipomoea nil	Super-Asterids	TPS-a
Inil109174057	Inil	Ipomoea nil	Super-Asterids	TPS-a
Inil109174128	Inil	Ipomoea nil	Super-Asterids	TPS-a
Inil109175352	Inil	Ipomoea nil	Super-Asterids	TPS-a
Inil109175365	Inil	Ipomoea nil	Super-Asterids	TPS-a
Inil109176145	Inil	Ipomoea nil	Super-Asterids	TPS-a
Inil109176147	Inil	Ipomoea nil	Super-Asterids	TPS-a
Inil109176148	Inil	Ipomoea nil	Super-Asterids	TPS-a
Inil109176149	Inil	Ipomoea nil	Super-Asterids	TPS-a
Inil109176150	Inil	Ipomoea nil	Super-Asterids	TPS-a
Inil109184694	Inil	Ipomoea nil	Super-Asterids	TPS-a
Inil109184695	Inil	Ipomoea nil	Super-Asterids	TPS-a
Inil109184757	Inil	Ipomoea nil	Super-Asterids	TPS-a
Inil109188031	Inil	Ipomoea nil	Super-Asterids	TPS-b
Inil109188040	Inil	Ipomoea nil	Super-Asterids	TPS-a
jre_00005246	jre	Juglans regia	Super-Rosids	TPS-g
jre_00005247	jre	Juglans regia	Super-Rosids	TPS-g
jre_00006581	jre	Juglans regia	Super-Rosids	TPS-b
jre_00006582	jre	Juglans regia	Super-Rosids	TPS-b
jre_00007088	jre	Juglans regia	Super-Rosids	TPS-b
jre_00011697	jre	Juglans regia	Super-Rosids	TPS-g
jre_00012147	jre	Juglans regia	Super-Rosids	TPS-b
jre_00012154	jre	Juglans regia	Super-Rosids	TPS-b
jre_00012156	jre	Juglans regia	Super-Rosids	TPS-b
jre_00012157	jre	Juglans regia	Super-Rosids	TPS-b
jre_00012159	jre	Juglans regia	Super-Rosids	TPS-b
jre_00012160	jre	Juglans regia	Super-Rosids	TPS-b
jre_00012161	jre	Juglans regia	Super-Rosids	TPS-b
jre_00012162	jre	Juglans regia	Super-Rosids	TPS-b
jre_00012355	jre	Juglans regia	Super-Rosids	TPS-b
jre_00012358	jre	Juglans regia	Super-Rosids	TPS-b
jre_00015063	jre	Juglans regia	Super-Rosids	TPS-e/f
jre_00015065	jre	Juglans regia	Super-Rosids	TPS-e/f
jre_00015677	jre	Juglans regia	Super-Rosids	TPS-b
jre_00016830	jre	Juglans regia	Super-Rosids	TPS-b
jre_00016831	jre	Juglans regia	Super-Rosids	TPS-b
jre_00016832	jre	Juglans regia	Super-Rosids	TPS-b
jre_00017031	jre	Juglans regia	Super-Rosids	TPS-b
jre_00017032	jre	Juglans regia	Super-Rosids	TPS-b
jre_00017033	jre	Juglans regia	Super-Rosids	TPS-b
jre_00017450	jre	Juglans regia	Super-Rosids	TPS-b
jre_00017902	jre	Juglans regia	Super-Rosids	TPS-b
jre_00018150	jre	Juglans regia	Super-Rosids	TPS-g
jre_00018335	jre	Juglans regia	Super-Rosids	TPS-b
jre_00018535	jre	Juglans regia	Super-Rosids	TPS-b
jre_00018536	jre	Juglans regia	Super-Rosids	TPS-b
jre_00018721	jre	Juglans regia	Super-Rosids	TPS-b
jre_00018723	jre	Juglans regia	Super-Rosids	TPS-b
jre_00018724	jre	Juglans regia	Super-Rosids	TPS-b
jre_00018726	jre	Juglans regia	Super-Rosids	TPS-b
jre_00019097	jre	Juglans regia	Super-Rosids	TPS-b
jre_00019254	jre	Juglans regia	Super-Rosids	TPS-b
jre_00021085	jre	Juglans regia	Super-Rosids	TPS-b
jre_00021374	jre	Juglans regia	Super-Rosids	TPS-g
jre_00021375	jre	Juglans regia	Super-Rosids	TPS-g
jre_00023921	jre	Juglans regia	Super-Rosids	TPS-b
jre_00024266	jre	Juglans regia	Super-Rosids	TPS-c
jre_00024966	jre	Juglans regia	Super-Rosids	TPS-b
jre_00025556	jre	Juglans regia	Super-Rosids	TPS-e/f
jre_00026897	jre	Juglans regia	Super-Rosids	TPS-b
jre_00027327	jre	Juglans regia	Super-Rosids	TPS-b
jre_00027522	jre	Juglans regia	Super-Rosids	TPS-b
jre_00028368	jre	Juglans regia	Super-Rosids	TPS-g
jre_00029187	jre	Juglans regia	Super-Rosids	TPS-b
jre_00029535	jre	Juglans regia	Super-Rosids	TPS-b
jre_00029536	jre	Juglans regia	Super-Rosids	TPS-b
jre_00029675	jre	Juglans regia	Super-Rosids	TPS-b
jre_00030282	jre	Juglans regia	Super-Rosids	TPS-b
Lang109330748	Lang	Lupinus angustifolius	Super-Rosids	TPS-a
Lang109333788	Lang	Lupinus angustifolius	Super-Rosids	TPS-e/f
Lang109333831	Lang	Lupinus angustifolius	Super-Rosids	TPS-c
Lang109334775	Lang	Lupinus angustifolius	Super-Rosids	TPS-g
Lang109334928	Lang	Lupinus angustifolius	Super-Rosids	TPS-c
Lang109343532	Lang	Lupinus angustifolius	Super-Rosids	TPS-a
Lang109351126	Lang	Lupinus angustifolius	Super-Rosids	TPS-g
Lang109353649	Lang	Lupinus angustifolius	Super-Rosids	TPS-b
Lang109355133	Lang	Lupinus angustifolius	Super-Rosids	TPS-a
Lang109355202	Lang	Lupinus angustifolius	Super-Rosids	TPS-b
Lang109355249	Lang	Lupinus angustifolius	Super-Rosids	TPS-b
Lang109356576	Lang	Lupinus angustifolius	Super-Rosids	TPS-e/f
Lchi00735	Lchi	Liriodendron chinense	Magnoliids	TPS-a
Lchi12048	Lchi	Liriodendron chinense	Magnoliids	TPS-c
Lchi12906	Lchi	Liriodendron chinense	Magnoliids	TPS-a
Lchi13416	Lchi	Liriodendron chinense	Magnoliids	TPS-a
Lchi13417	Lchi	Liriodendron chinense	Magnoliids	TPS-a
Lchi14126	Lchi	Liriodendron chinense	Magnoliids	TPS-e/f
Lchi15472	Lchi	Liriodendron chinense	Magnoliids	TPS-b
Lchi16511	Lchi	Liriodendron chinense	Magnoliids	TPS-g
Lchi16512	Lchi	Liriodendron chinense	Magnoliids	TPS-g
Lchi16516	Lchi	Liriodendron chinense	Magnoliids	TPS-b
Lchi16519	Lchi	Liriodendron chinense	Magnoliids	TPS-b
Lchi16521	Lchi	Liriodendron chinense	Magnoliids	TPS-b
Lchi16522	Lchi	Liriodendron chinense	Magnoliids	TPS-b
Lchi16532	Lchi	Liriodendron chinense	Magnoliids	TPS-b
Lchi16533	Lchi	Liriodendron chinense	Magnoliids	TPS-b
Lchi17170	Lchi	Liriodendron chinense	Magnoliids	TPS-b
Lchi21269	Lchi	Liriodendron chinense	Magnoliids	TPS-e/f
Lchi21272	Lchi	Liriodendron chinense	Magnoliids	TPS-e/f
Lchi21274	Lchi	Liriodendron chinense	Magnoliids	TPS-e/f
Lchi21784	Lchi	Liriodendron chinense	Magnoliids	TPS-b
Lchi21785	Lchi	Liriodendron chinense	Magnoliids	TPS-b
Lchi21852	Lchi	Liriodendron chinense	Magnoliids	TPS-b
Lchi21906	Lchi	Liriodendron chinense	Magnoliids	TPS-a
Lchi23979	Lchi	Liriodendron chinense	Magnoliids	TPS-b
Lchi23984	Lchi	Liriodendron chinense	Magnoliids	TPS-b
Lchi24596	Lchi	Liriodendron chinense	Magnoliids	TPS-b
Lchi24760	Lchi	Liriodendron chinense	Magnoliids	TPS-a
Lchi25430	Lchi	Liriodendron chinense	Magnoliids	TPS-e/f
Lchi25431	Lchi	Liriodendron chinense	Magnoliids	TPS-e/f
Lchi25432	Lchi	Liriodendron chinense	Magnoliids	TPS-e/f
Lchi25433	Lchi	Liriodendron chinense	Magnoliids	TPS-e/f
Lchi25434	Lchi	Liriodendron chinense	Magnoliids	TPS-e/f
Lchi25750	Lchi	Liriodendron chinense	Magnoliids	TPS-c
Lchi26814	Lchi	Liriodendron chinense	Magnoliids	TPS-a
Lchi27237	Lchi	Liriodendron chinense	Magnoliids	TPS-a
Lchi27241	Lchi	Liriodendron chinense	Magnoliids	TPS-a
Lchi27243	Lchi	Liriodendron chinense	Magnoliids	TPS-a
Lchi28995	Lchi	Liriodendron chinense	Magnoliids	TPS-a
Lchi29635	Lchi	Liriodendron chinense	Magnoliids	TPS-b
Lchi29754	Lchi	Liriodendron chinense	Magnoliids	TPS-g
Lchi29758	Lchi	Liriodendron chinense	Magnoliids	TPS-a
Lchi29759	Lchi	Liriodendron chinense	Magnoliids	TPS-a
Lchi29760	Lchi	Liriodendron chinense	Magnoliids	TPS-a
Lchi29762	Lchi	Liriodendron chinense	Magnoliids	TPS-a
Lchi29766	Lchi	Liriodendron chinense	Magnoliids	TPS-a
Lchi30424	Lchi	Liriodendron chinense	Magnoliids	TPS-b
Lchi30652	Lchi	Liriodendron chinense	Magnoliids	TPS-a
Lchi30655	Lchi	Liriodendron chinense	Magnoliids	TPS-a
Lchi32068	Lchi	Liriodendron chinense	Magnoliids	TPS-g
Lchi32142	Lchi	Liriodendron chinense	Magnoliids	TPS-b
Lchi32250	Lchi	Liriodendron chinense	Magnoliids	TPS-a
Lchi32301	Lchi	Liriodendron chinense	Magnoliids	TPS-e/f
Lchi32745	Lchi	Liriodendron chinense	Magnoliids	TPS-a
Lchi33397	Lchi	Liriodendron chinense	Magnoliids	TPS-a
Lchi33767	Lchi	Liriodendron chinense	Magnoliids	TPS-a
Lchi33977	Lchi	Liriodendron chinense	Magnoliids	TPS-g
Lchi33978	Lchi	Liriodendron chinense	Magnoliids	TPS-g
Lchi34657	Lchi	Liriodendron chinense	Magnoliids	TPS-a
lja_0g3v01025591lja	lja	Lotus japonicus	Super-Rosids	TPS-a
lja_0g3v01851591lja	lja	Lotus japonicus	Super-Rosids	TPS-a
[truncated: 1,804 more rows]
