# Supplementary material for: Phylogeny and Functional Differentiation of the Terpene Synthase Gene Family in Angiosperms with Emphasis on Rosa chinensis
Source: Int J Mol Sci. 2025 Feb 27;26(5):2113. doi: 10.3390/ijms26052113 (PMC11901113; doi:10.3390/ijms26052113)
Supplement: Supplementary file 1 [file ijms-26-02113-s001.zip › Supplemental Table S3.xlsx]

## Sheet: Table S3
Supplemental Table S3: Total edges information of TPSs in 115 species.
Locus_1	Locus_2
aar_AA53G00533	AhypAH015094
aar_AA231G00018	Alp377390
aar_AA26G00168	Alp317670
aar_AA3G00153	Alp296110
aar_AA31G00809	Alp145390
aar_AA5G00268	Alp377390
aar_AA53G00533	Alp482480
aar_AA53G00565	Alp150020
aar_AA53G00820	Alp207060
aar_AA57G00261	Alp751420
aar_AA26G00168	AlyrAL3G26860
aar_AA3G00153	AlyrAL7G37970
aar_AA31G00809	AlyrAL2G40070
aar_AA5G00268	AlyrAL5G28620
aar_AA53G00533	AlyrAL2G15250
aar_AA57G00261	AlyrAL8G15000
aar_AA31G00809	Anan0001277
aar_AA31G00809	Anan0027297
aar_AA53G00533	Anan0015069
aar_AA231G00018	bnp_BnaA06g26510D
aar_AA26G00168	bnp_BnaA01g29320D
aar_AA26G00168	bnp_BnaA03g33430D
aar_AA26G00168	bnp_BnaC01g36750D
aar_AA31G00809	bnp_BnaA07g34940D
aar_AA31G00809	bnp_BnaC06g39870D
aar_AA5G00268	bnp_BnaA06g26510D
aar_AA53G00533	bnp_BnaA03g60000D
aar_AA53G00820	bnp_BnaA06g33330D
aar_AA53G00533	bnp_BnaA09g13870D
aar_AA53G00820	bnp_BnaC07g22980D
aar_AA53G00533	bnp_BnaCnng04030D
aar_AA53G00533	bnp_BnaCnng10080D
aar_AA57G00261	bnp_BnaA02g22750D
aar_AA57G00261	bnp_BnaA03g44440D
aar_AA57G00261	bnp_BnaA08g09290D
aar_AA26G00168	bol_Bo1g131190
aar_AA31G00809	bol_Bo6g123900
aar_AA53G00533	bol_Bo4g086590
aar_AA53G00533	bol_Bo9g042310
aar_AA53G00565	bol_Bo9g040980
aar_AA57G00261	bol_Bo2g124500
aar_AA57G00261	bol_Bo7g106990
aar_AA231G00018	Bostr.10199s0039
aar_AA26G00168	Bostr.28625s0250
aar_AA31G00809	Bostr.20129s0381
aar_AA5G00268	Bostr.10199s0039
aar_AA53G00533	Bostr.10040s0087
aar_AA53G00820	Bostr.0556s0253
aar_AA57G00261	Bostr.10689s0001
aar_AA57G00261	Bostr.29514s0043
aar_AA31G00809	Bpen1260985766
aar_AA53G00533	Bpen1260995796
aar_AA231G00018	bra_F02619
aar_AA26G00168	bra_A03186
aar_AA26G00168	bra_C03529
aar_AA3G00153	bra_A01862
aar_AA31G00809	bra_G03667
aar_AA5G00268	bra_F02619
aar_AA53G00820	bra_F03314
aar_AA53G00533	bra_I01514
aar_AA53G00533	bra_K00278
aar_AA57G00261	bra_B02791
aar_AA57G00261	bra_K01795
aar_AA53G00533	bvu_Bv8_184050_qfsi
aar_AA53G00533	Caba9155
aar_AA53G00565	Caba35524
aar_AA31G00809	Cach20151
aar_AA53G00565	Cach4898
aar_AA53G00533	Cach10280
aar_AA53G00565	cca_28050
aar_AA53G00533	cca_17083
aar_AA53G00533	cca_22851
aar_AA26G00168	cgy_11523
aar_AA31G00809	cgy_09863
aar_AA53G00533	cgy_11804
aar_AA31G00809	cla_005482
aar_AA131G00071	CmaxCg5g005840
aar_AA3G00153	CmaxCg5g022140
aar_AA31G00809	CmaxCg9g029130
aar_AA53G00533	CmaxCg2g041640
aar_AA53G00533	coc_02_g12790
aar_AA53G00565	coc_05_g13060
aar_AA231G00018	aar_AA5G00268
aar_AA5G00268	CquiAUR62006136
aar_AA5G00268	CquiAUR62019353
aar_AA53G00533	CquiAUR62014765
aar_AA53G00565	CquiAUR62014625
aar_AA53G00533	CquiAUR62016947
aar_AA231G00018	cru_10000642
aar_AA26G00168	cru_10016089
aar_AA3G00153	cru_10004490
aar_AA31G00809	cru_10019830
aar_AA5G00268	cru_10019072
aar_AA5G00268	cru_10000642
aar_AA53G00533	cru_10019776
aar_AA53G00820	cru_10018762
aar_AA57G00261	cru_10007667
aar_AA57G00261	cru_10027853
aar_AA231G00018	Csat104706692
aar_AA231G00018	Csat104736408
aar_AA231G00018	Csat104770766
aar_AA26G00168	Csat104779258
aar_AA26G00168	Csat104745725
aar_AA3G00153	Csat104720297
aar_AA3G00153	Csat104723428
aar_AA3G00153	Csat104731915
aar_AA31G00809	Csat104703299
aar_AA31G00809	Csat104714240
aar_AA31G00809	Csat104752382
aar_AA5G00268	Csat104698986
aar_AA5G00268	Csat104706692
aar_AA5G00268	Csat104736408
aar_AA5G00268	Csat104770766
aar_AA53G00820	Csat104779781
aar_AA53G00820	Csat104790200
aar_AA53G00533	Csat104703701
aar_AA53G00820	Csat104710355
aar_AA53G00533	Csat104716016
aar_AA53G00533	Csat104754111
aar_AA57G00261	Csat104718290
aar_AA57G00261	Csat104724969
aar_AA57G00261	Csat104727891
aar_AA57G00261	Csat104733459
aar_AA57G00261	Csat104763114
aar_AA57G00261	Csat104771640
aar_AA31G00809	CumaCh19G011200
aar_AA31G00809	dca_016843
aar_AA31G00809	Drydr48S04388
aar_AA53G00565	Drydr1S14966
aar_AA53G00533	Drydr164S07203
aar_AA31G00809	Dzib111287930
aar_AA53G00533	Dzib111275074
aar_AA53G00533	Dzib111281072
aar_AA53G00820	Ecrug039187
aar_AA53G00533	egr_D00666
aar_AA53G00565	egr_D00874
aar_AA131G00071	fve_09971
aar_AA31G00809	fve_19699
aar_AA53G00820	fve_03792
aar_AA53G00533	GhirGH_A05G1635
aar_AA53G00533	GhirGH_D05G1666
aar_AA31G00809	gma_08G163900
aar_AA31G00809	gma_15G263300
aar_AA53G00533	gma_07G192800
aar_AA53G00565	gma_08G061600
aar_AA53G00565	gma_12G101700
aar_AA53G00533	gma_13G183600
aar_AA53G00533	GobaGB_A05G1656
aar_AA53G00820	GobaGB_A05G3215
aar_AA53G00565	GobaGB_A10G0169
aar_AA53G00533	GobaGB_D05G1682
aar_AA53G00533	gra_009G170800
aar_AA53G00533	Inil109158612
aar_AA53G00565	Inil109167313
aar_AA57G00261	Inil109174128
aar_AA26G00168	Lang109355133
aar_AA31G00809	Lang109356576
aar_AA53G00565	Lang109355202
aar_AA53G00533	Lang109333788
aar_AA53G00565	Lang109334775
aar_AA53G00533	Lchi25430
aar_AA53G00565	Lchi16532
aar_AA31G00809	lja_3g3v0948400.1lja
aar_AA53G00565	Lsat4_58221
aar_AA31G00809	lus_10024120
aar_AA53G00565	lus_10007622
aar_AA31G00809	MaldMD10G1215700
aar_AA53G00533	MaldMD17G1080300
aar_AA31G00809	mes_16G047800
aar_AA53G00533	mes_17G041800
aar_AA31G00809	mgu_M01506
aar_AA31G00809	Mnot21402193
aar_AA53G00533	Mnot21395364
aar_AA31G00809	mtr_2g064295
aar_AA53G00533	mtr_2g012870
aar_AA31G00809	nnu_00765
aar_AA53G00565	nnu_16497
aar_AA53G00533	Oeur053958
aar_AA53G00565	Oeur058166
aar_AA31G00809	Opun04G22480
aar_AA31G00809	Pand15579
aar_AA53G00533	Pand7723
aar_AA31G00809	pax_00452g00236
aar_AA53G00533	pax_00152g01636
aar_AA31G00809	pbr_031794.1
aar_AA31G00809	pbr_031361.1
aar_AA53G00565	pbr_000224.1
aar_AA31G00809	pmu_010944
aar_AA53G00533	Potra000390g01788
aar_AA31G00809	ppe_4G128500
aar_AA53G00565	Psom113287808
aar_AA31G00809	ptr_008G082400
aar_AA31G00809	ptr_010G173700
aar_AA53G00533	ptr_004G037900
aar_AA53G00565	ptr_011G032300
aar_AA31G00809	pvu_005G048500
aar_AA53G00565	pvu_002G219100
aar_AA31G00809	Rchi112164573
aar_AA31G00809	roc_G05731
aar_AA31G00809	sbi_006G211400
aar_AA31G00809	sly_07g066670.2sly
aar_AA53G00565	sly_02g079840.1sly
aar_AA53G00533	sly_03g006550.2sly
aar_AA53G00533	stu_00005030
aar_AA31G00809	tca_033578
aar_AA53G00533	tca_029932
aar_AA31G00809	thh_10018144m
aar_AA53G00533	thh_10023261m
aar_AA57G00261	thh_10027515m
aar_AA57G00261	thh_10001108m
aar_AA53G00565	ToffSS575g0000620
aar_AA31G00809	Tori054580
aar_AA53G00533	Tori008370
aar_AA31G00809	tpr_gene3601
aar_AA53G00533	tpr_gene36779
aar_AA53G00565	tpr_gene13910
aar_AA31G00809	tsa_Ts5g36870
aar_AA5G00268	tsa_Ts5g13730
aar_AA53G00533	tsa_Ts2g04440
aar_AA57G00261	tsa_Ts2g13110
aar_AA57G00261	tsa_Ts7g19130
aar_AA31G00809	van_0022ss02520.1
aar_AA53G00533	van_02g08210.1
aar_AA53G00533	vra_07g16010
aar_AA31G00809	vvi_01036724001
aar_AA31G00809	Zjuj107424646
aar_AA31G00809	ach_Achn037601
aar_AA53G00533	ach_Achn111061
aar_AA53G00533	ach_Achn226941
aar_AA57G00261	ach_Achn282281
ach_Achn111391	adu_Aradu.CW9DH
ach_Achn356911	adu_Aradu.2X47D
ach_Achn042381	adu_Aradu.CW9DH
ach_Achn031481	adu_Aradu.572L7
ach_Achn345061	adu_Aradu.5CY6X
ach_Achn345061	adu_Aradu.2X47D
ach_Achn111061	AhypAH015094
ach_Achn111391	AhypAH015191
ach_Achn356911	AhypAH015189
ach_Achn226941	AhypAH015094
ach_Achn345061	AhypAH008141
ach_Achn111061	Alp482480
ach_Achn356911	Alp150020
ach_Achn226941	Alp482480
ach_Achn037601	Alp145390
ach_Achn282281	Alp751420
ach_Achn111061	AlyrAL2G15250
ach_Achn226941	AlyrAL2G15250
ach_Achn037601	AlyrAL2G40070
ach_Achn282281	AlyrAL8G15000
ach_Achn382361	Anan0006042
ach_Achn111391	Anan0036450
ach_Achn111061	Anan0015069
ach_Achn356911	Anan0004804
ach_Achn042381	Anan0036450
ach_Achn031481	Anan0036450
ach_Achn226941	Anan0015069
ach_Achn304171	Anan0006042
ach_Achn345061	Anan0004804
ach_Achn356931	Aoff109833319
ach_Achn031481	Aoff109845202
ach_Achn345061	Aoff109845202
ach_Achn111391	Aqcoe1G371100
ach_Achn031481	Aqcoe1G371100
ach_Achn031481	Aqcoe4G264800
ach_Achn111061	bnp_BnaA03g60000D
ach_Achn111061	bnp_BnaA09g13870D
ach_Achn111061	bnp_BnaCnng04030D
ach_Achn037601	bnp_BnaA07g34940D
ach_Achn037601	bnp_BnaC06g39870D
ach_Achn111061	bol_Bo4g086590
ach_Achn111061	bol_Bo9g042310
ach_Achn356911	bol_Bo9g040980
ach_Achn226941	bol_Bo4g086590
ach_Achn282281	bol_Bo1g022270
ach_Achn037601	bol_Bo6g123900
ach_Achn111061	Bostr.10040s0087
ach_Achn226941	Bostr.10040s0087
ach_Achn345061	Bostr.10040s0014
ach_Achn037601	Bostr.20129s0381
ach_Achn282281	Bostr.29514s0043
ach_Achn111061	Bpen1260995796
ach_Achn226941	Bpen1260995796
ach_Achn111061	bra_I01514
ach_Achn111061	bra_K00278
ach_Achn037601	bra_G03667
ach_Achn111061	bvu_Bv8_184050_qfsi
ach_Achn226941	bvu_Bv8_184050_qfsi
ach_Achn111061	Caba9155
ach_Achn111391	Caba35524
ach_Achn356911	Caba35520
ach_Achn356931	Caba35524
ach_Achn226941	Caba9155
ach_Achn031481	Caba35524
ach_Achn111061	Cach10280
ach_Achn356911	Cach4895
ach_Achn282281	Cach3947
ach_Achn345061	Cach4885
ach_Achn111391	car_00863.1
ach_Achn382361	cca_26566
ach_Achn111061	cca_17083
ach_Achn111061	cca_22851
ach_Achn111061	cgy_11804
ach_Achn111391	cgy_11150
ach_Achn226941	cgy_11804
ach_Achn296411	cla_005482
ach_Achn382361	CmaxCg2g017700
ach_Achn382361	CmaxCg2g040820
ach_Achn111061	CmaxCg2g041640
ach_Achn356911	CmaxCg2g040820
ach_Achn356921	CmaxCg2g040850
ach_Achn042381	CmaxCg2g017700
ach_Achn226941	CmaxCg2g041640
ach_Achn345061	CmaxCg2g040850
ach_Achn304171	CmaxCg2g017700
ach_Achn304171	CmaxCg2g040820
ach_Achn111061	coc_02_g12790
ach_Achn111391	coc_05_g05400
ach_Achn356911	coc_02_g11870
ach_Achn226941	coc_02_g12790
ach_Achn345061	coc_02_g11870
ach_Achn282281	coc_08_g06940
ach_Achn382361	ach_Achn304171
ach_Achn111061	ach_Achn226941
ach_Achn356911	ach_Achn345061
ach_Achn111391	CquiAUR62012575
ach_Achn111061	CquiAUR62014765
ach_Achn111061	CquiAUR62016947
ach_Achn356911	CquiAUR62012567
ach_Achn031481	CquiAUR62029256
ach_Achn226941	CquiAUR62014765
ach_Achn226941	CquiAUR62016947
ach_Achn111061	cru_10019776
ach_Achn226941	cru_10019776
ach_Achn345061	cru_10022222
ach_Achn037601	cru_10019830
ach_Achn282281	cru_10007667
ach_Achn282281	cru_10028157
ach_Achn296411	csa_239940
ach_Achn111061	Csat104703701
ach_Achn111061	Csat104716016
ach_Achn111061	Csat104754111
ach_Achn226941	Csat104703701
ach_Achn226941	Csat104716016
ach_Achn226941	Csat104754111
ach_Achn037601	Csat104703299
ach_Achn345061	Csat104705165
ach_Achn037601	Csat104714240
ach_Achn282281	Csat104718290
ach_Achn282281	Csat104727891
ach_Achn037601	Csat104752382
ach_Achn356911	CumaCh13G006990
ach_Achn356911	CumaCh18G003310
ach_Achn345061	CumaCh13G006990
ach_Achn345061	CumaCh18G003310
ach_Achn042381	dca_012965
ach_Achn382361	Drydr378S21167
ach_Achn111391	Drydr1S14966
ach_Achn111061	Drydr164S07203
ach_Achn356921	Drydr1S06214
ach_Achn356931	Drydr1S14966
ach_Achn304171	Drydr378S21167
ach_Achn037601	Drydr48S04388
ach_Achn111061	Dzib111302305
ach_Achn111061	Dzib111275074
ach_Achn111061	Dzib111281072
ach_Achn111391	Dzib111281612
ach_Achn356911	Dzib111318783
ach_Achn356911	Dzib111281010
ach_Achn042381	Dzib111308418
ach_Achn042381	Dzib111281612
ach_Achn226941	Dzib111275074
ach_Achn226941	Dzib111281072
ach_Achn031481	Dzib111281612
ach_Achn345061	Dzib111318783
ach_Achn345061	Dzib111281010
ach_Achn345061	Dzib111281612
ach_Achn111061	egr_D00666
ach_Achn111391	egr_K00827
ach_Achn226941	egr_D00666
ach_Achn031481	egr_F03400
ach_Achn111391	fve_23880
ach_Achn037601	fve_19699
ach_Achn304171	fve_23886
ach_Achn111061	GhirGH_A05G1635
ach_Achn111061	GhirGH_D05G1666
ach_Achn111391	GhirGH_D10G0183
ach_Achn356911	GhirGH_A10G0177
ach_Achn356911	GhirGH_D10G0184
ach_Achn356911	GhirGH_D10G0178
ach_Achn042381	GhirGH_A04G1281
ach_Achn042381	GhirGH_D04G1627
ach_Achn031481	GhirGH_A01G0701
ach_Achn226941	GhirGH_A05G1635
ach_Achn226941	GhirGH_D05G1666
ach_Achn345061	GhirGH_D04G1627
ach_Achn382361	gma_06G302200
ach_Achn382361	gma_12G101700
ach_Achn111061	gma_07G192800
ach_Achn111061	gma_13G183600
ach_Achn111391	gma_13G304700
ach_Achn356911	gma_07G187600
ach_Achn356911	gma_08G061600
ach_Achn356911	gma_13G250400
ach_Achn042381	gma_12G197400
ach_Achn042381	gma_13G304500
ach_Achn226941	gma_07G192800
ach_Achn226941	gma_13G183600
ach_Achn345061	gma_07G187600
ach_Achn296411	gma_08G163900
ach_Achn345061	gma_08G061600
ach_Achn037601	gma_08G163900
ach_Achn345061	gma_13G250400
ach_Achn037601	gma_15G263300
ach_Achn296411	gma_15G263300
ach_Achn111061	GobaGB_A05G1656
ach_Achn111061	GobaGB_D05G1682
ach_Achn111391	GobaGB_D10G0177
ach_Achn356911	GobaGB_A10G0169
ach_Achn356921	GobaGB_A10G0173
ach_Achn356911	GobaGB_D10G0173
ach_Achn356921	GobaGB_D10G0178
ach_Achn042381	GobaGB_A04G1323
ach_Achn042381	GobaGB_D04G1710
ach_Achn031481	GobaGB_A01G0689
ach_Achn226941	GobaGB_A05G1656
ach_Achn226941	GobaGB_D05G1682
ach_Achn345061	GobaGB_A04G1323
ach_Achn111061	gra_009G170800
ach_Achn356911	gra_011G019700
ach_Achn042381	gra_012G132700
ach_Achn226941	gra_009G170800
ach_Achn345061	gra_011G019700
ach_Achn345061	gra_012G132700
ach_Achn345061	HanXRQChr16g0517061
ach_Achn111061	Inil109158612
ach_Achn111391	Inil109167313
ach_Achn042381	Inil109188031
ach_Achn226941	Inil109158612
ach_Achn031481	Inil109167314
ach_Achn304171	Inil109188031
ach_Achn382361	Lang109355202
ach_Achn111061	Lang109333788
ach_Achn356911	Lang109334775
ach_Achn031481	Lang109355133
ach_Achn226941	Lang109333788
ach_Achn345061	Lang109334775
ach_Achn111391	Lchi16532
ach_Achn031481	Lchi12906
ach_Achn031481	Lchi16519
ach_Achn304171	Lchi16532
ach_Achn382361	lja_3g3v2888440.1lja
ach_Achn356911	lja_6g3v2135290.1lja
ach_Achn037601	lja_3g3v0948400.1lja
ach_Achn345061	lja_6g3v2135290.1lja
ach_Achn111391	Lsat4_58020
ach_Achn356911	Lsat4_58221
ach_Achn042381	Lsat4_69040
ach_Achn345061	Lsat4_58221
ach_Achn111391	lus_10018501
ach_Achn111391	lus_10039713
ach_Achn356911	lus_10018392
ach_Achn345061	lus_10018392
ach_Achn382361	MaldMD17G1091300
ach_Achn111391	MaldMD03G1214900
ach_Achn111391	MaldMD17G1090100
ach_Achn356911	MaldMD05G1334800
ach_Achn356911	MaldMD10G1309700
ach_Achn042381	MaldMD17G1090100
ach_Achn031481	MaldMD17G1090100
ach_Achn037601	MaldMD10G1215700
ach_Achn304171	MaldMD17G1091300
ach_Achn111061	mes_17G041800
ach_Achn356911	mes_12G076900
ach_Achn356911	mes_16G016100
ach_Achn356911	mes_17G030500
ach_Achn226941	mes_17G041800
ach_Achn304171	mes_12G076600
ach_Achn345061	mes_16G016100
ach_Achn111391	mgu_M01255
ach_Achn031481	mgu_M01251
ach_Achn282281	mgu_A00339
ach_Achn296411	mgu_M01506
ach_Achn037601	mgu_M01506
ach_Achn345061	mgu_H01541
ach_Achn111061	Mnot21395364
ach_Achn111391	Mnot21401277
ach_Achn226941	Mnot21395364
ach_Achn037601	Mnot21402193
ach_Achn304171	Mnot21401268
ach_Achn111061	mtr_2g012870
ach_Achn356911	mtr_4g092010
ach_Achn226941	mtr_2g012870
ach_Achn345061	mtr_4g092010
ach_Achn111391	nnu_16497
ach_Achn356911	nnu_16497
ach_Achn031481	nnu_16497
ach_Achn345061	nnu_16497
ach_Achn037601	nnu_00765
ach_Achn111061	Oeur053958
ach_Achn111391	Oeur058166
ach_Achn356911	Oeur050540
ach_Achn226941	Oeur053958
ach_Achn031481	Oeur058166
ach_Achn111061	Pand7723
ach_Achn226941	Pand7723
ach_Achn037601	Pand15579
ach_Achn356911	pbr_000224.1
ach_Achn037601	pbr_031794.1
ach_Achn037601	pbr_031361.1
ach_Achn345061	pbr_000224.1
ach_Achn382361	pmu_015248
ach_Achn111391	pmu_011713
ach_Achn356911	pmu_009849
ach_Achn345061	pmu_009849
ach_Achn037601	pmu_010944
ach_Achn304171	pmu_015248
ach_Achn111061	Potra000390g01788
ach_Achn226941	Potra000390g01788
ach_Achn382361	ppe_3G222200
ach_Achn111391	ppe_4G199200
ach_Achn356911	ppe_4G029900
ach_Achn356921	ppe_4G030300
ach_Achn304171	ppe_3G222200
ach_Achn296411	ppe_4G128500
ach_Achn037601	ppe_4G128500
ach_Achn345061	ppe_4G194300
ach_Achn111391	Psom113287808
ach_Achn356911	Psom113287808
ach_Achn345061	Psom113287808
ach_Achn111061	ptr_004G037900
ach_Achn356911	ptr_004G030200
ach_Achn356911	ptr_011G032300
ach_Achn226941	ptr_004G037900
ach_Achn345061	ptr_004G030200
ach_Achn304171	ptr_007G119700
ach_Achn037601	ptr_008G082400
ach_Achn037601	ptr_010G173700
ach_Achn296411	ptr_010G173700
ach_Achn382361	pvu_011G106800
ach_Achn356911	pvu_002G219100
ach_Achn356911	pvu_006G195600
ach_Achn042381	pvu_005G111400
ach_Achn345061	pvu_002G219100
ach_Achn037601	pvu_005G048500
ach_Achn345061	pvu_006G195600
ach_Achn382361	Rchi112185604
ach_Achn111391	Rchi112187983
ach_Achn356911	Rchi112202305
ach_Achn031481	Rchi112167094
ach_Achn304171	Rchi112185604
ach_Achn037601	Rchi112164573
ach_Achn356911	rco_29842.t000193
ach_Achn356911	roc_G10513
ach_Achn037601	roc_G05731
ach_Achn304171	roc_G22215
ach_Achn111391	sly_02g079840.1sly
ach_Achn111061	sly_03g006550.2sly
ach_Achn356911	sly_02g079840.1sly
ach_Achn031481	sly_02g079840.1sly
ach_Achn226941	sly_03g006550.2sly
ach_Achn345061	sly_02g079840.1sly
ach_Achn111061	stu_00005030
ach_Achn226941	stu_00005030
ach_Achn033821	stu_00018245
ach_Achn111061	tca_029932
ach_Achn111391	tca_031134
ach_Achn356911	tca_030060
ach_Achn226941	tca_029932
ach_Achn345061	tca_030060
ach_Achn111061	thh_10023261m
ach_Achn226941	thh_10023261m
ach_Achn282281	thh_10027515m
ach_Achn282281	thh_10001108m
ach_Achn037601	thh_10018144m
ach_Achn111391	ToffSS575g0000630
ach_Achn356911	ToffSS575g0000620
ach_Achn345061	ToffSS575g0000620
ach_Achn111061	Tori008370
ach_Achn304171	Tori309950
ach_Achn382361	tpr_gene18072
ach_Achn111061	tpr_gene36779
ach_Achn111391	tpr_gene19043
ach_Achn226941	tpr_gene36779
ach_Achn037601	tpr_gene3601
ach_Achn111061	tsa_Ts2g04440
ach_Achn226941	tsa_Ts2g04440
ach_Achn282281	tsa_Ts2g13110
ach_Achn037601	tsa_Ts5g36870
ach_Achn282281	tsa_Ts7g19130
ach_Achn111061	van_02g08210.1
ach_Achn356911	van_03g05030.1
ach_Achn226941	van_02g08210.1
ach_Achn345061	van_02g07600.1
ach_Achn345061	van_03g05030.1
ach_Achn111061	vra_07g16010
ach_Achn226941	vra_07g16010
ach_Achn382361	vvi_01030646001
ach_Achn111391	vvi_01000401001
ach_Achn031481	vvi_01000401001
ach_Achn304171	vvi_01030646001
ach_Achn037601	vvi_01036724001
ach_Achn296411	vvi_01036724001
ach_Achn382361	Zjuj107416877
ach_Achn356911	Zjuj107421878
ach_Achn037601	Zjuj107424646
ach_Achn304171	Zjuj107417027
ach_Achn304171	Zjuj107416877
Aoff109851541	aco_006587
aco_006587	bdi_Bradi5g21480
Dcat110096881	aco_018450
Doff110096881	aco_018450
Drydr48S04388	aco_006587
Ecrug006467	aco_019525
Ecrug019035	aco_006587
Ecrug087372	aco_019525
Ecrug095279	aco_019525
HanXRQChr09g0272821	aco_004595
aco_006587	HORVU2Hr1G099440
aco_019525	lpe_02G01430.1lpe
aco_006587	lpe_04G20540.1lpe
aco_004595	lus_10038179
aco_004595	lus_10025922
aco_018929	mac_07_20660.1mac
MaldMD10G1215700	aco_006587
Mcor17863	aco_018450
aco_006587	mgu_M01506
aco_006587	nnu_00765
aco_019525	ogl_02G0015300
aco_006587	ogl_04G0220500
Opun02G01130	aco_019525
Opun04G22480	aco_006587
aco_019525	oru_ORUFI02G01640.1oru
aco_006587	oru_ORUFI04G26630.1oru
aco_019525	osa_LOC_Os02g02930osa
aco_006587	osa_LOC_Os04g52210osa
aco_019525	oth_14199
aco_018450	peq_11626
aco_006587	ppe_4G128500
Rchi112164573	aco_006587
SaccSh06_g015050	aco_006587
aco_004595	sbi_004G153900
aco_019525	sbi_004G018900
aco_006587	sbi_006G211400
Trdc2AG061250	aco_006587
Trdc2BG064970	aco_006587
Trdc6AG008210	aco_019525
Trdc6BG012280	aco_019525
aco_006587	van_0022ss02520.1
aco_006587	vvi_01036724001
Xvis03_210279	aco_006587
Anan0014867	adu_Aradu.EC244
Anan0002433	adu_Aradu.JN944
Anan0006042	adu_Aradu.WCR0P
Anan0036450	adu_Aradu.CW9DH
Anan0036450	adu_Aradu.2X47D
Anan0002978	adu_Aradu.KMG0A
Anan0002978	adu_Aradu.8J9WZ
Anan0004804	adu_Aradu.5CY6X
Anan0004804	adu_Aradu.SCL14
Anan0004804	adu_Aradu.CW9DH
Anan0004804	adu_Aradu.2X47D
Aqcoe1G370200	adu_Aradu.SCL14
Aqcoe1G371100	adu_Aradu.H0UPC
Aqcoe1G371400	adu_Aradu.572L7
Aqcoe1G371700	adu_Aradu.EF5K9
Aqcoe4G253400	adu_Aradu.X0HJW
Aqcoe4G265300	adu_Aradu.572L7
Aqcoe5G057100	adu_Aradu.JN944
Caba18140	adu_Aradu.8J9WZ
Caba35524	adu_Aradu.5CY6X
Caba35524	adu_Aradu.2X47D
Cach4885	adu_Aradu.2X47D
Cach17636	adu_Aradu.JN944
Chafa6239S25166	adu_Aradu.JN944
CmaxCg2g040850	adu_Aradu.5CY6X
CmaxCg2g040820	adu_Aradu.WCR0P
CmaxCg2g012900	adu_Aradu.7E8G4
CmaxCg2g040820	adu_Aradu.572L7
CmaxCg2g040850	adu_Aradu.EF5K9
CmaxCg2g022930	adu_Aradu.P21UR
CmaxCg2g017580	adu_Aradu.CW9DH
CmaxCg2g040850	adu_Aradu.2X47D
CmaxCg9g029130	adu_Aradu.8J9WZ
adu_Aradu.5CY6X	adu_Aradu.EF5K9
adu_Aradu.5CY6X	adu_Aradu.2X47D
adu_Aradu.EF5K9	adu_Aradu.2X47D
CucaCc018258	adu_Aradu.JN944
CucaCc005199	adu_Aradu.JN944
CumaCh02G017970	adu_Aradu.JN944
CumaCh13G006990	adu_Aradu.5CY6X
CumaCh13G006990	adu_Aradu.8542F
CumaCh13G007000	adu_Aradu.572L7
CumaCh13G006990	adu_Aradu.2X47D
CumaCh16G008300	adu_Aradu.8JG2E
CumaCh16G008270	adu_Aradu.X0HJW
CumaCh18G003310	adu_Aradu.5CY6X
CumaCh18G003310	adu_Aradu.572L7
CumaCh18G003310	adu_Aradu.2X47D
CumaCh19G000350	adu_Aradu.JN944
Drydr1S14971	adu_Aradu.5CY6X
Drydr1S06213	adu_Aradu.SCL14
Drydr1S14970	adu_Aradu.AGI8J
Drydr1S14971	adu_Aradu.CW9DH
Drydr1S00048	adu_Aradu.V7ZTF
Drydr211S17938	adu_Aradu.5CY6X
Drydr48S04388	adu_Aradu.8J9WZ
Dzib111302285	adu_Aradu.8JG2E
Dzib111306089	adu_Aradu.JN944
Dzib111318783	adu_Aradu.5CY6X
Dzib111318785	adu_Aradu.WCR0P
Dzib111318783	adu_Aradu.572L7
Dzib111318783	adu_Aradu.2X47D
Dzib111275737	adu_Aradu.SCL14
Dzib111281010	adu_Aradu.5CY6X
Dzib111281010	adu_Aradu.572L7
Dzib111281010	adu_Aradu.2X47D
Dzib111281612	adu_Aradu.CW9DH
Dzib111281612	adu_Aradu.2X47D
Dzib111283716	adu_Aradu.JN944
Dzib111287930	adu_Aradu.8J9WZ
Dzib111288053	adu_Aradu.SCL14
Dzib111288018	adu_Aradu.092FD
GhirGH_A01G0700	adu_Aradu.SCL14
GhirGH_A04G0220	adu_Aradu.SCL14
GhirGH_A04G0223	adu_Aradu.092FD
GhirGH_A04G1281	adu_Aradu.CW9DH
GhirGH_A08G0731	adu_Aradu.JN944
GhirGH_A10G0177	adu_Aradu.5CY6X
GhirGH_A10G0177	adu_Aradu.2X47D
GhirGH_A11G1284	adu_Aradu.JN944
GhirGH_A11G3142	adu_Aradu.SCL14
GhirGH_A11G3154	adu_Aradu.D8QWV
GhirGH_A11G3156	adu_Aradu.AGI8J
GhirGH_A13G1674	adu_Aradu.SCL14
GhirGH_D01G0700	adu_Aradu.SCL14
GhirGH_D04G1627	adu_Aradu.CW9DH
GhirGH_D05G3846	adu_Aradu.8JG2E
GhirGH_D08G0724	adu_Aradu.JN944
GhirGH_D10G0184	adu_Aradu.5CY6X
GhirGH_D10G0178	adu_Aradu.572L7
GhirGH_D10G0184	adu_Aradu.2X47D
GhirGH_D11G1311	adu_Aradu.JN944
GhirGH_D11G3173	adu_Aradu.SCL14
GhirGH_D11G3177	adu_Aradu.D8QWV
GhirGH_D11G3178	adu_Aradu.092FD
GhirGH_D13G1625	adu_Aradu.E3CKI
GobaGB_A01G0688	adu_Aradu.SCL14
GobaGB_A04G0244	adu_Aradu.SCL14
GobaGB_A04G0250	adu_Aradu.8JG2E
GobaGB_A04G1323	adu_Aradu.CW9DH
GobaGB_A08G0737	adu_Aradu.JN944
GobaGB_A10G0173	adu_Aradu.5CY6X
GobaGB_A10G0169	adu_Aradu.572L7
GobaGB_A10G0173	adu_Aradu.2X47D
GobaGB_A11G1289	adu_Aradu.JN944
GobaGB_A11G3215	adu_Aradu.SCL14
GobaGB_A11G3227	adu_Aradu.D8QWV
GobaGB_A13G1787	adu_Aradu.H0UPC
GobaGB_D01G0728	adu_Aradu.SCL14
GobaGB_D04G1710	adu_Aradu.CW9DH
GobaGB_D05G3857	adu_Aradu.8JG2E
GobaGB_D05G3858	adu_Aradu.092FD
GobaGB_D08G0750	adu_Aradu.JN944
GobaGB_D10G0178	adu_Aradu.5CY6X
GobaGB_D10G0173	adu_Aradu.572L7
GobaGB_D10G0178	adu_Aradu.2X47D
GobaGB_D11G1325	adu_Aradu.JN944
GobaGB_D11G3217	adu_Aradu.SCL14
GobaGB_D11G3219	adu_Aradu.D8QWV
GobaGB_D11G3222	adu_Aradu.092FD
GobaGB_D13G1719	adu_Aradu.E3CKI
HanXRQChr10g0282621	adu_Aradu.JN944
HanXRQChr15g0466721	adu_Aradu.JN944
HanXRQChr16g0517061	adu_Aradu.5CY6X
HanXRQChr16g0517061	adu_Aradu.2X47D
Lchi12906	adu_Aradu.SCL14
Lchi16516	adu_Aradu.572L7
Lchi16522	adu_Aradu.CW9DH
Lchi16511	adu_Aradu.V7ZTF
Lsat4_58221	adu_Aradu.5CY6X
Lsat4_69040	adu_Aradu.CW9DH
Lsat4_58221	adu_Aradu.EF5K9
Lsat4_58020	adu_Aradu.CW9DH
Lsat4_58221	adu_Aradu.2X47D
Lsat9_3541	adu_Aradu.JN944
MaldMD03G1214900	adu_Aradu.SCL14
MaldMD05G1334800	adu_Aradu.5CY6X
MaldMD05G1334800	adu_Aradu.2X47D
MaldMD10G1309700	adu_Aradu.5CY6X
MaldMD10G1309700	adu_Aradu.2X47D
MaldMD10G1310200	adu_Aradu.V7ZTF
MaldMD11G1284300	adu_Aradu.JN944
MaldMD17G1090000	adu_Aradu.WCR0P
MaldMD17G1091300	adu_Aradu.WCR0P
MaldMD17G1090100	adu_Aradu.CW9DH
Mcor17526	adu_Aradu.CW9DH
Mcor17526	adu_Aradu.8542F
Mcor10590	adu_Aradu.JN944
Mimpu10662S05234	adu_Aradu.SCL14
Mimpu144744S16134	adu_Aradu.SCL14
Mimpu2459S20680	adu_Aradu.JN944
Mimpu7402S27260	adu_Aradu.JN944
Oeur053385	adu_Aradu.8JG2E
Oeur050545	adu_Aradu.V7ZTF
Pand14547	adu_Aradu.SCL14
Psom113350098	adu_Aradu.JN944
Psom113287808	adu_Aradu.CW9DH
Psom113287808	adu_Aradu.SCL14
Psom113287808	adu_Aradu.2X47D
Rchi112187983	adu_Aradu.WCR0P
Rchi112187983	adu_Aradu.CW9DH
Rchi112187983	adu_Aradu.2X47D
Rchi112202305	adu_Aradu.5CY6X
Rchi112164573	adu_Aradu.8J9WZ
Rchi112202058	adu_Aradu.CW9DH
Rchi112166460	adu_Aradu.572L7
Rchi112167094	adu_Aradu.SCL14
Rchi112202305	adu_Aradu.2X47D
ToffSS35g0000200	adu_Aradu.JN944
ToffSS575g0000620	adu_Aradu.5CY6X
ToffSS575g0000620	adu_Aradu.572L7
ToffSS575g0000630	adu_Aradu.CW9DH
ToffSS575g0000620	adu_Aradu.2X47D
Tori298170	adu_Aradu.SCL14
AhypAH009955	adu_Aradu.8542F
AhypAH009973	adu_Aradu.CW9DH
AhypAH015190	adu_Aradu.5CY6X
AhypAH015189	adu_Aradu.V7ZTF
AhypAH015094	Alp482480
AhypAH015190	Alp150020
AhypAH015094	AlyrAL2G15250
AhypAH015094	Anan0015069
AhypAH015189	Anan0004804
AhypAH008141	Aqcoe1G371800
AhypAH008142	Aqcoe1G371700
AhypAH008143	Aqcoe1G370100
AhypAH008141	Aqcoe4G264800
AhypAH008142	Aqcoe4G254300
AhypAH009973	Aqcoe1G371100
AhypAH009955	Aqcoe4G253500
AhypAH009973	Aqcoe4G265900
AhypAH015189	Aqcoe1G371400
AhypAH015191	Aqcoe1G370000
AhypAH015191	Aqcoe4G253500
AhypAH010288	bnp_BnaA01g29370D
AhypAH015094	bnp_BnaA09g13870D
AhypAH015094	bnp_BnaCnng04030D
AhypAH015094	bnp_BnaCnng10080D
AhypAH015094	bol_Bo4g086590
AhypAH015094	bol_Bo9g042310
AhypAH015094	Bostr.10040s0087
AhypAH015094	Bpen1260995796
AhypAH015094	bra_I01514
AhypAH008141	bvu_Bv4_092310_smfk
AhypAH009973	bvu_Bv4_092620_mtkg
AhypAH012493	bvu_Bv7_157540_nnye
AhypAH015194	bvu_Bv4_092310_smfk
AhypAH015094	bvu_Bv8_184050_qfsi
AhypAH015189	bvu_Bv8_186610_hfuo
AhypAH015094	Caba9155
AhypAH015189	Caba35524
AhypAH009973	Cach4895
AhypAH015189	Cach4885
AhypAH015190	Cach4895
AhypAH015094	Cach10280
AhypAH015190	car_00863.1
AhypAH008141	cca_24379
AhypAH015189	cca_33115
AhypAH015189	cca_28050
AhypAH015094	cca_17083
AhypAH015094	cca_22851
AhypAH015094	cgy_11804
AhypAH015189	cgy_11149
AhypAH015189	Chafa4886S23414
AhypAH015189	cla_019431
AhypAH008143	CmaxCg2g023380
AhypAH008141	CmaxCg2g022810
AhypAH008142	CmaxCg2g022910
AhypAH009955	CmaxCg2g022910
AhypAH015194	CmaxCg2g022810
AhypAH015190	CmaxCg2g040820
AhypAH015094	CmaxCg2g041640
AhypAH015189	CmaxCg2g040850
AhypAH008141	coc_02_g12800
AhypAH008141	coc_02_g11820
AhypAH009955	coc_05_g05380
AhypAH015094	coc_02_g12790
AhypAH015189	coc_02_g11870
AhypAH015190	coc_05_g13060
AhypAH008141	AhypAH009973
AhypAH019650	CquiAUR62006136
AhypAH019650	CquiAUR62019353
AhypAH008141	CquiAUR62029247
AhypAH009973	CquiAUR62029283
AhypAH012493	CquiAUR62006347
AhypAH012493	CquiAUR62029679
AhypAH015189	CquiAUR62012567
AhypAH015194	CquiAUR62012575
AhypAH015094	CquiAUR62014765
AhypAH015194	CquiAUR62014625
AhypAH015094	CquiAUR62016947
AhypAH015094	cru_10019776
AhypAH009973	csa_074280
AhypAH015094	Csat104703701
AhypAH015189	Csat104705165
AhypAH015094	Csat104716016
AhypAH015094	Csat104754111
AhypAH008143	CumaCh16G008250
AhypAH015189	CumaCh13G006990
AhypAH015191	CumaCh16G008250
AhypAH015189	CumaCh18G003310
AhypAH008141	dca_028138
AhypAH008141	Drydr1S06213
AhypAH009955	Drydr1S06214
AhypAH015190	Drydr1S14971
AhypAH015194	Drydr1S14966
AhypAH015189	Drydr211S17938
AhypAH008141	Dzib111302305
AhypAH008141	Dzib111318783
AhypAH008142	Dzib111318785
AhypAH008141	Dzib111275737
AhypAH008141	Dzib111281010
AhypAH008141	Dzib111288053
AhypAH009955	Dzib111308418
AhypAH009955	Dzib111275737
AhypAH015094	Dzib111302305
AhypAH015094	Dzib111275074
AhypAH015189	Dzib111318783
AhypAH015194	Dzib111318785
AhypAH015191	Dzib111281072
AhypAH015094	Dzib111281072
AhypAH015190	Dzib111281010
AhypAH015094	egr_D00666
AhypAH008141	fve_03249
AhypAH009973	fve_03249
AhypAH015189	fve_30669
AhypAH015189	fve_24674
AhypAH008141	GhirGH_A04G0220
AhypAH008141	GhirGH_A11G3142
AhypAH008141	GhirGH_D05G3844
AhypAH008141	GhirGH_D11G3173
AhypAH009955	GhirGH_A11G3146
AhypAH015094	GhirGH_A05G1635
AhypAH015189	GhirGH_A10G0177
AhypAH015094	GhirGH_D05G1666
AhypAH015190	GhirGH_D10G0178
AhypAH015194	GhirGH_D10G0183
AhypAH015189	GhirGH_D10G0184
AhypAH015191	GhirGH_D11G3178
AhypAH015194	GhirGH_D11G3176
AhypAH009955	gma_08G061600
AhypAH015189	gma_07G187600
AhypAH015190	gma_08G061600
AhypAH015190	gma_13G250400
AhypAH015094	gma_13G183600
AhypAH008141	GobaGB_A11G3215
AhypAH008141	GobaGB_D05G3857
AhypAH009955	GobaGB_A04G0250
AhypAH009973	GobaGB_A11G3215
AhypAH009955	GobaGB_A11G3216
AhypAH009955	GobaGB_D11G3220
AhypAH015094	GobaGB_A05G1656
AhypAH015189	GobaGB_A10G0173
AhypAH015194	GobaGB_A10G0169
AhypAH015094	GobaGB_D05G1682
AhypAH015190	GobaGB_D10G0173
AhypAH015194	GobaGB_D10G0177
AhypAH015189	GobaGB_D10G0178
AhypAH015191	GobaGB_D11G3219
AhypAH015194	GobaGB_D11G3217
AhypAH008142	gra_007G316500
AhypAH008143	gra_007G315000
AhypAH008141	gra_009G427900
AhypAH009955	gra_009G427900
AhypAH015094	gra_009G170800
AhypAH015191	gra_009G428400
AhypAH015189	gra_011G019700
AhypAH015194	gra_011G019200
AhypAH015190	HanXRQChr16g0517061
AhypAH008143	Inil109188031
AhypAH008141	Inil109188040
AhypAH009955	Inil109188040
AhypAH015190	Inil109158612
AhypAH015094	Inil109158612
AhypAH015189	Inil109167279
AhypAH015194	Inil109167313
AhypAH015190	Lang109355133
AhypAH015094	Lang109333788
AhypAH015189	Lang109334775
AhypAH008141	Lchi12906
AhypAH009955	Lchi16511
AhypAH015189	Lchi12906
AhypAH015190	Lchi16511
AhypAH015194	Lchi16532
AhypAH015189	lja_6g3v2135290.1lja
AhypAH015094	Lsat1_127360
AhypAH015189	Lsat4_58221
AhypAH015194	Lsat4_58020
AhypAH008141	lus_10018390
AhypAH009955	lus_10007622
AhypAH010095	lus_10033643
AhypAH009973	lus_10031589
AhypAH015189	lus_10007622
AhypAH015194	lus_10007624
AhypAH015189	lus_10018392
AhypAH015191	lus_10018390
AhypAH008141	MaldMD10G1310500
AhypAH008142	MaldMD10G1311000
AhypAH009973	MaldMD11G1232700
AhypAH009955	MaldMD17G1090100
AhypAH015194	MaldMD03G1214900
AhypAH015189	MaldMD05G1334800
AhypAH015189	MaldMD10G1309700
AhypAH015194	MaldMD10G1311000
AhypAH015190	Mcor17526
AhypAH015189	mes_16G016100
AhypAH015094	mes_17G041800
AhypAH015189	mes_17G030500
AhypAH008141	mgu_H01541
AhypAH015094	mgu_M01259
AhypAH015189	mgu_H01541
AhypAH015194	Mnot21397955
AhypAH015190	Mnot21404017
AhypAH015094	Mnot21395364
AhypAH008141	mtr_2g081980
AhypAH008142	mtr_2g082010
AhypAH008141	mtr_4g081460
AhypAH015190	mtr_2g012870
AhypAH015094	mtr_2g012870
AhypAH015189	mtr_2g010960
AhypAH015189	mtr_4g092010
AhypAH008141	Oeur007650
AhypAH008142	Oeur007648
AhypAH009955	Oeur053381
AhypAH015094	Oeur053958
AhypAH015094	Pand155
AhypAH015094	Pand7723
AhypAH015191	pax_00082g00715
AhypAH008141	pbr_027316.1
AhypAH009973	pbr_024828.1
AhypAH009973	pbr_027316.1
AhypAH015189	pbr_000224.1
AhypAH008141	pmu_029446
AhypAH008142	pmu_029449
AhypAH009973	pmu_011672
AhypAH009973	pmu_029446
AhypAH015189	pmu_009849
AhypAH009955	ppe_4G199200
AhypAH015190	ppe_4G197900
AhypAH015189	ppe_4G194300
AhypAH015190	ppe_4G194500
AhypAH015189	ppe_4G030300
AhypAH015194	ppe_4G029900
AhypAH015190	Psom113287808
AhypAH015094	Psom113287808
AhypAH008141	ptr_004G030200
AhypAH009973	ptr_001G415100
AhypAH015189	ptr_004G030200
AhypAH015094	ptr_004G037900
AhypAH015190	ptr_011G032300
AhypAH015194	ptr_011G031800
AhypAH015189	pvu_002G219100
AhypAH015190	pvu_006G195600
AhypAH008141	Rchi112202294
AhypAH015189	Rchi112202305
AhypAH009973	rco_28166.t000001
AhypAH015189	rco_29842.t000193
AhypAH015194	rco_29842.t000189
AhypAH009955	roc_G10513
AhypAH015189	roc_G10513
AhypAH015194	roc_G10518
AhypAH015189	sly_02g079840.1sly
AhypAH015094	sly_03g006550.2sly
AhypAH015094	stu_00005030
AhypAH008141	tca_030060
AhypAH008143	tca_030066
AhypAH009955	tca_031134
AhypAH015094	tca_029932
AhypAH015189	tca_030060
AhypAH015194	tca_030070
AhypAH015189	tca_031143
AhypAH015191	tca_031141
AhypAH019650	thh_10011010m
AhypAH015094	thh_10023261m
AhypAH009955	ToffSS575g0000630
AhypAH015094	ToffSS2000002211g0000240
AhypAH015094	ToffSS264g0000290
AhypAH015190	ToffSS575g0000620
AhypAH015194	ToffSS575g0000630
AhypAH009955	Tori298170
AhypAH015094	Tori008370
AhypAH015194	Tori272390
AhypAH015190	Tori298190
AhypAH015194	Tori298170
AhypAH015094	tpr_gene36779
AhypAH015189	tpr_gene13910
AhypAH019650	tsa_Ts6g16260
AhypAH015094	tsa_Ts2g04440
AhypAH009973	van_0198s00020.1
AhypAH015094	van_02g08210.1
AhypAH015189	van_02g07600.1
AhypAH015190	van_03g05030.1
AhypAH008141	vra_02g09670
AhypAH009973	vra_02g10990
AhypAH009973	vra_02g09050
AhypAH015094	vra_07g16010
AhypAH009955	vvi_01030647001
AhypAH009955	vvi_01014569001
AhypAH015191	vvi_01000401001
AhypAH015194	vvi_01014569001
AhypAH015194	vvi_01006399001
AhypAH008141	Zjuj107431218
AhypAH008143	Zjuj107431236
AhypAH015189	Zjuj107421470
AhypAH015194	Zjuj107421480
adu_Aradu.5CY6X	Alp150020
adu_Aradu.2X47D	Alp150020
AlyrAL2G14500	Alp150020
AlyrAL2G15250	Alp482480
AlyrAL2G40070	Alp145390
AlyrAL3G26860	Alp317670
AlyrAL5G28620	Alp377390
AlyrAL7G37970	Alp296110
AlyrAL8G15000	Alp751420
Anan0027297	Alp145390
Anan0015069	Alp482480
Anan0004804	Alp150020
Alp482480	bnp_BnaA03g60000D
Alp482480	bnp_BnaA09g13870D
Alp482480	bnp_BnaCnng10080D
Alp482480	bnp_BnaCnng04030D
Alp317670	bnp_BnaA01g29320D
Alp317670	bnp_BnaA03g33430D
Alp317670	bnp_BnaC01g36750D
Alp317650	bnp_BnaC03g38580D
Alp317670	bnp_BnaC05g39050D
Alp207060	bnp_BnaA06g33330D
Alp207060	bnp_BnaC07g22980D
Alp436860	bnp_BnaC08g34130D
Alp59060	bnp_BnaA03g44440D
Alp751420	bnp_BnaA03g44440D
Alp145390	bnp_BnaA07g34940D
Alp145390	bnp_BnaC06g39870D
Alp791070	bnp_BnaA03g40240D
Alp377390	bnp_BnaA06g26510D
Alp791070	bnp_BnaC09g05320D
Alp482480	bol_Bo4g086590
Alp150020	bol_Bo9g040980
Alp482480	bol_Bo9g042310
Alp317670	bol_Bo1g131190
Alp317650	bol_Bo3g066230
Alp317670	bol_Bo5g129140
Alp145390	bol_Bo6g123900
Alp751420	bol_Bo7g106990
Alp791070	bol_Bo7g098710
Alp791070	bol_Bo9g014620
Bostr.10040s0014	Alp150020
Bostr.10040s0087	Alp482480
Bostr.10199s0039	Alp377390
Bostr.10689s0001	Alp751420
Bostr.20129s0381	Alp145390
Bostr.26833s0091	Alp791070
Bostr.28625s0250	Alp317670
Bostr.29514s0043	Alp751420
Bostr.0556s0253	Alp207060
Bpen1260995796	Alp482480
Alp296110	bra_A01862
Alp296110	bra_H00876
Alp482480	bra_I01514
Alp482480	bra_K00278
Alp317670	bra_A03186
Alp317670	bra_C03529
Alp207060	bra_F03314
Alp145390	bra_G03667
Alp59060	bra_H01040
Alp751420	bra_K01795
Alp791070	bra_C04261
Alp377390	bra_F02619
Caba9155	Alp482480
Cach4898	Alp150020
Cach10280	Alp482480
Alp482480	cca_17083
Alp482480	cca_22851
Alp296110	cgy_02617
Alp482480	cgy_11804
Alp150020	cgy_11149
Alp317670	cgy_11523
Alp145390	cgy_09863
Alp145390	cla_005482
CmaxCg2g040850	Alp150020
CmaxCg2g041640	Alp482480
CmaxCg9g029130	Alp145390
Alp296110	cru_10004490
Alp482480	cru_10019776
Alp317670	cru_10016089
Alp207060	cru_10018762
Alp145390	cru_10019830
Alp751420	cru_10007667
Alp377390	cru_10019072
Alp377390	cru_10000642
Alp150020	csa_086400
Alp145390	csa_239940
Csat104779258	Alp317670
Csat104779781	Alp207060
Csat104790200	Alp207060
Csat104698986	Alp377390
Csat104703701	Alp482480
Csat104705165	Alp150020
Csat104703299	Alp145390
Csat104706692	Alp377390
Csat104716016	Alp482480
Csat104710355	Alp207060
Csat104714240	Alp145390
Csat104720297	Alp296110
Csat104718290	Alp751420
Csat104723428	Alp296110
Csat104727891	Alp751420
Csat104731915	Alp296110
Csat104733459	Alp751420
Csat104736408	Alp377390
Csat104745725	Alp317670
Csat104754111	Alp482480
Csat104752382	Alp145390
Csat104765266	Alp317670
Csat104770766	Alp377390
CumaCh13G006990	Alp150020
CumaCh18G003310	Alp150020
CumaCh19G011200	Alp145390
Drydr1S14971	Alp150020
Drydr1S06213	Alp59060
Drydr48S04388	Alp145390
Dzib111302285	Alp59060
Dzib111275074	Alp482480
Dzib111318783	Alp150020
Dzib111276463	Alp59060
Dzib111278668	Alp150020
Dzib111281010	Alp150020
Dzib111281072	Alp482480
Dzib111287930	Alp145390
Ecrug039187	Alp207060
Alp150020	fve_30669
Alp145390	fve_19699
GhirGH_A01G0700	Alp59060
GhirGH_A05G1635	Alp482480
GhirGH_A10G0177	Alp150020
GhirGH_D01G0700	Alp59060
GhirGH_D05G1666	Alp482480
GhirGH_D10G0184	Alp150020
Alp150020	gma_07G187600
Alp482480	gma_07G192800
Alp150020	gma_08G061600
Alp150020	gma_13G250400
Alp482480	gma_13G183600
Alp145390	gma_08G163900
Alp145390	gma_15G263300
GobaGB_A05G1656	Alp482480
GobaGB_A10G0173	Alp150020
GobaGB_A11G3227	Alp296110
GobaGB_D05G1682	Alp482480
GobaGB_D10G0178	Alp150020
GobaGB_D11G3218	Alp296120
GobaGB_D11G3219	Alp296110
Alp482480	gra_009G170800
Alp150020	gra_011G019700
Alp59060	gra_002G080300
HanXRQChr05g0130251	Alp150020
Lang109356576	Alp145390
Lang109333788	Alp482480
Lang109334775	Alp150020
Lchi12906	Alp59060
Alp150020	lja_6g3v2135290.1lja
Alp145390	lja_3g3v0948400.1lja
Lsat4_58221	Alp150020
Alp150020	lus_10007622
Alp150020	lus_10018390
MaldMD05G1334800	Alp150020
MaldMD10G1309700	Alp150020
MaldMD10G1215700	Alp145390
Alp482480	mes_17G041800
Alp150020	mes_17G030500
Alp145390	mes_16G047800
Mnot21402193	Alp145390
Alp482480	mtr_2g012870
Alp150020	mtr_4g092010
Alp145390	mtr_2g064295
Pand7723	Alp482480
Pand15579	Alp145390
Alp150020	pbr_000224.1
Alp317670	pbr_005334.1
Alp145390	pbr_031794.1
Alp145390	pbr_031361.1
Alp37700	pmu_011705
Alp145390	pmu_010944
Potra000390g01788	Alp482480
Alp59060	ppe_4G197900
Alp145390	ppe_4G128500
Psom113287808	Alp150020
Alp482480	ptr_004G037900
Alp150020	ptr_004G030200
Alp150020	ptr_011G032300
Alp145390	ptr_008G082400
Alp145390	ptr_010G173700
Alp150020	pvu_002G219100
Alp150020	pvu_006G195600
Alp59060	pvu_005G089800
Alp145390	pvu_005G048500
Rchi112202305	Alp150020
Rchi112167657	Alp59060
Rchi112167094	Alp37700
Rchi112164573	Alp145390
Alp150020	roc_G10513
Alp145390	roc_G05731
SaccSh10_g006440	Alp317670
Alp482480	tca_029932
Alp150020	tca_030060
Alp145390	tca_033578
Alp59060	tca_031106
Alp296120	thh_10027480m
Alp482480	thh_10023261m
Alp751420	thh_10027515m
Alp751420	thh_10001108m
Alp145390	thh_10018144m
Alp791070	thh_10005627m
ToffSS575g0000620	Alp150020
Tori008370	Alp482480
Tori054580	Alp145390
Alp482480	tpr_gene36779
Alp145390	tpr_gene3601
Alp482480	tsa_Ts2g04440
Alp751420	tsa_Ts2g13110
Alp145390	tsa_Ts5g36870
Alp751420	tsa_Ts7g19130
Alp791070	tsa_Ts2g29840
Alp150020	van_02g07600.1
Alp482480	van_02g08210.1
Alp150020	van_03g05030.1
Alp145390	van_0022ss02520.1
Alp37700	van_0029ss00700.1
Alp482480	vra_07g16010
Alp317670	vra_02g10900
Zjuj107421878	Alp150020
Zjuj107424646	Alp145390
AlyrAL2G14500	adu_Aradu.5CY6X
AlyrAL2G14500	adu_Aradu.2X47D
AlyrAL6G50150	adu_Aradu.JN944
AlyrAL2G40070	Anan0001277
AlyrAL2G40070	Anan0027297
AlyrAL2G14500	Anan0004804
AlyrAL2G15250	Anan0015069
AlyrAL6G50150	Anan0002433
AlyrAL6G50150	Aqcoe2G342100
AlyrAL2G15250	bol_Bo4g086590
AlyrAL2G40070	bol_Bo6g123900
AlyrAL2G14500	bol_Bo9g040980
AlyrAL2G15250	bol_Bo9g042310
AlyrAL3G26860	bol_Bo1g131190
AlyrAL3G26860	bol_Bo3g066230
AlyrAL3G26860	bol_Bo5g129140
AlyrAL4G14420	bol_Bo8g100000
AlyrAL6G50150	bol_Bo9g006080
AlyrAL8G15010	bol_Bo2g124500
AlyrAL8G15000	bol_Bo7g106990
AlyrAL2G40070	Bpen1260985766
AlyrAL2G15250	Bpen1260995796
AlyrAL2G15250	Caba9155
AlyrAL2G14500	Caba35524
AlyrAL5G28620	Caba7679
AlyrAL6G50150	Caba16128
AlyrAL2G14500	Cach4898
AlyrAL2G14500	Cach10280
AlyrAL2G15250	Cach10280
AlyrAL6G50150	Cach17636
AlyrAL2G14500	cca_28050
AlyrAL2G15250	cca_17083
AlyrAL2G15250	cca_22851
AlyrAL2G40070	cla_005482
AlyrAL6G50150	cla_006048
AlyrAL2G14500	CmaxCg2g040850
AlyrAL2G15250	CmaxCg2g041640
AlyrAL2G40070	CmaxCg9g029130
AlyrAL6G50150	CmaxCg5g035420
AlyrAL1G55520	cru_10012518
AlyrAL2G40070	cru_10019830
AlyrAL2G14500	cru_10022222
AlyrAL2G15250	cru_10019776
AlyrAL3G26860	cru_10016089
AlyrAL4G13120	cru_10024815
AlyrAL4G14420	cru_10022869
AlyrAL5G28620	cru_10019072
AlyrAL5G28620	cru_10000642
AlyrAL6G50150	cru_10003225
AlyrAL7G37970	cru_10004490
AlyrAL8G15000	cru_10007667
AlyrAL8G15000	cru_10027853
AlyrAL2G14500	csa_086400
AlyrAL2G40070	csa_239940
AlyrAL2G40070	Csat104703299
AlyrAL2G14500	Csat104705165
AlyrAL2G15250	Csat104703701
AlyrAL2G40070	Csat104714240
AlyrAL2G15250	Csat104716016
AlyrAL2G40070	Csat104752382
AlyrAL2G15250	Csat104754111
AlyrAL3G26860	Csat104779258
AlyrAL3G26860	Csat104745725
AlyrAL3G26860	Csat104765266
AlyrAL4G14420	Csat104702938
AlyrAL4G13120	Csat104713763
AlyrAL4G14420	Csat104713865
AlyrAL4G13120	Csat104751958
AlyrAL4G14420	Csat104752054
AlyrAL5G28620	Csat104698986
AlyrAL5G28620	Csat104706692
AlyrAL5G28620	Csat104736408
AlyrAL5G28620	Csat104770766
AlyrAL6G50150	Csat104714573
AlyrAL6G50150	Csat104707805
AlyrAL6G50150	Csat104737446
AlyrAL7G37970	Csat104720297
AlyrAL7G37970	Csat104723428
AlyrAL7G37970	Csat104731915
AlyrAL8G15000	Csat104718290
AlyrAL8G15000	Csat104724969
AlyrAL8G15010	Csat104727891
AlyrAL8G15010	Csat104733459
AlyrAL8G15000	Csat104763114
AlyrAL8G15000	Csat104771640
AlyrAL6G50150	CucaCc018258
AlyrAL6G50150	CucaCc005199
AlyrAL2G14500	CumaCh13G006990
AlyrAL2G14500	CumaCh18G003310
AlyrAL2G40070	CumaCh19G011200
AlyrAL6G50150	CumaCh02G017970
AlyrAL6G50150	CumaCh19G000350
AlyrAL2G14500	Drydr1S14970
AlyrAL2G40070	Drydr48S04388
AlyrAL2G14500	Dzib111318783
AlyrAL2G15250	Dzib111275074
AlyrAL2G14500	Dzib111276466
AlyrAL2G14500	Dzib111278668
AlyrAL2G14500	Dzib111281010
AlyrAL2G15250	Dzib111281072
AlyrAL2G40070	Dzib111287930
AlyrAL6G50150	Dzib111306089
AlyrAL6G50150	Dzib111313423
AlyrAL6G50150	Dzib111283716
AlyrAL5G14430	Ecrug039187
AlyrAL2G40070	fve_19699
AlyrAL6G50150	fve_20295
AlyrAL6G50150	fve_27799
AlyrAL2G14500	GhirGH_A01G0701
AlyrAL2G15250	GhirGH_A05G1635
AlyrAL2G14500	GhirGH_A10G0177
AlyrAL2G15250	GhirGH_D05G1666
AlyrAL2G14500	GhirGH_D10G0184
AlyrAL6G50150	GhirGH_A08G0731
AlyrAL6G50150	GhirGH_A11G1284
AlyrAL6G50150	GhirGH_D08G0724
AlyrAL6G50150	GhirGH_D11G1311
AlyrAL8G15010	GhirGH_D10G0054
AlyrAL2G15250	gma_07G192800
AlyrAL2G14500	gma_07G187600
AlyrAL2G40070	gma_08G163900
AlyrAL2G14500	gma_08G061600
AlyrAL2G14500	gma_13G250400
AlyrAL2G15250	gma_13G183600
AlyrAL2G40070	gma_15G263300
AlyrAL6G50150	gma_03G154400
AlyrAL6G50150	gma_19G156800
AlyrAL2G15250	GobaGB_A05G1656
AlyrAL2G14500	GobaGB_A10G0173
AlyrAL2G15250	GobaGB_D05G1682
AlyrAL2G14500	GobaGB_D10G0178
AlyrAL6G50150	GobaGB_A08G0737
AlyrAL6G50150	GobaGB_A11G1289
AlyrAL6G50150	GobaGB_D08G0750
AlyrAL6G50150	GobaGB_D11G1325
AlyrAL8G15010	GobaGB_A11G3219
AlyrAL6G50150	HanXRQChr15g0466721
AlyrAL2G40070	Lang109356576
AlyrAL2G14500	Lang109334775
AlyrAL2G15250	Lang109333788
AlyrAL2G15250	Lchi25430
AlyrAL2G40070	lja_3g3v0948400.1lja
AlyrAL6G50150	lja_1g3v4434270.1lja
AlyrAL2G14500	Lsat4_58221
AlyrAL6G50150	Lsat9_3541
AlyrAL2G14500	lus_10007622
AlyrAL2G14500	lus_10018390
AlyrAL6G50150	lus_10042593
AlyrAL6G50150	lus_10022047
AlyrAL2G14500	MaldMD05G1334800
AlyrAL2G14500	MaldMD10G1309700
AlyrAL2G40070	MaldMD10G1215700
AlyrAL6G50150	MaldMD03G1263500
AlyrAL6G50150	MaldMD11G1284300
AlyrAL6G50150	Mcor10590
AlyrAL2G40070	mes_16G047800
AlyrAL2G15250	mes_17G041800
AlyrAL2G14500	mes_17G030500
AlyrAL6G50150	mes_01G207300
AlyrAL6G50150	mes_05G077200
AlyrAL8G15010	mes_16G057600
AlyrAL6G50150	Mimpu2459S20680
AlyrAL6G50150	Mimpu7402S27260
AlyrAL2G40070	Mnot21402193
AlyrAL2G15250	Mnot21395364
AlyrAL6G50150	Mnot21407792
AlyrAL2G15250	mtr_2g012870
AlyrAL2G40070	mtr_2g064295
AlyrAL2G14500	mtr_4g092010
AlyrAL6G50150	mtr_7g094970
AlyrAL2G40070	Opun04G22480
AlyrAL2G15250	Pand7723
AlyrAL2G40070	Pand15579
AlyrAL6G50150	Pand18951
AlyrAL2G40070	pbr_031794.1
AlyrAL2G40070	pbr_031361.1
AlyrAL2G14500	pbr_000224.1
AlyrAL3G26860	pbr_005334.1
AlyrAL6G50150	pbr_008960.1
AlyrAL6G50150	pbr_012956.1
AlyrAL2G40070	pmu_010944
AlyrAL6G50150	pmu_020185
AlyrAL2G15250	Potra000390g01788
AlyrAL2G40070	ppe_4G128500
AlyrAL2G14500	ppe_4G197900
AlyrAL6G50150	ppe_8G239900
AlyrAL2G15250	ptr_004G037900
AlyrAL2G14500	ptr_004G030200
AlyrAL2G40070	ptr_008G082400
AlyrAL2G40070	ptr_010G173700
AlyrAL2G14500	ptr_011G032300
AlyrAL6G50150	ptr_002G052100
AlyrAL6G50150	ptr_005G210300
AlyrAL2G14500	pvu_002G219100
AlyrAL2G40070	pvu_005G048500
AlyrAL2G14500	pvu_006G195600
AlyrAL6G50150	pvu_001G151900
AlyrAL2G14500	Rchi112202305
AlyrAL2G40070	Rchi112164573
AlyrAL6G50150	Rchi112168942
AlyrAL2G14500	rco_29842.t000193
AlyrAL6G50150	rco_29647.t000083
AlyrAL2G40070	roc_G05731
AlyrAL2G14500	roc_G10513
AlyrAL6G50150	roc_G04081
AlyrAL2G14500	ToffSS575g0000620
AlyrAL6G50150	ToffSS35g0000200
AlyrAL1G48150	Tori090820
AlyrAL2G15250	Tori008370
AlyrAL2G40070	Tori054580
AlyrAL2G15250	tpr_gene36779
AlyrAL2G40070	tpr_gene3601
AlyrAL2G15250	van_02g08210.1
AlyrAL2G40070	van_0022ss02520.1
AlyrAL6G50150	van_07g03720.1
AlyrAL2G15250	vra_07g16010
AlyrAL6G50150	vra_03g00870
AlyrAL2G14500	Zjuj107421878
AlyrAL2G40070	Zjuj107424646
Anan0002433	Aqcoe2G342100
Anan0002433	Aqcoe5G057100
Anan0036450	Aqcoe4G264800
Anan0002433	Caba16128
Anan0006042	Caba6057
Anan0036450	Caba6057
Anan0002433	Cach17636
Anan0036450	Cach4895
Anan0004804	Cach4895
Anan0004804	Cach4885
Anan0002433	Chafa6239S25166
Anan0036450	Chafa15036S15972
Anan0002433	CmaxCg5g035420
Anan0006042	CmaxCg2g017700
Anan0006042	CmaxCg2g040820
Anan0006042	CmaxCg2g017580
Anan0036450	CmaxCg2g040820
Anan0036450	CmaxCg2g017580
Anan0027297	CmaxCg9g029130
Anan0004804	CmaxCg2g022870
Anan0015069	CmaxCg2g041640
Anan0006042	Anan0036450
Anan0036450	Anan0004804
Anan0002433	CucaCc018258
Anan0002433	CucaCc005199
Anan0002433	CumaCh02G017970
Anan0002433	CumaCh19G000350
Anan0036450	CumaCh13G007000
Anan0027297	CumaCh19G011200
Anan0004804	CumaCh13G006990
Anan0004804	CumaCh18G003310
Anan0006042	Drydr378S21167
Anan0036450	Drydr1S06213
Anan0027297	Drydr48S04388
Anan0004804	Drydr1S06213
Anan0002433	Dzib111306089
Anan0002433	Dzib111313423
Anan0002433	Dzib111283716
Anan0006042	Dzib111308418
Anan0006042	Dzib111318785
Anan0006042	Dzib111275737
Anan0006042	Dzib111288053
Anan0036450	Dzib111302285
Anan0036450	Dzib111318783
Anan0036450	Dzib111275737
Anan0036450	Dzib111281010
Anan0036450	Dzib111281612
Anan0036450	Dzib111288053
Anan0027297	Dzib111287930
Anan0004804	Dzib111302285
Anan0015069	Dzib111275074
Anan0004804	Dzib111318783
Anan0004804	Dzib111276463
Anan0015069	Dzib111281072
Anan0004804	Dzib111281010
Anan0004804	Dzib111281612
Anan0004804	Dzib111288053
Anan0002433	GhirGH_A08G0731
Anan0002433	GhirGH_A11G1284
Anan0002433	GhirGH_D08G0724
Anan0002433	GhirGH_D11G1311
Anan0006042	GhirGH_A01G0700
Anan0006042	GhirGH_A13G1674
Anan0006042	GhirGH_D01G0700
Anan0006042	GhirGH_D05G3844
Anan0006042	GhirGH_D13G1625
Anan0036450	GhirGH_A01G0700
Anan0036450	GhirGH_A04G0220
Anan0036450	GhirGH_A04G1281
Anan0036450	GhirGH_A10G0177
Anan0036450	GhirGH_A13G1674
Anan0036450	GhirGH_D01G0700
Anan0036450	GhirGH_D04G1627
Anan0036450	GhirGH_D05G3844
Anan0036450	GhirGH_D13G1625
Anan0027297	GhirGH_A01G0973
Anan0004804	GhirGH_A01G0700
Anan0004804	GhirGH_A04G0220
Anan0015069	GhirGH_A05G1635
Anan0004804	GhirGH_A10G0177
Anan0004804	GhirGH_D01G0700
Anan0015069	GhirGH_D05G1666
Anan0004804	GhirGH_D05G3844
Anan0002433	GobaGB_A08G0737
Anan0002433	GobaGB_A11G1289
Anan0002433	GobaGB_D08G0750
Anan0002433	GobaGB_D11G1325
Anan0006042	GobaGB_A01G0688
Anan0006042	GobaGB_A13G1787
Anan0006042	GobaGB_D01G0728
Anan0006042	GobaGB_D05G3857
Anan0006042	GobaGB_D13G1719
Anan0036450	GobaGB_A01G0688
Anan0036450	GobaGB_A04G0244
Anan0036450	GobaGB_A04G1323
Anan0036450	GobaGB_A10G0169
Anan0036450	GobaGB_A13G1787
Anan0036450	GobaGB_D01G0728
Anan0036450	GobaGB_D04G1710
Anan0036450	GobaGB_D05G3857
Anan0036450	GobaGB_D10G0173
Anan0036450	GobaGB_D13G1719
Anan0027297	GobaGB_A01G0970
Anan0004804	GobaGB_A01G0688
Anan0004804	GobaGB_A04G0246
Anan0015069	GobaGB_A05G1656
Anan0004804	GobaGB_D01G0728
Anan0015069	GobaGB_D05G1682
Anan0004804	GobaGB_D05G3857
Anan0002433	HanXRQChr10g0282621
Anan0002433	HanXRQChr15g0466721
Anan0004804	HanXRQChr16g0517061
Anan0036450	Lchi16511
Anan0004804	Lchi16519
Anan0002433	Lsat9_3541
Anan0006042	Lsat4_69040
Anan0036450	Lsat4_69040
Anan0036450	Lsat4_58141
Anan0004804	Lsat1_121241
Anan0004804	Lsat4_58221
Anan0002433	MaldMD03G1263500
Anan0002433	MaldMD11G1284300
Anan0006042	MaldMD17G1091300
Anan0036450	MaldMD03G1214900
Anan0036450	MaldMD05G1334800
Anan0036450	MaldMD17G1090000
Anan0027297	MaldMD10G1215700
Anan0001277	MaldMD10G1215700
Anan0004804	MaldMD05G1334800
Anan0004804	MaldMD10G1309700
Anan0004804	MaldMD17G1090100
Anan0002433	Mcor10590
Anan0006042	Mcor17526
Anan0036450	Mcor17526
Anan0002433	Mimpu2459S20680
Anan0002433	Mimpu7402S27260
Anan0036450	Mimpu248S20784
Anan0004804	Oeur050540
Anan0002433	Pand18951
Anan0027297	Pand15579
Anan0015069	Pand7723
Anan0002433	Potra000372g01575
Anan0015069	Potra000390g01788
Anan0002433	Psom113350098
Anan0006042	Psom113287808
Anan0036450	Psom113287808
Anan0004804	Psom113287808
Anan0002433	Rchi112168942
Anan0006042	Rchi112187983
Anan0006042	Rchi112185604
Anan0036450	Rchi112187983
Anan0036450	Rchi112202294
Anan0036450	Rchi112167657
Anan0027297	Rchi112164573
Anan0004804	Rchi112187983
Anan0004804	Rchi112202305
Anan0002433	ToffSS35g0000200
Anan0036450	ToffSS575g0000620
Anan0004804	ToffSS575g0000620
Anan0006042	Tori309950
Anan0027297	Tori054580
Anan0015069	Tori008370
Aoff109833317	adu_Aradu.SCL14
Aoff109833317	adu_Aradu.CW9DH
Aoff109845202	adu_Aradu.SCL14
Aoff109846410	adu_Aradu.8542F
Aoff109844770	adu_Aradu.IVA52
Aoff109845202	adu_Aradu.CW9DH
Aoff109844475	adu_Aradu.572L7
Aoff109846410	adu_Aradu.2X47D
AhypAH008141	Aoff109833317
AhypAH008141	Aoff109845202
AhypAH009955	Aoff109845202
AhypAH015190	Aoff109833319
AhypAH015194	Aoff109833317
AhypAH015190	Aoff109845202
Aoff109845202	Alp37700
Anan0006042	Aoff109845202
Anan0036450	Aoff109833317
Anan0004804	Aoff109846410
Aoff109833317	Aqcoe4G253400
Aoff109844770	Aqcoe1G370100
Aoff109845202	Aqcoe4G253400
Aoff109844475	Aqcoe4G254300
Aoff109845202	bnp_BnaA10g08490D
Aoff109846410	Bpen1261059593
Aoff109845202	bra_J00933
Aoff109833317	bvu_Bv4_092310_smfk
Aoff109845202	bvu_Bv4_092310_smfk
Aoff109845202	Caba35520
Aoff109833317	Cach4895
Aoff109845202	Cach4885
Aoff109833317	car_00863.1
Aoff109845202	car_00863.1
Aoff109833317	cca_24379
Aoff109846410	cca_28050
Aoff109833317	cgy_11140
Aoff109833319	cla_019431
Aoff109845202	cla_019431
Aoff109844770	cla_019432
Aoff109833317	CmaxCg2g040820
Aoff109833317	CmaxCg2g023380
Aoff109833317	CmaxCg2g022810
Aoff109833317	CmaxCg2g017700
Aoff109845202	CmaxCg2g040820
Aoff109844475	CmaxCg2g040870
Aoff109845202	CmaxCg2g023030
Aoff109844475	CmaxCg2g022910
Aoff109844770	CmaxCg2g022870
Aoff109845202	CmaxCg2g017700
Aoff109844475	CmaxCg2g017630
Aoff109833317	coc_02_g11820
Aoff109833317	coc_05_g13060
Aoff109845202	coc_02_g11820
Aoff109844475	coc_02_g11870
Aoff109845202	coc_05_g05380
Aoff109833317	Aoff109845202
Aoff109833317	cpa_81.3cpa
Aoff109845202	cpa_81.3cpa
Aoff109833317	CquiAUR62029247
Aoff109845202	CquiAUR62029247
Aoff109846410	CquiAUR62029256
Aoff109845202	csa_073150
Aoff109844475	CumaCh13G007000
Aoff109845202	CumaCh18G003310
Aoff109833317	Drydr1S06213
Aoff109844475	Drydr1S06214
Aoff109845202	Drydr211S17934
Aoff109833317	Dzib111302285
Aoff109833317	Dzib111275737
Aoff109833317	Dzib111288053
Aoff109844770	Dzib111302285
Aoff109845202	Dzib111308418
Aoff109844475	Dzib111318785
Aoff109845202	Dzib111275737
Aoff109845202	Dzib111278668
Aoff109845202	Dzib111281010
Aoff109845202	Dzib111288053
Aoff109844770	egr_E03605
Aoff109845202	egr_K00876
Aoff109844475	egr_K00877
Aoff109833317	fve_03282
Aoff109833317	fve_24667
Aoff109845202	fve_24667
Aoff109844475	fve_24674
Aoff109845202	fve_23880
Aoff109833317	GhirGH_A01G0700
Aoff109833317	GhirGH_A13G1674
Aoff109833317	GhirGH_D01G0700
Aoff109833317	GhirGH_D10G0178
Aoff109833317	GhirGH_D13G1625
Aoff109844770	GhirGH_A01G0700
Aoff109845202	GhirGH_A04G0220
Aoff109844770	GhirGH_A04G0223
Aoff109845202	GhirGH_A10G0177
Aoff109844770	GhirGH_A13G1674
Aoff109844770	GhirGH_D01G0700
Aoff109845202	GhirGH_D05G3846
Aoff109844770	GhirGH_D05G3844
Aoff109845202	GhirGH_D10G0178
Aoff109844475	GhirGH_D10G0183
Aoff109844770	GhirGH_D13G1625
Aoff109833317	gma_12G216200
Aoff109833317	gma_12G138100
Aoff109833317	gma_13G285200
Aoff109833317	gma_13G304500
Aoff109845202	gma_07G187600
Aoff109844475	gma_07G187700
Aoff109845202	gma_08G061600
Aoff109845202	gma_12G138600
Aoff109846410	gma_12G138800
Aoff109845202	gma_12G102000
Aoff109845202	gma_12G197400
Aoff109845202	gma_13G250400
Aoff109844770	gma_13G304700
Aoff109833317	GobaGB_A01G0688
Aoff109833317	GobaGB_A10G0169
Aoff109833317	GobaGB_A13G1787
Aoff109833317	GobaGB_D01G0728
Aoff109833317	GobaGB_D10G0173
Aoff109833317	GobaGB_D13G1719
Aoff109844770	GobaGB_A01G0688
Aoff109845202	GobaGB_A04G0246
Aoff109844770	GobaGB_A04G0250
Aoff109845202	GobaGB_A10G0169
Aoff109844770	GobaGB_A13G1787
Aoff109844770	GobaGB_D01G0728
Aoff109845202	GobaGB_D05G3862
Aoff109844770	GobaGB_D05G3857
Aoff109845202	GobaGB_D10G0173
Aoff109844475	GobaGB_D10G0177
Aoff109844770	GobaGB_D13G1719
Aoff109833317	gra_002G080300
Aoff109833317	gra_011G019200
Aoff109833317	gra_013G164800
Aoff109833319	gra_013G164900
Aoff109844770	gra_002G080300
Aoff109845202	gra_007G314900
Aoff109844770	gra_007G316300
Aoff109845202	gra_009G427900
Aoff109844475	gra_009G428700
Aoff109845202	gra_011G019200
Aoff109845202	gra_013G164800
Aoff109833317	Inil109188040
Aoff109845202	Inil109188031
Aoff109845202	Inil109167314
Aoff109844475	Inil109167277
Aoff109845202	Lang109355202
Aoff109845202	Lang109355133
Aoff109846410	Lang109334775
Aoff109833317	Lchi12906
Aoff109833317	Lchi16532
Aoff109845202	Lchi12906
Aoff109844475	Lchi16533
Aoff109845202	lja_3g3v2888440.1lja
Aoff109833317	Lsat1_123521
Aoff109845202	Lsat4_58020
Aoff109844770	Lsat4_58221
Aoff109830032	lus_10012880
Aoff109830032	lus_10029033
Aoff109833317	lus_10018390
Aoff109845202	lus_10007622
Aoff109845202	lus_10018500
Aoff109845202	lus_10039713
Aoff109845202	lus_10018390
Aoff109845202	lus_10031589
Aoff109846410	lus_10031590
Aoff109833317	MaldMD03G1214900
Aoff109833317	MaldMD11G1232100
Aoff109833317	MaldMD17G1091300
Aoff109844770	MaldMD03G1214900
Aoff109845202	MaldMD05G1335100
Aoff109846410	MaldMD05G1334800
Aoff109845202	MaldMD10G1311000
Aoff109844770	MaldMD10G1310200
Aoff109845202	MaldMD17G1090100
Aoff109844770	MaldMD17G1090000
Aoff109833317	mes_12G076600
Aoff109833317	mes_15G078900
Aoff109833319	mes_16G016100
Aoff109845202	mes_15G078900
Aoff109844770	mes_16G016100
Aoff109833317	mgu_M01825
Aoff109844770	mgu_M01825
Aoff109845202	mgu_M01251
Aoff109844770	mgu_H01545
Aoff109833317	Mnot21397955
Aoff109833317	Mnot21404017
Aoff109833317	Mnot21401268
Aoff109845202	Mnot21401277
Aoff109833317	mtr_2g089120
Aoff109833317	mtr_2g081980
Aoff109846410	mtr_2g010960
Aoff109845202	mtr_2g081980
Aoff109833317	nnu_16497
Aoff109846410	Oeur053381
Aoff109844770	Oeur053384
Aoff109833317	Pand14545
Aoff109833319	Pand14547
Aoff109833317	pax_00082g00055
Aoff109833317	pbr_040576.1
Aoff109845202	pbr_000223.1
Aoff109844475	pbr_000224.1
Aoff109833317	pmu_009845
Aoff109833317	pmu_029446
Aoff109845202	pmu_029446
Aoff109833317	ppe_3G222200
Aoff109833317	ppe_4G029900
Aoff109833317	ppe_4G197900
Aoff109845202	ppe_3G222200
Aoff109845202	ppe_4G190700
Aoff109844475	ppe_4G198700
Aoff109833317	ptr_001G415100
Aoff109833317	ptr_004G030200
Aoff109833317	ptr_007G118600
Aoff109833317	ptr_011G031800
Aoff109833317	ptr_011G130600
Aoff109845202	ptr_011G031800
Aoff109844770	ptr_011G032300
Aoff109845202	ptr_011G130600
Aoff109833317	pvu_005G089800
Aoff109833317	pvu_005G111400
Aoff109833317	pvu_011G142500
Aoff109846410	pvu_002G219100
Aoff109844475	pvu_005G111500
Aoff109845202	pvu_011G142500
Aoff109844475	pvu_011G143500
Aoff109845202	pvu_011G106800
Aoff109833317	Rchi112187983
Aoff109833319	Rchi112203643
Aoff109833317	Rchi112202294
Aoff109833317	Rchi112167094
Aoff109845202	Rchi112187983
Aoff109845202	Rchi112202294
Aoff109844475	Rchi112202305
Aoff109833317	rco_28166.t000001
Aoff109833317	rco_29842.t000189
Aoff109833317	roc_G10513
Aoff109845202	SaccSh07_g005540
Aoff109845202	sbi_007G064800
Aoff109833317	sly_02g079840.1sly
Aoff109845202	sly_10g005390.2sly
Aoff109845202	stu_01011252
Aoff109833317	tca_030060
Aoff109833319	tca_031134
Aoff109833317	tca_031106
Aoff109844475	tca_030070
Aoff109844770	tca_030066
Aoff109845202	ToffSS575g0000630
Aoff109844770	ToffSS575g0000620
Aoff109833317	Tori298170
Aoff109844770	tpr_gene13910
Aoff109845202	tpr_gene19043
Aoff109845202	tpr_gene30796
Aoff109833317	van_09g03000.1
Aoff109833317	van_0198s00020.1
Aoff109844475	van_02g07600.1
Aoff109844770	van_03g05030.1
Aoff109845202	van_0029ss00700.1
Aoff109845202	van_0189s00220.1
Aoff109833317	vra_02g09050
Aoff109833317	vra_0023s00100
Aoff109833317	vvi_01030646001
Aoff109833317	vvi_01014557001
Aoff109845202	vvi_01000401001
Aoff109845202	vvi_01014566001
Aoff109833317	Zjuj107421480
Aoff109833317	Zjuj107431573
Aoff109833317	Zjuj107417027
Aoff109845202	Zjuj107421480
Aoff109844475	Zjuj107421470
Aoff109844475	Zjuj107431448
Aoff109845202	Zjuj107416877
Aoff109846410	Zjuj107416905
Aqcoe1G371400	Aqcoe4G254000
Aqcoe2G342100	Aqcoe5G057100
[truncated: 20,036 more rows]
