# Supplementary material for: Phylogeny and Functional Differentiation of the Terpene Synthase Gene Family in Angiosperms with Emphasis on Rosa chinensis
Source: Int J Mol Sci. 2025 Feb 27;26(5):2113. doi: 10.3390/ijms26052113 (PMC11901113; doi:10.3390/ijms26052113)
Supplement: Supplementary file 1 [file ijms-26-02113-s001.zip › Supplemental Table S4.xlsx]

## Sheet: Table S4
Supplemental Table S4: The node list of 127 characterized clusters. (k = 3)
Cluster_ID	Node_ID	Subfamily	Abbreviation	Species	Clade	Order	Family
Cluster0	Alp317650	TPS-a	Alp	Arabis alpina	Super-Rosids	Brassicales	Brassicaceae
Cluster0	bnp_BnaC03g38580D	TPS-a	bnp	Brassica napus	Super-Rosids	Brassicales	Brassicaceae
Cluster0	bol_Bo3g066230	TPS-a	bol	Brassica oleracea	Super-Rosids	Brassicales	Brassicaceae
Cluster1	AlyrAL1G48150	TPS-a	Alyr	Arabidopsis lyrata	Super-Rosids	Brassicales	Brassicaceae
Cluster1	Tori090820	TPS-a	Tori	Trema orientale	Super-Rosids	Rosales	Cannabaceae
Cluster1	ath_AT1G33750	TPS-a	ath	Arabidopsis thaliana	Super-Rosids	Brassicales	Brassicaceae
Cluster2	vra_02g10990	TPS-a	vra	Vigna radiata	Super-Rosids	Fabales	Fabaceae
Cluster2	bnp_BnaA01g29370D	TPS-a	bnp	Brassica napus	Super-Rosids	Brassicales	Brassicaceae
Cluster2	bol_Bo3g066230	TPS-a	bol	Brassica oleracea	Super-Rosids	Brassicales	Brassicaceae
Cluster2	Alp317670	TPS-a	Alp	Arabis alpina	Super-Rosids	Brassicales	Brassicaceae
Cluster2	bnp_BnaA01g29320D	TPS-a	bnp	Brassica napus	Super-Rosids	Brassicales	Brassicaceae
Cluster2	bnp_BnaA03g33430D	TPS-a	bnp	Brassica napus	Super-Rosids	Brassicales	Brassicaceae
Cluster2	bnp_BnaC01g36750D	TPS-a	bnp	Brassica napus	Super-Rosids	Brassicales	Brassicaceae
Cluster2	bnp_BnaC05g39050D	TPS-a	bnp	Brassica napus	Super-Rosids	Brassicales	Brassicaceae
Cluster2	bol_Bo1g131190	TPS-a	bol	Brassica oleracea	Super-Rosids	Brassicales	Brassicaceae
Cluster2	bol_Bo5g129140	TPS-a	bol	Brassica oleracea	Super-Rosids	Brassicales	Brassicaceae
Cluster2	bra_A03186	TPS-a	bra	Brassica rapa	Super-Rosids	Brassicales	Brassicaceae
Cluster2	bra_C03529	TPS-a	bra	Brassica rapa	Super-Rosids	Brassicales	Brassicaceae
Cluster2	cgy_11523	TPS-a	cgy	Cleome gynandra	Super-Rosids	Brassicales	Brassicaceae
Cluster2	cru_10016089	TPS-a	cru	Capsella rubella	Super-Rosids	Brassicales	Brassicaceae
Cluster2	pbr_005334.1	TPS-a	pbr	Pyrus X bretschneideri	Super-Rosids	Rosales	Rosaceae
Cluster2	vra_02g10900	TPS-a	vra	Vigna radiata	Super-Rosids	Fabales	Fabaceae
Cluster2	AlyrAL3G26860	TPS-a	Alyr	Arabidopsis lyrata	Super-Rosids	Brassicales	Brassicaceae
Cluster2	Bostr.28625s0250	TPS-a	Bost	Boechera stricta	Super-Rosids	Brassicales	Brassicaceae
Cluster2	Csat104745725	TPS-a	Csat	Camelina sativa	Super-Rosids	Brassicales	Brassicaceae
Cluster2	Csat104765266	TPS-a	Csat	Camelina sativa	Super-Rosids	Brassicales	Brassicaceae
Cluster2	Csat104779258	TPS-a	Csat	Camelina sativa	Super-Rosids	Brassicales	Brassicaceae
Cluster2	Lmeyscaffold20.604Lmey	TPS-a	Lmey	Lepidium meyenii	Super-Rosids	Brassicales	Brassicaceae
Cluster2	Lmeyscaffold8.362Lmey	TPS-a	Lmey	Lepidium meyenii	Super-Rosids	Brassicales	Brassicaceae
Cluster2	Xvis03_206103	TPS-a	Xvis	Xerophyta viscosa	Monocots	Pandanales	Velloziaceae
Cluster2	ath_AT3G14490	TPS-a	ath	Arabidopsis thaliana	Super-Rosids	Brassicales	Brassicaceae
Cluster2	AlyrAL3G26870	TPS-a	Alyr	Arabidopsis lyrata	Super-Rosids	Brassicales	Brassicaceae
Cluster2	aar_AA26G00168	TPS-a	aar	Aethionema arabicum	Super-Rosids	Brassicales	Brassicaceae
Cluster2	bol_Bo3g066250	TPS-a	bol	Brassica oleracea	Super-Rosids	Brassicales	Brassicaceae
Cluster3	AlyrAL4G13120	TPS-a	Alyr	Arabidopsis lyrata	Super-Rosids	Brassicales	Brassicaceae
Cluster3	Csat104713763	TPS-a	Csat	Camelina sativa	Super-Rosids	Brassicales	Brassicaceae
Cluster3	Csat104751958	TPS-a	Csat	Camelina sativa	Super-Rosids	Brassicales	Brassicaceae
Cluster3	ath_AT2G23230	TPS-a	ath	Arabidopsis thaliana	Super-Rosids	Brassicales	Brassicaceae
Cluster3	cru_10024815	TPS-a	cru	Capsella rubella	Super-Rosids	Brassicales	Brassicaceae
Cluster4	Aoff109830032	TPS-c	Aoff	Asparagus officinalis	Monocots	Asparagales	Asparagaceae
Cluster4	lus_10012880	TPS-e/f	lus	Linum usitatissimum	Super-Rosids	Malpighiales	Linaceae
Cluster4	lus_10029033	TPS-e/f	lus	Linum usitatissimum	Super-Rosids	Malpighiales	Linaceae
Cluster5	CmaxCg5g005840	TPS-a	Cmax	Citrus maxima	Super-Rosids	Sapindales	Rutaceae
Cluster5	Aqcoe5G394600	TPS-a	Aqco	Aquilegia coerulea	Basal-Eudicots	Ranunculales	Ranunculaceae
Cluster5	csi_1g044370	TPS-a	csi	Citrus sinensis	Super-Rosids	Sapindales	Rutaceae
Cluster5	ptr_015G085500	TPS-a	ptr	Populus trichocarpa	Super-Rosids	Malpighiales	Salicacea
Cluster5	aar_AA131G00071	TPS-a	aar	Aethionema arabicum	Super-Rosids	Brassicales	Brassicaceae
Cluster5	fve_09971	TPS-a	fve	Fragaria vesca	Super-Rosids	Rosales	Rosaceae
Cluster6	Ashe012495	TPS-b	Ashe	Apostasia shenzhenica	Monocots	Asparagales	Orchidaceae
Cluster6	peq_04939	TPS-b	peq	Phalaenopsis equestris	Monocots	Asparagales	Orchidaceae
Cluster6	peq_16841	TPS-b	peq	Phalaenopsis equestris	Monocots	Asparagales	Orchidaceae
Cluster7	pvu_005G133100	TPS-b	pvu	Phaseolus vulgaris	Super-Rosids	Fabales	Fabaceae
Cluster7	Bostr.10199s0123	TPS-b	Bost	Boechera stricta	Super-Rosids	Brassicales	Brassicaceae
Cluster7	van_0021ss02270.1	TPS-b	van	Vigna angularis	Super-Rosids	Fabales	Fabaceae
Cluster8	Bostr.30275s0018	TPS-a	Bost	Boechera stricta	Super-Rosids	Brassicales	Brassicaceae
Cluster8	Csat104723556	TPS-a	Csat	Camelina sativa	Super-Rosids	Brassicales	Brassicaceae
Cluster8	ath_AT4G15870	TPS-a	ath	Arabidopsis thaliana	Super-Rosids	Brassicales	Brassicaceae
Cluster9	Caba16480	TPS-a	Caba	Capsicum baccatum	Super-Asterids	Solanales	Solanaceae
Cluster9	Cach18241	TPS-a	Cach	Capsicum chinense	Super-Asterids	Solanales	Solanaceae
Cluster9	can_Capana07g000343	TPS-a	can	Capsicum annuum	Super-Asterids	Solanales	Solanaceae
Cluster10	Caba17198	TPS-a	Caba	Capsicum baccatum	Super-Asterids	Solanales	Solanaceae
Cluster10	Cach32486	TPS-a	Cach	Capsicum chinense	Super-Asterids	Solanales	Solanaceae
Cluster10	spe_07g025750.1	TPS-a	spe	Solanum pennellii	Super-Asterids	Solanales	Solanaceae
Cluster11	Caba6045	TPS-a	Caba	Capsicum baccatum	Super-Asterids	Solanales	Solanaceae
Cluster11	Cach24310	TPS-a	Cach	Capsicum chinense	Super-Asterids	Solanales	Solanaceae
Cluster11	can_Capana11g002097	TPS-a	can	Capsicum annuum	Super-Asterids	Solanales	Solanaceae
Cluster12	Caba7679	TPS-b	Caba	Capsicum baccatum	Super-Asterids	Solanales	Solanaceae
Cluster12	can_Capana03g002115	TPS-b	can	Capsicum annuum	Super-Asterids	Solanales	Solanaceae
Cluster12	sly_03g007730.1sly	TPS-b	sly	Solanum lycopersicum	Super-Asterids	Solanales	Solanaceae
Cluster12	stu_00045095	TPS-b	stu	Solanum tuberosum	Super-Asterids	Solanales	Solanaceae
Cluster12	tca_016298	TPS-b	tca	Theobroma cacao	Super-Rosids	Malvales	Malvaceae
Cluster13	Bpen1261030129	TPS-b	Bpen	Betula pendula	Super-Rosids	Fagales	Betulaceae
Cluster13	Zjuj107414899	TPS-b	Zjuj	Ziziphus jujuba	Super-Rosids	Rosales	Rhamnaceae
Cluster13	jre_00007088	TPS-b	jre	Juglans regia	Super-Rosids	Fagales	Juglandaceae
Cluster13	jre_00012154	TPS-b	jre	Juglans regia	Super-Rosids	Fagales	Juglandaceae
Cluster13	Chafa3725S21790	TPS-b	Chaf	Chamaecrista fasciculata	Super-Rosids	Fabales	Fabaceae
Cluster13	Pand28913	TPS-b	Pand	Parasponia andersonii	Super-Rosids	Rosales	Cannabaceae
Cluster14	vra_02g09670	TPS-a	vra	Vigna radiata	Super-Rosids	Fabales	Fabaceae
Cluster14	Chafa9033S27995	TPS-a	Chaf	Chamaecrista fasciculata	Super-Rosids	Fabales	Fabaceae
Cluster14	Mimpu847S12514	TPS-a	Mimp	Mimosa pudica	Super-Rosids	Fabales	Caesalpinioideae
Cluster15	CquiAUR62010226	TPS-c	Cqui	Chenopodium quinoa	Super-Asterids	Caryophyllales	Chenopodiaceae
Cluster15	bvu_Bv9_216050_kyeq	TPS-e/f	bvu	Beta vulgaris	Super-Asterids	Caryophyllales	Amaranthaceae
Cluster15	CquiAUR62013218	TPS-c	Cqui	Chenopodium quinoa	Super-Asterids	Caryophyllales	Chenopodiaceae
Cluster16	Csat104788094	TPS-a	Csat	Camelina sativa	Super-Rosids	Brassicales	Brassicaceae
Cluster16	ath_AT1G70080	TPS-a	ath	Arabidopsis thaliana	Super-Rosids	Brassicales	Brassicaceae
Cluster16	cru_10021772	TPS-a	cru	Capsella rubella	Super-Rosids	Brassicales	Brassicaceae
Cluster17	Dcat110092385	TPS-b	Dcat	Dendrobium catenatum	Monocots	Asparagales	Orchidaceae
Cluster17	Doff110092385	TPS-b	Doff	Dendrobium officinale	Monocots	Asparagales	Orchidaceae
Cluster17	peq_10186	TPS-b	peq	Phalaenopsis equestris	Monocots	Asparagales	Orchidaceae
Cluster18	peq_04939	TPS-b	peq	Phalaenopsis equestris	Monocots	Asparagales	Orchidaceae
Cluster18	Dcat110096479	TPS-b	Dcat	Dendrobium catenatum	Monocots	Asparagales	Orchidaceae
Cluster18	Doff110096479	TPS-b	Doff	Dendrobium officinale	Monocots	Asparagales	Orchidaceae
Cluster19	peq_04939	TPS-b	peq	Phalaenopsis equestris	Monocots	Asparagales	Orchidaceae
Cluster19	Dcat110108018	TPS-b	Dcat	Dendrobium catenatum	Monocots	Asparagales	Orchidaceae
Cluster19	Doff110108018	TPS-b	Doff	Dendrobium officinale	Monocots	Asparagales	Orchidaceae
Cluster20	Dcat110110315	TPS-a	Dcat	Dendrobium catenatum	Monocots	Asparagales	Orchidaceae
Cluster20	Doff110110315	TPS-a	Doff	Dendrobium officinale	Monocots	Asparagales	Orchidaceae
Cluster20	peq_17505	TPS-a	peq	Phalaenopsis equestris	Monocots	Asparagales	Orchidaceae
Cluster21	peq_16841	TPS-b	peq	Phalaenopsis equestris	Monocots	Asparagales	Orchidaceae
Cluster21	Dcat110111567	TPS-b	Dcat	Dendrobium catenatum	Monocots	Asparagales	Orchidaceae
Cluster21	Doff110111567	TPS-b	Doff	Dendrobium officinale	Monocots	Asparagales	Orchidaceae
Cluster22	Dcat110114463	TPS-e/f	Dcat	Dendrobium catenatum	Monocots	Asparagales	Orchidaceae
Cluster22	Doff110114463	TPS-e/f	Doff	Dendrobium officinale	Monocots	Asparagales	Orchidaceae
Cluster22	peq_11037	TPS-e/f	peq	Phalaenopsis equestris	Monocots	Asparagales	Orchidaceae
Cluster23	tca_032777	TPS-b	tca	Theobroma cacao	Super-Rosids	Malvales	Malvaceae
Cluster23	Dzib111276369	TPS-b	Dzib	Durio zibethinus	Super-Rosids	Malvales	Malvaceae
Cluster23	GhirGH_A13G1451	TPS-b	Ghir	Gossypium hirsutum	Super-Rosids	Malvales	Malvaceae
Cluster23	GhirGH_D13G1392	TPS-b	Ghir	Gossypium hirsutum	Super-Rosids	Malvales	Malvaceae
Cluster23	GobaGB_A13G1565	TPS-b	Goba	Gossypium barbadense	Super-Rosids	Malvales	Malvaceae
Cluster23	GobaGB_D13G1483	TPS-b	Goba	Gossypium barbadense	Super-Rosids	Malvales	Malvaceae
Cluster23	tca_032806	TPS-b	tca	Theobroma cacao	Super-Rosids	Malvales	Malvaceae
Cluster24	Rchi112169351	TPS-a	Rchi	Rosa chinensis	Super-Rosids	Rosales	Rosaceae
Cluster24	Ecrug003376	TPS-a	Ecru	Echinochloa crus-galli	Monocots	Poales	Poaceae
Cluster24	Zjuj107421618	TPS-a	Zjuj	Ziziphus jujuba	Super-Rosids	Rosales	Rhamnaceae
Cluster25	Ecrug068342	TPS-b	Ecru	Echinochloa crus-galli	Monocots	Poales	Poaceae
Cluster25	SaccSh01_g033270	TPS-b	Sacc	Saccharum officinarum	Monocots	Poales	Poaceae
Cluster25	sbi_001G415100	TPS-b	sbi	Sorghum bicolor	Monocots	Poales	Poaceae
Cluster26	GhirGH_A04G0299	TPS-b	Ghir	Gossypium hirsutum	Super-Rosids	Malvales	Malvaceae
Cluster26	GhirGH_D05G3781	TPS-b	Ghir	Gossypium hirsutum	Super-Rosids	Malvales	Malvaceae
Cluster26	GobaGB_A04G0315	TPS-b	Goba	Gossypium barbadense	Super-Rosids	Malvales	Malvaceae
Cluster26	GobaGB_D05G3784	TPS-b	Goba	Gossypium barbadense	Super-Rosids	Malvales	Malvaceae
Cluster27	GhirGH_A04G0491	TPS-b	Ghir	Gossypium hirsutum	Super-Rosids	Malvales	Malvaceae
Cluster27	GhirGH_D05G3564	TPS-b	Ghir	Gossypium hirsutum	Super-Rosids	Malvales	Malvaceae
Cluster27	GobaGB_D05G3579	TPS-b	Goba	Gossypium barbadense	Super-Rosids	Malvales	Malvaceae
Cluster28	GhirGH_A09G0355	TPS-b	Ghir	Gossypium hirsutum	Super-Rosids	Malvales	Malvaceae
Cluster28	GhirGH_D09G0362	TPS-b	Ghir	Gossypium hirsutum	Super-Rosids	Malvales	Malvaceae
Cluster28	GobaGB_A09G0386	TPS-b	Goba	Gossypium barbadense	Super-Rosids	Malvales	Malvaceae
Cluster28	GobaGB_D09G0351	TPS-b	Goba	Gossypium barbadense	Super-Rosids	Malvales	Malvaceae
Cluster28	gra_006G035400	TPS-b	gra	Gossypium raimondii	Super-Rosids	Malvales	Malvaceae
Cluster29	GhirGH_A11G2820	TPS-a	Ghir	Gossypium hirsutum	Super-Rosids	Malvales	Malvaceae
Cluster29	GobaGB_A11G2886	TPS-a	Goba	Gossypium barbadense	Super-Rosids	Malvales	Malvaceae
Cluster29	lus_10014724	TPS-a	lus	Linum usitatissimum	Super-Rosids	Malpighiales	Linaceae
Cluster30	HanXRQChr17g0536501	TPS-a	HanX	Helianthus annuus	Super-Asterids	Asterales	Asteraceae
Cluster30	Lsat3_23121	TPS-a	Lsat	Lactuca sativa	Super-Asterids	Asterales	Asteraceae
Cluster30	ToffSS2000005139g0000220	TPS-a	Toff	Taraxacum officinale	Super-Asterids	Asterales	Asteraceae
Cluster31	HanXRQChr17g0536521	TPS-a	HanX	Helianthus annuus	Super-Asterids	Asterales	Asteraceae
Cluster31	Sevir.6G046200	TPS-a	Sevi	Setaria viridis	Monocots	Poales	Poaceae
Cluster31	sit_6G048800	TPS-a	sit	Setaria italica	Monocots	Poales	Poaceae
Cluster32	Ecrug004802	TPS-a	Ecru	Echinochloa crus-galli	Monocots	Poales	Poaceae
Cluster32	Opun08G04040	TPS-a	Opun	Oryza punctata	Monocots	Poales	Poaceae
Cluster32	SaccSh07_g004870	TPS-a	Sacc	Saccharum officinarum	Monocots	Poales	Poaceae
Cluster32	Sevir.6G045700	TPS-a	Sevi	Setaria viridis	Monocots	Poales	Poaceae
Cluster32	bdi_Bradi3g15947	TPS-a	bdi	Brachypodium distachyon	Monocots	Poales	Poaceae
Cluster32	lpe_08G03990.1lpe	TPS-a	lpe	leersia perrieri	Monocots	Poales	Poaceae
Cluster32	ogl_08G0035100	TPS-a	ogl	Oryza glaberrima	Monocots	Poales	Poaceae
Cluster32	oru_ORUFI08G04560.1oru	TPS-a	oru	Oryza rufipogon	Monocots	Poales	Poaceae
Cluster32	osa_LOC_Os08g07080osa	TPS-a	osa	Oryza sativa	Monocots	Poales	Poaceae
Cluster32	oth_23208	TPS-a	oth	Oropetium thomaeum	Monocots	Poales	Poaceae
Cluster32	sbi_007G055500	TPS-a	sbi	Sorghum bicolor	Monocots	Poales	Poaceae
Cluster32	sit_6G048400	TPS-a	sit	Setaria italica	Monocots	Poales	Poaceae
Cluster32	HanXRQChr17g0536581	TPS-a	HanX	Helianthus annuus	Super-Asterids	Asterales	Asteraceae
Cluster33	bnp_BnaA03g44440D	TPS-a	bnp	Brassica napus	Super-Rosids	Brassicales	Brassicaceae
Cluster33	Alp751420	TPS-a	Alp	Arabis alpina	Super-Rosids	Brassicales	Brassicaceae
Cluster33	bol_Bo7g106990	TPS-a	bol	Brassica oleracea	Super-Rosids	Brassicales	Brassicaceae
Cluster33	bra_K01795	TPS-a	bra	Brassica rapa	Super-Rosids	Brassicales	Brassicaceae
Cluster33	cru_10007667	TPS-a	cru	Capsella rubella	Super-Rosids	Brassicales	Brassicaceae
Cluster33	thh_10001108m	TPS-a	thh	Thellungiella halophila	Super-Rosids	Brassicales	Brassicaceae
Cluster33	thh_10027515m	TPS-a	thh	Thellungiella halophila	Super-Rosids	Brassicales	Brassicaceae
Cluster33	tsa_Ts2g13110	TPS-a	tsa	Thellungiella salsuginea	Super-Rosids	Brassicales	Brassicaceae
Cluster33	tsa_Ts7g19130	TPS-a	tsa	Thellungiella salsuginea	Super-Rosids	Brassicales	Brassicaceae
Cluster33	AlyrAL8G15000	TPS-a	Alyr	Arabidopsis lyrata	Super-Rosids	Brassicales	Brassicaceae
Cluster33	Bostr.10689s0001	TPS-a	Bost	Boechera stricta	Super-Rosids	Brassicales	Brassicaceae
Cluster33	Bostr.29514s0043	TPS-a	Bost	Boechera stricta	Super-Rosids	Brassicales	Brassicaceae
Cluster33	Csat104718290	TPS-a	Csat	Camelina sativa	Super-Rosids	Brassicales	Brassicaceae
Cluster33	Csat104724969	TPS-a	Csat	Camelina sativa	Super-Rosids	Brassicales	Brassicaceae
Cluster33	Csat104763114	TPS-a	Csat	Camelina sativa	Super-Rosids	Brassicales	Brassicaceae
Cluster33	Csat104771640	TPS-a	Csat	Camelina sativa	Super-Rosids	Brassicales	Brassicaceae
Cluster33	Lmeyscaffold10.103Lmey	TPS-a	Lmey	Lepidium meyenii	Super-Rosids	Brassicales	Brassicaceae
Cluster33	Lmeyscaffold81.132Lmey	TPS-a	Lmey	Lepidium meyenii	Super-Rosids	Brassicales	Brassicaceae
Cluster33	ath_AT5G44630	TPS-a	ath	Arabidopsis thaliana	Super-Rosids	Brassicales	Brassicaceae
Cluster33	bnp_BnaA02g22750D	TPS-a	bnp	Brassica napus	Super-Rosids	Brassicales	Brassicaceae
Cluster33	bnp_BnaA03g44460D	TPS-a	bnp	Brassica napus	Super-Rosids	Brassicales	Brassicaceae
Cluster33	bra_A01099	TPS-a	bra	Brassica rapa	Super-Rosids	Brassicales	Brassicaceae
Cluster33	bra_B02791	TPS-a	bra	Brassica rapa	Super-Rosids	Brassicales	Brassicaceae
Cluster33	bra_K01797	TPS-a	bra	Brassica rapa	Super-Rosids	Brassicales	Brassicaceae
Cluster33	cru_10027853	TPS-a	cru	Capsella rubella	Super-Rosids	Brassicales	Brassicaceae
Cluster33	AlyrAL8G15010	TPS-a	Alyr	Arabidopsis lyrata	Super-Rosids	Brassicales	Brassicaceae
Cluster33	Csat104727891	TPS-a	Csat	Camelina sativa	Super-Rosids	Brassicales	Brassicaceae
Cluster33	Csat104733459	TPS-a	Csat	Camelina sativa	Super-Rosids	Brassicales	Brassicaceae
Cluster33	Lmeyscaffold36.207Lmey	TPS-a	Lmey	Lepidium meyenii	Super-Rosids	Brassicales	Brassicaceae
Cluster33	ath_AT4G20200	TPS-a	ath	Arabidopsis thaliana	Super-Rosids	Brassicales	Brassicaceae
Cluster33	bnp_BnaA08g09290D	TPS-a	bnp	Brassica napus	Super-Rosids	Brassicales	Brassicaceae
Cluster33	bol_Bo2g124500	TPS-a	bol	Brassica oleracea	Super-Rosids	Brassicales	Brassicaceae
Cluster33	bnp_BnaC03g63540D	TPS-a	bnp	Brassica napus	Super-Rosids	Brassicales	Brassicaceae
Cluster33	bol_Bo1g022270	TPS-a	bol	Brassica oleracea	Super-Rosids	Brassicales	Brassicaceae
Cluster33	Cach3947	TPS-a	Cach	Capsicum chinense	Super-Asterids	Solanales	Solanaceae
Cluster33	Inil109174128	TPS-a	Inil	Ipomoea nil	Super-Asterids	Solanales	Convolvulaceae
Cluster33	bnp_BnaA08g30440D	TPS-a	bnp	Brassica napus	Super-Rosids	Brassicales	Brassicaceae
Cluster33	ath_AT4G20210	TPS-a	ath	Arabidopsis thaliana	Super-Rosids	Brassicales	Brassicaceae
Cluster33	bol_Bo7g107050	TPS-a	bol	Brassica oleracea	Super-Rosids	Brassicales	Brassicaceae
Cluster33	Inil109174057	TPS-a	Inil	Ipomoea nil	Super-Asterids	Solanales	Convolvulaceae
Cluster33	cru_10028157	TPS-a	cru	Capsella rubella	Super-Rosids	Brassicales	Brassicaceae
Cluster33	aar_AA57G00261	TPS-a	aar	Aethionema arabicum	Super-Rosids	Brassicales	Brassicaceae
Cluster33	ach_Achn282281	TPS-a	ach	Actinidia chinensis	Super-Asterids	Ericales	Actinidiaceae
Cluster33	bra_H01002	TPS-a	bra	Brassica rapa	Super-Rosids	Brassicales	Brassicaceae
Cluster34	Alp207060	TPS-b	Alp	Arabis alpina	Super-Rosids	Brassicales	Brassicaceae
Cluster34	bnp_BnaA06g33330D	TPS-b	bnp	Brassica napus	Super-Rosids	Brassicales	Brassicaceae
Cluster34	bnp_BnaC07g22980D	TPS-b	bnp	Brassica napus	Super-Rosids	Brassicales	Brassicaceae
Cluster34	bra_F03314	TPS-b	bra	Brassica rapa	Super-Rosids	Brassicales	Brassicaceae
Cluster34	cru_10018762	TPS-b	cru	Capsella rubella	Super-Rosids	Brassicales	Brassicaceae
Cluster34	sit_7G145900	TPS-a	sit	Setaria italica	Monocots	Poales	Poaceae
Cluster34	Lmeyscaffold448.171Lmey	TPS-b	Lmey	Lepidium meyenii	Super-Rosids	Brassicales	Brassicaceae
Cluster34	AlyrAL5G14430	TPS-b	Alyr	Arabidopsis lyrata	Super-Rosids	Brassicales	Brassicaceae
Cluster34	Ecrug039187	TPS-a	Ecru	Echinochloa crus-galli	Monocots	Poales	Poaceae
Cluster34	Sevir.7G154203	TPS-a	Sevi	Setaria viridis	Monocots	Poales	Poaceae
Cluster34	sin_1018002	TPS-g	sin	Sesamum indicum	Super-Asterids	Lamiales	Pedaliaceae
Cluster34	Bostr.0556s0253	TPS-b	Bost	Boechera stricta	Super-Rosids	Brassicales	Brassicaceae
Cluster34	Csat104710355	TPS-b	Csat	Camelina sativa	Super-Rosids	Brassicales	Brassicaceae
Cluster34	Csat104779781	TPS-b	Csat	Camelina sativa	Super-Rosids	Brassicales	Brassicaceae
Cluster34	Csat104790200	TPS-b	Csat	Camelina sativa	Super-Rosids	Brassicales	Brassicaceae
Cluster34	Lmeyscaffold309.544Lmey	TPS-b	Lmey	Lepidium meyenii	Super-Rosids	Brassicales	Brassicaceae
Cluster34	ath_AT3G25810	TPS-b	ath	Arabidopsis thaliana	Super-Rosids	Brassicales	Brassicaceae
Cluster34	HanXRQChr17g0549741	TPS-a	HanX	Helianthus annuus	Super-Asterids	Asterales	Asteraceae
Cluster34	bnp_BnaC07g23000D	TPS-b	bnp	Brassica napus	Super-Rosids	Brassicales	Brassicaceae
Cluster34	aar_AA53G00820	TPS-b	aar	Aethionema arabicum	Super-Rosids	Brassicales	Brassicaceae
Cluster35	Lsat2_29221	TPS-a	Lsat	Lactuca sativa	Super-Asterids	Asterales	Asteraceae
Cluster35	ToffSS189g0000330	TPS-a	Toff	Taraxacum officinale	Super-Asterids	Asterales	Asteraceae
Cluster35	ToffSS200000543g0000220	TPS-a	Toff	Taraxacum officinale	Super-Asterids	Asterales	Asteraceae
Cluster36	Lsat4_145381	TPS-b	Lsat	Lactuca sativa	Super-Asterids	Asterales	Asteraceae
Cluster36	ToffSS286g0000010	TPS-b	Toff	Taraxacum officinale	Super-Asterids	Asterales	Asteraceae
Cluster36	ToffSS286g0000280	TPS-b	Toff	Taraxacum officinale	Super-Asterids	Asterales	Asteraceae
Cluster37	Oeur001634	TPS-c	Oeur	Olea europaea	Super-Asterids	Lamiales	Oleaceae
Cluster37	mgu_A00366	TPS-e/f	mgu	Mimulus guttatus	Super-Asterids	Lamiales	Phrymaceae
Cluster37	sin_1020648	TPS-c	sin	Sesamum indicum	Super-Asterids	Lamiales	Pedaliaceae
Cluster38	mgu_A00316	TPS-a	mgu	Mimulus guttatus	Super-Asterids	Lamiales	Phrymaceae
Cluster38	CucaCc004299	TPS-a	Cuca	Cuscuta campestris	Super-Asterids	Solanales	Convolvulaceae
Cluster38	sin_1020698	TPS-a	sin	Sesamum indicum	Super-Asterids	Lamiales	Pedaliaceae
Cluster38	Opun01G22660	TPS-a	Opun	Oryza punctata	Monocots	Poales	Poaceae
Cluster38	oru_ORUFI01G25260.1oru	TPS-a	oru	Oryza rufipogon	Monocots	Poales	Poaceae
Cluster38	osa_LOC_Os01g42610osa	TPS-a	osa	Oryza sativa	Monocots	Poales	Poaceae
Cluster39	osa_LOC_Os04g27190osa	TPS-a	osa	Oryza sativa	Monocots	Poales	Poaceae
Cluster39	Opun04G06660	TPS-a	Opun	Oryza punctata	Monocots	Poales	Poaceae
Cluster39	oru_ORUFI04G09110.1oru	TPS-a	oru	Oryza rufipogon	Monocots	Poales	Poaceae
Cluster39	ogl_04G0061000	TPS-a	ogl	Oryza glaberrima	Monocots	Poales	Poaceae
Cluster40	SaccSh02_g000120	TPS-b	Sacc	Saccharum officinarum	Monocots	Poales	Poaceae
Cluster40	bdi_Bradi1g59690	TPS-b	bdi	Brachypodium distachyon	Monocots	Poales	Poaceae
Cluster40	sbi_002G002300	TPS-b	sbi	Sorghum bicolor	Monocots	Poales	Poaceae
Cluster41	Sevir.1G206800	TPS-e/f	Sevi	Setaria viridis	Monocots	Poales	Poaceae
Cluster41	lpe_02G17210.1lpe	TPS-e/f	lpe	leersia perrieri	Monocots	Poales	Poaceae
Cluster41	oru_ORUFI02G22350.1oru	TPS-e/f	oru	Oryza rufipogon	Monocots	Poales	Poaceae
Cluster41	osa_LOC_Os02g36140osa	TPS-e/f	osa	Oryza sativa	Monocots	Poales	Poaceae
Cluster41	sit_1G203500	TPS-e/f	sit	Setaria italica	Monocots	Poales	Poaceae
Cluster41	lpe_02G17260.1lpe	TPS-e/f	lpe	leersia perrieri	Monocots	Poales	Poaceae
Cluster42	Ecrug000448	TPS-a	Ecru	Echinochloa crus-galli	Monocots	Poales	Poaceae
Cluster42	Ecrug046527	TPS-a	Ecru	Echinochloa crus-galli	Monocots	Poales	Poaceae
Cluster42	Mcor21697	TPS-a	Mcor	Macleaya cordata	Basal-Eudicots	Ranunculales	Papaveraceae
Cluster42	Opun03G16630	TPS-a	Opun	Oryza punctata	Monocots	Poales	Poaceae
Cluster42	Sevir.9G408700	TPS-a	Sevi	Setaria viridis	Monocots	Poales	Poaceae
Cluster42	bdi_Bradi1g62538	TPS-a	bdi	Brachypodium distachyon	Monocots	Poales	Poaceae
Cluster42	ogl_03G0164700	TPS-a	ogl	Oryza glaberrima	Monocots	Poales	Poaceae
Cluster42	oru_ORUFI03G17870.2oru	TPS-a	oru	Oryza rufipogon	Monocots	Poales	Poaceae
Cluster42	osa_LOC_Os03g22620osa	TPS-a	osa	Oryza sativa	Monocots	Poales	Poaceae
Cluster42	sbi_001G373300	TPS-a	sbi	Sorghum bicolor	Monocots	Poales	Poaceae
Cluster42	sit_9G405300	TPS-a	sit	Setaria italica	Monocots	Poales	Poaceae
Cluster42	Ecrug071046	TPS-a	Ecru	Echinochloa crus-galli	Monocots	Poales	Poaceae
Cluster42	egr_B01942	TPS-a	egr	Eucalyptus grandis	Super-Rosids	Myrtales	Myrtaceae
Cluster42	oru_ORUFI03G17870.1oru	TPS-a	oru	Oryza rufipogon	Monocots	Poales	Poaceae
Cluster42	osa_LOC_Os03g22634osa	TPS-a	osa	Oryza sativa	Monocots	Poales	Poaceae
Cluster42	Sevir.9G408900	TPS-a	Sevi	Setaria viridis	Monocots	Poales	Poaceae
Cluster42	sit_9G405400	TPS-a	sit	Setaria italica	Monocots	Poales	Poaceae
Cluster42	can_Capana01g003095	TPS-a	can	Capsicum annuum	Super-Asterids	Solanales	Solanaceae
Cluster43	Trdc1AG013350	TPS-c	Trdc	Triticum turgidum	Monocots	Poales	Poaceae
Cluster43	Trdc1BG021090	TPS-c	Trdc	Triticum turgidum	Monocots	Poales	Poaceae
Cluster43	bdi_Bradi2g33686	TPS-c	bdi	Brachypodium distachyon	Monocots	Poales	Poaceae
Cluster44	Trdc5AG002550	TPS-a	Trdc	Triticum turgidum	Monocots	Poales	Poaceae
Cluster44	HORVU5Hr1G004700	TPS-a	HORV	Hordeum vulgare	Monocots	Poales	Poaceae
Cluster44	Trdc5BG002420	TPS-a	Trdc	Triticum turgidum	Monocots	Poales	Poaceae
Cluster45	Trdc6AG005290	TPS-a	Trdc	Triticum turgidum	Monocots	Poales	Poaceae
Cluster45	HORVU6Hr1G009160	TPS-a	HORV	Hordeum vulgare	Monocots	Poales	Poaceae
Cluster45	Trdc6BG007630	TPS-a	Trdc	Triticum turgidum	Monocots	Poales	Poaceae
Cluster46	Trdc7AG069930	TPS-b	Trdc	Triticum turgidum	Monocots	Poales	Poaceae
Cluster46	HORVU7Hr1G111960	TPS-b	HORV	Hordeum vulgare	Monocots	Poales	Poaceae
Cluster46	Trdc7BG064420	TPS-b	Trdc	Triticum turgidum	Monocots	Poales	Poaceae
Cluster47	aco_004595	TPS-b	aco	Ananas comosus	Monocots	Poales	Bromeliaceae
Cluster47	lus_10025922	TPS-b	lus	Linum usitatissimum	Super-Rosids	Malpighiales	Linaceae
Cluster47	lus_10038179	TPS-b	lus	Linum usitatissimum	Super-Rosids	Malpighiales	Linaceae
Cluster48	adu_Aradu.KMG0A	TPS-b	adu	Arachis duranensis	Super-Rosids	Fabales	Fabaceae
Cluster48	pmu_010924	TPS-b	pmu	Prunus mume	Super-Rosids	Rosales	Rosaceae
Cluster48	ppe_4G126600	TPS-b	ppe	Prunus persica	Super-Rosids	Rosales	Rosaceae
Cluster49	bnp_BnaA03g24650D	TPS-b	bnp	Brassica napus	Super-Rosids	Brassicales	Brassicaceae
Cluster49	bol_Bo3g044990	TPS-b	bol	Brassica oleracea	Super-Rosids	Brassicales	Brassicaceae
Cluster49	bra_C02651	TPS-b	bra	Brassica rapa	Super-Rosids	Brassicales	Brassicaceae
Cluster50	bra_I01686	TPS-a	bra	Brassica rapa	Super-Rosids	Brassicales	Brassicaceae
Cluster50	bnp_BnaA09g15350D	TPS-a	bnp	Brassica napus	Super-Rosids	Brassicales	Brassicaceae
Cluster50	bol_Bo9g054610	TPS-a	bol	Brassica oleracea	Super-Rosids	Brassicales	Brassicaceae
Cluster51	ppe_4G238400	TPS-e/f	ppe	Prunus persica	Super-Rosids	Rosales	Rosaceae
Cluster51	roc_G06044	TPS-c	roc	Rubus occidentalis	Super-Rosids	Rosales	Rosaceae
Cluster51	MaldMD03G1187200	TPS-e/f	Mald	Malus domestica	Super-Rosids	Rosales	Rosaceae
Cluster51	mtr_3g058160	TPS-e/f	mtr	Medicago truncatula	Super-Rosids	Fabales	Fabaceae
Cluster51	lus_10016598	TPS-e/f	lus	Linum usitatissimum	Super-Rosids	Malpighiales	Linaceae
Cluster52	osa_LOC_Os02g36220osa	TPS-e/f	osa	Oryza sativa	Monocots	Poales	Poaceae
Cluster52	ogl_02G0183500	TPS-e/f	ogl	Oryza glaberrima	Monocots	Poales	Poaceae
Cluster52	oru_ORUFI02G22410.1oru	TPS-e/f	oru	Oryza rufipogon	Monocots	Poales	Poaceae
Cluster53	osa_LOC_Os04g01810osa	TPS-a	osa	Oryza sativa	Monocots	Poales	Poaceae
Cluster53	ogl_04G0004300	TPS-a	ogl	Oryza glaberrima	Monocots	Poales	Poaceae
Cluster53	oru_ORUFI04G00460.1oru	TPS-a	oru	Oryza rufipogon	Monocots	Poales	Poaceae
Cluster54	vvi_01036360001	TPS-a	vvi	Vitis vinifera	Basal-Eudicots	Vitales	Vitaceae
Cluster54	vvi_01036308001	TPS-a	vvi	Vitis vinifera	Basal-Eudicots	Vitales	Vitaceae
Cluster54	pbr_037924.1	TPS-a	pbr	Pyrus X bretschneideri	Super-Rosids	Rosales	Rosaceae
Cluster55	Cach30506	TPS-a	Cach	Capsicum chinense	Super-Asterids	Solanales	Solanaceae
Cluster55	sly_04g054380.1sly	TPS-a	sly	Solanum lycopersicum	Super-Asterids	Solanales	Solanaceae
Cluster55	spe_04g024210.1	TPS-a	spe	Solanum pennellii	Super-Asterids	Solanales	Solanaceae
Cluster55	stu_00012790	TPS-a	stu	Solanum tuberosum	Super-Asterids	Solanales	Solanaceae
Cluster56	Caba14581	TPS-a	Caba	Capsicum baccatum	Super-Asterids	Solanales	Solanaceae
Cluster56	Cach15754	TPS-a	Cach	Capsicum chinense	Super-Asterids	Solanales	Solanaceae
Cluster56	Cach15779	TPS-a	Cach	Capsicum chinense	Super-Asterids	Solanales	Solanaceae
Cluster56	sly_06g059930.2sly	TPS-a	sly	Solanum lycopersicum	Super-Asterids	Solanales	Solanaceae
Cluster56	sly_06g060010.2sly	TPS-a	sly	Solanum lycopersicum	Super-Asterids	Solanales	Solanaceae
Cluster56	spe_06g019970.1	TPS-a	spe	Solanum pennellii	Super-Asterids	Solanales	Solanaceae
Cluster56	spe_06g020150.1	TPS-a	spe	Solanum pennellii	Super-Asterids	Solanales	Solanaceae
Cluster56	spe_06g020300.1	TPS-a	spe	Solanum pennellii	Super-Asterids	Solanales	Solanaceae
Cluster56	stu_00011777	TPS-a	stu	Solanum tuberosum	Super-Asterids	Solanales	Solanaceae
Cluster56	Caba14593	TPS-a	Caba	Capsicum baccatum	Super-Asterids	Solanales	Solanaceae
Cluster56	sly_06g060180.1sly	TPS-a	sly	Solanum lycopersicum	Super-Asterids	Solanales	Solanaceae
Cluster56	Caba14614	TPS-a	Caba	Capsicum baccatum	Super-Asterids	Solanales	Solanaceae
Cluster56	Cach15800	TPS-a	Cach	Capsicum chinense	Super-Asterids	Solanales	Solanaceae
Cluster56	stu_00011783	TPS-a	stu	Solanum tuberosum	Super-Asterids	Solanales	Solanaceae
Cluster56	can_Capana06g001763	TPS-a	can	Capsicum annuum	Super-Asterids	Solanales	Solanaceae
Cluster56	stu_00019783	TPS-a	stu	Solanum tuberosum	Super-Asterids	Solanales	Solanaceae
Cluster56	stu_00013034	TPS-a	stu	Solanum tuberosum	Super-Asterids	Solanales	Solanaceae
Cluster57	tha_Th2v05855	TPS-b	tha	Tarenaya hassleriana	Super-Rosids	Brassicales	Cleomaceae
Cluster57	dca_017536	TPS-b	dca	Daucus carota	Super-Asterids	Apiales	Apiaceae
Cluster57	tha_Th2v20955	TPS-b	tha	Tarenaya hassleriana	Super-Rosids	Brassicales	Cleomaceae
Cluster58	AhypAH012493	TPS-a	Ahyp	Amaranthus hypochondriacus	Super-Asterids	Caryophyllales	Amaranthaceae
Cluster58	CquiAUR62006347	TPS-a	Cqui	Chenopodium quinoa	Super-Asterids	Caryophyllales	Chenopodiaceae
Cluster58	CquiAUR62029679	TPS-a	Cqui	Chenopodium quinoa	Super-Asterids	Caryophyllales	Chenopodiaceae
Cluster58	bvu_Bv7_157540_nnye	TPS-a	bvu	Beta vulgaris	Super-Asterids	Caryophyllales	Amaranthaceae
Cluster59	AlyrAL1G55520	TPS-a	Alyr	Arabidopsis lyrata	Super-Rosids	Brassicales	Brassicaceae
Cluster59	ath_AT1G48800	TPS-a	ath	Arabidopsis thaliana	Super-Rosids	Brassicales	Brassicaceae
Cluster59	cru_10012518	TPS-a	cru	Capsella rubella	Super-Rosids	Brassicales	Brassicaceae
Cluster60	AhypAH019650	TPS-a	Ahyp	Amaranthus hypochondriacus	Super-Asterids	Caryophyllales	Amaranthaceae
Cluster60	CquiAUR62006136	TPS-a	Cqui	Chenopodium quinoa	Super-Asterids	Caryophyllales	Chenopodiaceae
Cluster60	CquiAUR62019353	TPS-a	Cqui	Chenopodium quinoa	Super-Asterids	Caryophyllales	Chenopodiaceae
Cluster60	thh_10011010m	TPS-a	thh	Thellungiella halophila	Super-Rosids	Brassicales	Brassicaceae
Cluster60	Alp377390	TPS-a	Alp	Arabis alpina	Super-Rosids	Brassicales	Brassicaceae
Cluster60	bnp_BnaA06g26510D	TPS-a	bnp	Brassica napus	Super-Rosids	Brassicales	Brassicaceae
Cluster60	bra_F02619	TPS-a	bra	Brassica rapa	Super-Rosids	Brassicales	Brassicaceae
Cluster60	cru_10000642	TPS-a	cru	Capsella rubella	Super-Rosids	Brassicales	Brassicaceae
Cluster60	cru_10019072	TPS-a	cru	Capsella rubella	Super-Rosids	Brassicales	Brassicaceae
Cluster60	AlyrAL5G28620	TPS-a	Alyr	Arabidopsis lyrata	Super-Rosids	Brassicales	Brassicaceae
Cluster60	Bostr.10199s0039	TPS-a	Bost	Boechera stricta	Super-Rosids	Brassicales	Brassicaceae
Cluster60	Csat104698986	TPS-a	Csat	Camelina sativa	Super-Rosids	Brassicales	Brassicaceae
Cluster60	Csat104706692	TPS-a	Csat	Camelina sativa	Super-Rosids	Brassicales	Brassicaceae
Cluster60	Csat104736408	TPS-a	Csat	Camelina sativa	Super-Rosids	Brassicales	Brassicaceae
Cluster60	Csat104770766	TPS-a	Csat	Camelina sativa	Super-Rosids	Brassicales	Brassicaceae
Cluster60	ath_AT5G23960	TPS-a	ath	Arabidopsis thaliana	Super-Rosids	Brassicales	Brassicaceae
Cluster60	tha_Th2v17335	TPS-a	tha	Tarenaya hassleriana	Super-Rosids	Brassicales	Cleomaceae
Cluster60	tha_Th2v23914	TPS-a	tha	Tarenaya hassleriana	Super-Rosids	Brassicales	Cleomaceae
Cluster60	can_Capana03g002115	TPS-b	can	Capsicum annuum	Super-Asterids	Solanales	Solanaceae
Cluster60	tsa_Ts5g13730	TPS-a	tsa	Thellungiella salsuginea	Super-Rosids	Brassicales	Brassicaceae
Cluster60	aar_AA231G00018	TPS-a	aar	Aethionema arabicum	Super-Rosids	Brassicales	Brassicaceae
Cluster60	aar_AA5G00268	TPS-a	aar	Aethionema arabicum	Super-Rosids	Brassicales	Brassicaceae
Cluster61	Aqcoe4G254300	TPS-b	Aqco	Aquilegia coerulea	Basal-Eudicots	Ranunculales	Ranunculaceae
Cluster61	Aoff109844475	TPS-b	Aoff	Asparagus officinalis	Monocots	Asparagales	Asparagaceae
Cluster61	ppe_4G198700	TPS-a	ppe	Prunus persica	Super-Rosids	Rosales	Rosaceae
Cluster61	pvu_011G143500	TPS-a	pvu	Phaseolus vulgaris	Super-Rosids	Fabales	Fabaceae
Cluster62	Aoff109845202	TPS-b	Aoff	Asparagus officinalis	Monocots	Asparagales	Asparagaceae
Cluster62	SaccSh07_g005540	TPS-a	Sacc	Saccharum officinarum	Monocots	Poales	Poaceae
Cluster62	sbi_007G064800	TPS-a	sbi	Sorghum bicolor	Monocots	Poales	Poaceae
Cluster63	Aqcoe4G254300	TPS-b	Aqco	Aquilegia coerulea	Basal-Eudicots	Ranunculales	Ranunculaceae
Cluster63	coc_05_g05400	TPS-b	coc	Coffea canephora	Super-Asterids	Gentianales	Rubiaceae
Cluster63	sin_1001389	TPS-g	sin	Sesamum indicum	Super-Asterids	Lamiales	Pedaliaceae
Cluster64	Caba22955	TPS-a	Caba	Capsicum baccatum	Super-Asterids	Solanales	Solanaceae
Cluster64	Cach31772	TPS-a	Cach	Capsicum chinense	Super-Asterids	Solanales	Solanaceae
Cluster64	pax_00286g01042	TPS-a	pax	Petunia axillaris	Super-Asterids	Solanales	Solanaceae
Cluster64	sly_09g092470.2sly	TPS-a	sly	Solanum lycopersicum	Super-Asterids	Solanales	Solanaceae
Cluster64	spe_09g035370.1	TPS-a	spe	Solanum pennellii	Super-Asterids	Solanales	Solanaceae
Cluster64	stu_00020595	TPS-a	stu	Solanum tuberosum	Super-Asterids	Solanales	Solanaceae
Cluster64	stu_00020939	TPS-a	stu	Solanum tuberosum	Super-Asterids	Solanales	Solanaceae
Cluster64	Lsat0_8301	TPS-a	Lsat	Lactuca sativa	Super-Asterids	Asterales	Asteraceae
Cluster64	can_Capana03g004282	TPS-a	can	Capsicum annuum	Super-Asterids	Solanales	Solanaceae
Cluster65	Caba4256	TPS-a	Caba	Capsicum baccatum	Super-Asterids	Solanales	Solanaceae
Cluster65	Cach4661	TPS-a	Cach	Capsicum chinense	Super-Asterids	Solanales	Solanaceae
Cluster65	spe_02g021280.1	TPS-a	spe	Solanum pennellii	Super-Asterids	Solanales	Solanaceae
Cluster65	can_Capana02g001725	TPS-a	can	Capsicum annuum	Super-Asterids	Solanales	Solanaceae
Cluster66	Csat104719135	TPS-a	Csat	Camelina sativa	Super-Rosids	Brassicales	Brassicaceae
Cluster66	Csat104733760	TPS-a	Csat	Camelina sativa	Super-Rosids	Brassicales	Brassicaceae
Cluster66	ath_AT4G13280	TPS-a	ath	Arabidopsis thaliana	Super-Rosids	Brassicales	Brassicaceae
Cluster66	cru_10006722	TPS-a	cru	Capsella rubella	Super-Rosids	Brassicales	Brassicaceae
Cluster66	thh_10027227m	TPS-a	thh	Thellungiella halophila	Super-Rosids	Brassicales	Brassicaceae
Cluster67	cru_10015372	TPS-a	cru	Capsella rubella	Super-Rosids	Brassicales	Brassicaceae
Cluster67	Lsat6_58961	TPS-a	Lsat	Lactuca sativa	Super-Asterids	Asterales	Asteraceae
Cluster67	mgu_N00345	TPS-a	mgu	Mimulus guttatus	Super-Asterids	Lamiales	Phrymaceae
Cluster68	Dzib111282169	TPS-b	Dzib	Durio zibethinus	Super-Rosids	Malvales	Malvaceae
Cluster68	Drydr1S00048	TPS-a	Dryd	Dryas drummondii	Super-Rosids	Rosales	Rosaceae
Cluster68	mes_16G016200	TPS-g	mes	Manihot esculenta	Super-Rosids	Malpighiales	Euphorbiaceae
Cluster69	tca_033537	TPS-a	tca	Theobroma cacao	Super-Rosids	Malvales	Malvaceae
Cluster69	mes_06G175600	TPS-a	mes	Manihot esculenta	Super-Rosids	Malpighiales	Euphorbiaceae
Cluster69	rco_30169.t000091	TPS-a	rco	Ricinus communis	Super-Rosids	Malpighiales	Euphorbiaceae
Cluster69	GobaGB_D01G0996	TPS-a	Goba	Gossypium barbadense	Super-Rosids	Malvales	Malvaceae
Cluster69	gra_002G106500	TPS-a	gra	Gossypium raimondii	Super-Rosids	Malvales	Malvaceae
Cluster70	Ecrug000450	TPS-a	Ecru	Echinochloa crus-galli	Monocots	Poales	Poaceae
Cluster70	Ecrug046530	TPS-a	Ecru	Echinochloa crus-galli	Monocots	Poales	Poaceae
Cluster70	Sevir.9G408600	TPS-a	Sevi	Setaria viridis	Monocots	Poales	Poaceae
Cluster70	sit_9G405200	TPS-a	sit	Setaria italica	Monocots	Poales	Poaceae
Cluster71	Ecrug001673	TPS-a	Ecru	Echinochloa crus-galli	Monocots	Poales	Poaceae
Cluster71	Ecrug029983	TPS-a	Ecru	Echinochloa crus-galli	Monocots	Poales	Poaceae
Cluster71	Sevir.3G068000	TPS-a	Sevi	Setaria viridis	Monocots	Poales	Poaceae
Cluster71	sit_3G067100	TPS-a	sit	Setaria italica	Monocots	Poales	Poaceae
Cluster71	sbi_009G009000	TPS-a	sbi	Sorghum bicolor	Monocots	Poales	Poaceae
Cluster71	Rchi112202768	TPS-a	Rchi	Rosa chinensis	Super-Rosids	Rosales	Rosaceae
Cluster72	GhirGH_A09G0358	TPS-b	Ghir	Gossypium hirsutum	Super-Rosids	Malvales	Malvaceae
Cluster72	GhirGH_D09G0366	TPS-b	Ghir	Gossypium hirsutum	Super-Rosids	Malvales	Malvaceae
Cluster72	GobaGB_A09G0391	TPS-b	Goba	Gossypium barbadense	Super-Rosids	Malvales	Malvaceae
Cluster72	GobaGB_D09G0358	TPS-b	Goba	Gossypium barbadense	Super-Rosids	Malvales	Malvaceae
Cluster72	gra_006G035800	TPS-b	gra	Gossypium raimondii	Super-Rosids	Malvales	Malvaceae
Cluster73	Inil109163681	TPS-a	Inil	Ipomoea nil	Super-Asterids	Solanales	Convolvulaceae
Cluster73	coc_08_g06940	TPS-a	coc	Coffea canephora	Super-Asterids	Gentianales	Rubiaceae
Cluster73	sin_1021627	TPS-a	sin	Sesamum indicum	Super-Asterids	Lamiales	Pedaliaceae
Cluster73	ach_Achn282281	TPS-a	ach	Actinidia chinensis	Super-Asterids	Ericales	Actinidiaceae
Cluster74	Opun02G10910	TPS-c	Opun	Oryza punctata	Monocots	Poales	Poaceae
Cluster74	lpe_02G10280.1lpe	TPS-c	lpe	leersia perrieri	Monocots	Poales	Poaceae
Cluster74	oru_ORUFI02G12370.1oru	TPS-c	oru	Oryza rufipogon	Monocots	Poales	Poaceae
Cluster74	osa_LOC_Os02g17780osa	TPS-c	osa	Oryza sativa	Monocots	Poales	Poaceae
Cluster75	SaccSh01_g019720	TPS-c	Sacc	Saccharum officinarum	Monocots	Poales	Poaceae
Cluster75	Sevir.9G265300	TPS-c	Sevi	Setaria viridis	Monocots	Poales	Poaceae
Cluster75	sbi_001G248600	TPS-c	sbi	Sorghum bicolor	Monocots	Poales	Poaceae
Cluster75	sit_9G262400	TPS-c	sit	Setaria italica	Monocots	Poales	Poaceae
Cluster76	Ecrug031464	TPS-a	Ecru	Echinochloa crus-galli	Monocots	Poales	Poaceae
Cluster76	Sevir.7G042600	TPS-a	Sevi	Setaria viridis	Monocots	Poales	Poaceae
Cluster76	bdi_Bradi5g01766	TPS-a	bdi	Brachypodium distachyon	Monocots	Poales	Poaceae
Cluster76	sbi_006G010100	TPS-a	sbi	Sorghum bicolor	Monocots	Poales	Poaceae
Cluster76	sit_7G013300	TPS-a	sit	Setaria italica	Monocots	Poales	Poaceae
Cluster76	Ecrug069295	TPS-a	Ecru	Echinochloa crus-galli	Monocots	Poales	Poaceae
Cluster76	Trdc2AG000670	TPS-a	Trdc	Triticum turgidum	Monocots	Poales	Poaceae
Cluster76	Trdc2BG000560	TPS-a	Trdc	Triticum turgidum	Monocots	Poales	Poaceae
Cluster77	bdi_Bradi1g62538	TPS-a	bdi	Brachypodium distachyon	Monocots	Poales	Poaceae
Cluster77	Sevir.9G408600	TPS-a	Sevi	Setaria viridis	Monocots	Poales	Poaceae
Cluster77	bol_Bo9g154850	TPS-a	bol	Brassica oleracea	Super-Rosids	Brassicales	Brassicaceae
Cluster78	bnp_BnaC08g34130D	TPS-b	bnp	Brassica napus	Super-Rosids	Brassicales	Brassicaceae
Cluster78	AlyrAL4G14420	TPS-b	Alyr	Arabidopsis lyrata	Super-Rosids	Brassicales	Brassicaceae
Cluster78	Csat104702938	TPS-b	Csat	Camelina sativa	Super-Rosids	Brassicales	Brassicaceae
Cluster78	Csat104713865	TPS-b	Csat	Camelina sativa	Super-Rosids	Brassicales	Brassicaceae
Cluster78	Csat104752054	TPS-b	Csat	Camelina sativa	Super-Rosids	Brassicales	Brassicaceae
Cluster78	ath_AT2G24210	TPS-b	ath	Arabidopsis thaliana	Super-Rosids	Brassicales	Brassicaceae
Cluster78	bol_Bo8g100000	TPS-b	bol	Brassica oleracea	Super-Rosids	Brassicales	Brassicaceae
Cluster78	cru_10022869	TPS-b	cru	Capsella rubella	Super-Rosids	Brassicales	Brassicaceae
Cluster78	bnp_BnaC03g27100D	TPS-b	bnp	Brassica napus	Super-Rosids	Brassicales	Brassicaceae
Cluster78	bol_Bo3g042210	TPS-b	bol	Brassica oleracea	Super-Rosids	Brassicales	Brassicaceae
Cluster78	bnp_BnaA03g22980D	TPS-b	bnp	Brassica napus	Super-Rosids	Brassicales	Brassicaceae
Cluster78	bra_C02485	TPS-b	bra	Brassica rapa	Super-Rosids	Brassicales	Brassicaceae
Cluster79	bra_H01002	TPS-a	bra	Brassica rapa	Super-Rosids	Brassicales	Brassicaceae
Cluster79	bnp_BnaA09g17640D	TPS-a	bnp	Brassica napus	Super-Rosids	Brassicales	Brassicaceae
Cluster79	bnp_BnaC09g18750D	TPS-a	bnp	Brassica napus	Super-Rosids	Brassicales	Brassicaceae
Cluster79	bol_Bo9g061470	TPS-a	bol	Brassica oleracea	Super-Rosids	Brassicales	Brassicaceae
Cluster79	bra_I01892	TPS-a	bra	Brassica rapa	Super-Rosids	Brassicales	Brassicaceae
Cluster80	tsa_Ts5g13730	TPS-a	tsa	Thellungiella salsuginea	Super-Rosids	Brassicales	Brassicaceae
Cluster80	bol_Bo7g097340	TPS-a	bol	Brassica oleracea	Super-Rosids	Brassicales	Brassicaceae
Cluster80	tha_Th2v23918	TPS-a	tha	Tarenaya hassleriana	Super-Rosids	Brassicales	Cleomaceae
Cluster81	lus_10031589	TPS-a	lus	Linum usitatissimum	Super-Rosids	Malpighiales	Linaceae
Cluster81	stu_02015022	TPS-a	stu	Solanum tuberosum	Super-Asterids	Solanales	Solanaceae
Cluster81	sly_07g051940.2sly	TPS-a	sly	Solanum lycopersicum	Super-Asterids	Solanales	Solanaceae
Cluster81	can_Capana07g001416	TPS-a	can	Capsicum annuum	Super-Asterids	Solanales	Solanaceae
Cluster81	mtr_4g048460	TPS-a	mtr	Medicago truncatula	Super-Rosids	Fabales	Fabaceae
Cluster81	pax_00007g00432	TPS-a	pax	Petunia axillaris	Super-Asterids	Solanales	Solanaceae
Cluster82	lpe_03G18950.1lpe	TPS-a	lpe	leersia perrieri	Monocots	Poales	Poaceae
Cluster82	ogl_03G0206300	TPS-a	ogl	Oryza glaberrima	Monocots	Poales	Poaceae
Cluster82	oru_ORUFI03G22840.1oru	TPS-a	oru	Oryza rufipogon	Monocots	Poales	Poaceae
Cluster82	osa_LOC_Os03g31430osa	TPS-a	osa	Oryza sativa	Monocots	Poales	Poaceae
Cluster83	Sevir.1G152600	TPS-a	Sevi	Setaria viridis	Monocots	Poales	Poaceae
Cluster83	Opun02G14060	TPS-a	Opun	Oryza punctata	Monocots	Poales	Poaceae
Cluster83	lpe_02G12650.1lpe	TPS-a	lpe	leersia perrieri	Monocots	Poales	Poaceae
Cluster83	ogl_02G0136100	TPS-a	ogl	Oryza glaberrima	Monocots	Poales	Poaceae
Cluster83	oru_ORUFI02G16130.1oru	TPS-a	oru	Oryza rufipogon	Monocots	Poales	Poaceae
Cluster83	osa_LOC_Os02g26014osa	TPS-a	osa	Oryza sativa	Monocots	Poales	Poaceae
Cluster83	sit_1G151900	TPS-a	sit	Setaria italica	Monocots	Poales	Poaceae
Cluster83	oth_11131	TPS-a	oth	Oropetium thomaeum	Monocots	Poales	Poaceae
Cluster84	Anan0014867	TPS-b	Anan	Ammopiptanthus nanus	Super-Rosids	Fabales	Papilionoideae
Cluster84	adu_Aradu.EC244	TPS-b	adu	Arachis duranensis	Super-Rosids	Fabales	Fabaceae
Cluster84	cca_08013	TPS-b	cca	Cajanus cajan	Super-Rosids	Fabales	Fabaceae
Cluster84	gma_10G297200	TPS-b	gma	Glycine max	Super-Rosids	Fabales	Fabaceae
Cluster84	gma_20G248300	TPS-b	gma	Glycine max	Super-Rosids	Fabales	Fabaceae
Cluster84	vra_08g23260	TPS-b	vra	Vigna radiata	Super-Rosids	Fabales	Fabaceae
Cluster85	Alp37700	TPS-a	Alp	Arabis alpina	Super-Rosids	Brassicales	Brassicaceae
Cluster85	Rchi112167094	TPS-a	Rchi	Rosa chinensis	Super-Rosids	Rosales	Rosaceae
Cluster85	Inil109167277	TPS-g	Inil	Ipomoea nil	Super-Asterids	Solanales	Convolvulaceae
Cluster86	Caba6055	TPS-a	Caba	Capsicum baccatum	Super-Asterids	Solanales	Solanaceae
Cluster86	spe_12g002520.1	TPS-a	spe	Solanum pennellii	Super-Asterids	Solanales	Solanaceae
Cluster86	Caba6365	TPS-a	Caba	Capsicum baccatum	Super-Asterids	Solanales	Solanaceae
Cluster86	Cach24449	TPS-a	Cach	Capsicum chinense	Super-Asterids	Solanales	Solanaceae
Cluster86	sly_12g006570.1sly	TPS-a	sly	Solanum lycopersicum	Super-Asterids	Solanales	Solanaceae
Cluster86	egr_C04198	TPS-a	egr	Eucalyptus grandis	Super-Rosids	Myrtales	Myrtaceae
Cluster86	stu_00020680	TPS-a	stu	Solanum tuberosum	Super-Asterids	Solanales	Solanaceae
Cluster86	can_Capana09g000386	TPS-a	can	Capsicum annuum	Super-Asterids	Solanales	Solanaceae
Cluster87	Oeur007650	TPS-a	Oeur	Olea europaea	Super-Asterids	Lamiales	Oleaceae
Cluster87	tca_031106	TPS-a	tca	Theobroma cacao	Super-Rosids	Malvales	Malvaceae
Cluster87	CmaxCg2g023250	TPS-a	Cmax	Citrus maxima	Super-Rosids	Sapindales	Rutaceae
Cluster87	bnp_BnaC02g13490D	TPS-a	bnp	Brassica napus	Super-Rosids	Brassicales	Brassicaceae
Cluster87	bol_Bo2g041370	TPS-a	bol	Brassica oleracea	Super-Rosids	Brassicales	Brassicaceae
Cluster87	Rchi112203648	TPS-a	Rchi	Rosa chinensis	Super-Rosids	Rosales	Rosaceae
Cluster87	MaldMD03G1206700	TPS-a	Mald	Malus domestica	Super-Rosids	Rosales	Rosaceae
Cluster88	CmaxCg2g023360	TPS-a	Cmax	Citrus maxima	Super-Rosids	Sapindales	Rutaceae
Cluster88	Sevir.6G069000	TPS-a	Sevi	Setaria viridis	Monocots	Poales	Poaceae
Cluster88	sit_6G070100	TPS-a	sit	Setaria italica	Monocots	Poales	Poaceae
Cluster88	Ecrug041420	TPS-a	Ecru	Echinochloa crus-galli	Monocots	Poales	Poaceae
Cluster89	CumaCh20G010840	TPS-b	Cuma	Cucurbita maxima	Super-Rosids	Cucurbitales	Cucurbitaceae
Cluster89	Dzib111316094	TPS-b	Dzib	Durio zibethinus	Super-Rosids	Malvales	Malvaceae
Cluster89	csa_250160	TPS-b	csa	Cucumis sativus	Super-Rosids	Cucurbitales	Cucurbitaceae
Cluster89	mes_12G148600	TPS-b	mes	Manihot esculenta	Super-Rosids	Malpighiales	Euphorbiaceae
Cluster89	nnu_11096	TPS-b	nnu	Nelumbo nucifera	Basal-Eudicots	Proteales	Nelumbonaceae
Cluster89	nnu_20041	TPS-b	nnu	Nelumbo nucifera	Basal-Eudicots	Proteales	Nelumbonaceae
Cluster89	Dzib111292658	TPS-b	Dzib	Durio zibethinus	Super-Rosids	Malvales	Malvaceae
Cluster89	Inil109169704	TPS-b	Inil	Ipomoea nil	Super-Asterids	Solanales	Convolvulaceae
Cluster89	pmu_001782	TPS-a	pmu	Prunus mume	Super-Rosids	Rosales	Rosaceae
Cluster89	ptr_001G308200	TPS-b	ptr	Populus trichocarpa	Super-Rosids	Malpighiales	Salicacea
Cluster89	tca_001338	TPS-b	tca	Theobroma cacao	Super-Rosids	Malvales	Malvaceae
Cluster89	Dzib111299798	TPS-b	Dzib	Durio zibethinus	Super-Rosids	Malvales	Malvaceae
Cluster89	cla_007769	TPS-b	cla	Citrullus lanatus	Super-Rosids	Cucurbitales	Cucurbitaceae
Cluster89	cme_3C023275	TPS-b	cme	Cucumis melo	Super-Rosids	Cucurbitales	Cucurbitaceae
Cluster90	CucaCc008551	TPS-a	Cuca	Cuscuta campestris	Super-Asterids	Solanales	Convolvulaceae
Cluster90	GhirGH_D05G2948	TPS-b	Ghir	Gossypium hirsutum	Super-Rosids	Malvales	Malvaceae
Cluster90	GobaGB_A05G2972	TPS-b	Goba	Gossypium barbadense	Super-Rosids	Malvales	Malvaceae
Cluster90	GobaGB_D05G2957	TPS-b	Goba	Gossypium barbadense	Super-Rosids	Malvales	Malvaceae
Cluster90	gra_009G306500	TPS-b	gra	Gossypium raimondii	Super-Rosids	Malvales	Malvaceae
Cluster90	Dzib111296682	TPS-b	Dzib	Durio zibethinus	Super-Rosids	Malvales	Malvaceae
Cluster90	GhirGH_A05G2924	TPS-b	Ghir	Gossypium hirsutum	Super-Rosids	Malvales	Malvaceae
Cluster90	tca_043473	TPS-b	tca	Theobroma cacao	Super-Rosids	Malvales	Malvaceae
Cluster91	Ecrug006467	TPS-g	Ecru	Echinochloa crus-galli	Monocots	Poales	Poaceae
Cluster91	Ecrug087372	TPS-g	Ecru	Echinochloa crus-galli	Monocots	Poales	Poaceae
Cluster91	Opun02G01130	TPS-g	Opun	Oryza punctata	Monocots	Poales	Poaceae
Cluster91	Sevir.1G107600	TPS-g	Sevi	Setaria viridis	Monocots	Poales	Poaceae
Cluster91	Trdc6AG008210	TPS-g	Trdc	Triticum turgidum	Monocots	Poales	Poaceae
Cluster91	Trdc6BG012280	TPS-g	Trdc	Triticum turgidum	Monocots	Poales	Poaceae
Cluster91	aco_019525	TPS-g	aco	Ananas comosus	Monocots	Poales	Bromeliaceae
Cluster91	lpe_02G01430.1lpe	TPS-g	lpe	leersia perrieri	Monocots	Poales	Poaceae
Cluster91	ogl_02G0015300	TPS-g	ogl	Oryza glaberrima	Monocots	Poales	Poaceae
Cluster91	oru_ORUFI02G01640.1oru	TPS-g	oru	Oryza rufipogon	Monocots	Poales	Poaceae
Cluster91	osa_LOC_Os02g02930osa	TPS-g	osa	Oryza sativa	Monocots	Poales	Poaceae
Cluster91	oth_14199	TPS-g	oth	Oropetium thomaeum	Monocots	Poales	Poaceae
Cluster91	sbi_004G018900	TPS-g	sbi	Sorghum bicolor	Monocots	Poales	Poaceae
Cluster91	sit_1G108500	TPS-g	sit	Setaria italica	Monocots	Poales	Poaceae
Cluster91	Ecrug095279	TPS-g	Ecru	Echinochloa crus-galli	Monocots	Poales	Poaceae
Cluster92	GhirGH_A05G0823	TPS-a	Ghir	Gossypium hirsutum	Super-Rosids	Malvales	Malvaceae
Cluster92	GhirGH_D05G0818	TPS-a	Ghir	Gossypium hirsutum	Super-Rosids	Malvales	Malvaceae
Cluster92	GobaGB_D05G0812	TPS-a	Goba	Gossypium barbadense	Super-Rosids	Malvales	Malvaceae
Cluster92	gra_009G084900	TPS-a	gra	Gossypium raimondii	Super-Rosids	Malvales	Malvaceae
Cluster92	tca_041391	TPS-a	tca	Theobroma cacao	Super-Rosids	Malvales	Malvaceae
Cluster93	GhirGH_A09G0086	TPS-b	Ghir	Gossypium hirsutum	Super-Rosids	Malvales	Malvaceae
Cluster93	GhirGH_D09G0090	TPS-b	Ghir	Gossypium hirsutum	Super-Rosids	Malvales	Malvaceae
Cluster93	GobaGB_D09G0087	TPS-b	Goba	Gossypium barbadense	Super-Rosids	Malvales	Malvaceae
Cluster93	SaccSh01_g025900	TPS-a	Sacc	Saccharum officinarum	Monocots	Poales	Poaceae
Cluster93	gra_006G009100	TPS-b	gra	Gossypium raimondii	Super-Rosids	Malvales	Malvaceae
Cluster94	GhirGH_A10G0051	TPS-a	Ghir	Gossypium hirsutum	Super-Rosids	Malvales	Malvaceae
Cluster94	GobaGB_A10G0051	TPS-a	Goba	Gossypium barbadense	Super-Rosids	Malvales	Malvaceae
Cluster94	GobaGB_D10G0054	TPS-a	Goba	Gossypium barbadense	Super-Rosids	Malvales	Malvaceae
Cluster94	gra_011G005500	TPS-a	gra	Gossypium raimondii	Super-Rosids	Malvales	Malvaceae
Cluster94	rco_30169.t000060	TPS-a	rco	Ricinus communis	Super-Rosids	Malpighiales	Euphorbiaceae
Cluster94	mes_06G175600	TPS-a	mes	Manihot esculenta	Super-Rosids	Malpighiales	Euphorbiaceae
Cluster95	GhirGH_A11G1549	TPS-b	Ghir	Gossypium hirsutum	Super-Rosids	Malvales	Malvaceae
Cluster95	GobaGB_A11G1549	TPS-b	Goba	Gossypium barbadense	Super-Rosids	Malvales	Malvaceae
Cluster95	GobaGB_D11G1588	TPS-b	Goba	Gossypium barbadense	Super-Rosids	Malvales	Malvaceae
Cluster95	lus_10012312	TPS-b	lus	Linum usitatissimum	Super-Rosids	Malpighiales	Linaceae
Cluster95	mes_12G066700	TPS-b	mes	Manihot esculenta	Super-Rosids	Malpighiales	Euphorbiaceae
Cluster96	HORVU2Hr1G004540	TPS-e/f	HORV	Hordeum vulgare	Monocots	Poales	Poaceae
Cluster96	ogl_04G0021100	TPS-e/f	ogl	Oryza glaberrima	Monocots	Poales	Poaceae
Cluster96	oru_ORUFI04G03600.1oru	TPS-e/f	oru	Oryza rufipogon	Monocots	Poales	Poaceae
Cluster96	osa_LOC_Os04g10060osa	TPS-e/f	osa	Oryza sativa	Monocots	Poales	Poaceae
Cluster96	Opun04G02860	TPS-e/f	Opun	Oryza punctata	Monocots	Poales	Poaceae
Cluster97	Lang109353649	TPS-b	Lang	Lupinus angustifolius	Super-Rosids	Fabales	Fabaceae
Cluster97	cca_20963	TPS-b	cca	Cajanus cajan	Super-Rosids	Fabales	Fabaceae
Cluster97	pvu_011G013600	TPS-b	pvu	Phaseolus vulgaris	Super-Rosids	Fabales	Fabaceae
Cluster97	van_05g06660.1	TPS-b	van	Vigna angularis	Super-Rosids	Fabales	Fabaceae
Cluster97	vra_02g01090	TPS-b	vra	Vigna radiata	Super-Rosids	Fabales	Fabaceae
Cluster98	Lang109334775	TPS-g	Lang	Lupinus angustifolius	Super-Rosids	Fabales	Fabaceae
Cluster98	Caba28280	TPS-b	Caba	Capsicum baccatum	Super-Asterids	Solanales	Solanaceae
Cluster98	coc_02_g20930	TPS-b	coc	Coffea canephora	Super-Asterids	Gentianales	Rubiaceae
Cluster98	mgu_B00553	TPS-b	mgu	Mimulus guttatus	Super-Asterids	Lamiales	Phrymaceae
Cluster98	pax_00299g00637	TPS-b	pax	Petunia axillaris	Super-Asterids	Solanales	Solanaceae
Cluster98	sin_1023085	TPS-b	sin	Sesamum indicum	Super-Asterids	Lamiales	Pedaliaceae
Cluster98	spe_01g048290.1	TPS-b	spe	Solanum pennellii	Super-Asterids	Solanales	Solanaceae
Cluster98	Caba35444	TPS-b	Caba	Capsicum baccatum	Super-Asterids	Solanales	Solanaceae
Cluster98	Cach34571	TPS-b	Cach	Capsicum chinense	Super-Asterids	Solanales	Solanaceae
Cluster98	sly_01g105850.2sly	TPS-b	sly	Solanum lycopersicum	Super-Asterids	Solanales	Solanaceae
Cluster98	ptr_001G308200	TPS-b	ptr	Populus trichocarpa	Super-Rosids	Malpighiales	Salicacea
Cluster98	Oeur063540	TPS-b	Oeur	Olea europaea	Super-Asterids	Lamiales	Oleaceae
Cluster99	Opun01G13760	TPS-a	Opun	Oryza punctata	Monocots	Poales	Poaceae
Cluster99	lpe_01G12810.1lpe	TPS-a	lpe	leersia perrieri	Monocots	Poales	Poaceae
Cluster99	ogl_01G0117800	TPS-a	ogl	Oryza glaberrima	Monocots	Poales	Poaceae
Cluster99	oru_ORUFI01G15640.1oru	TPS-a	oru	Oryza rufipogon	Monocots	Poales	Poaceae
Cluster99	osa_LOC_Os01g23530osa	TPS-a	osa	Oryza sativa	Monocots	Poales	Poaceae
Cluster100	osa_LOC_Os04g26960osa	TPS-a	osa	Oryza sativa	Monocots	Poales	Poaceae
Cluster100	Opun04G06600	TPS-a	Opun	Oryza punctata	Monocots	Poales	Poaceae
Cluster100	lpe_04G05300.1lpe	TPS-a	lpe	leersia perrieri	Monocots	Poales	Poaceae
Cluster100	ogl_04G0060400	TPS-a	ogl	Oryza glaberrima	Monocots	Poales	Poaceae
Cluster100	oru_ORUFI04G09020.1oru	TPS-a	oru	Oryza rufipogon	Monocots	Poales	Poaceae
Cluster101	Caba28241	TPS-a	Caba	Capsicum baccatum	Super-Asterids	Solanales	Solanaceae
Cluster101	Cach30506	TPS-a	Cach	Capsicum chinense	Super-Asterids	Solanales	Solanaceae
Cluster101	sly_04g051620.1sly	TPS-a	sly	Solanum lycopersicum	Super-Asterids	Solanales	Solanaceae
Cluster101	spe_04g022990.1	TPS-a	spe	Solanum pennellii	Super-Asterids	Solanales	Solanaceae
Cluster101	can_Capana12g001816	TPS-a	can	Capsicum annuum	Super-Asterids	Solanales	Solanaceae
Cluster101	can_Capana12g001843	TPS-a	can	Capsicum annuum	Super-Asterids	Solanales	Solanaceae
Cluster102	CmaxCg2g023110	TPS-a	Cmax	Citrus maxima	Super-Rosids	Sapindales	Rutaceae
Cluster102	mgu_A00316	TPS-a	mgu	Mimulus guttatus	Super-Asterids	Lamiales	Phrymaceae
Cluster102	can_Capana12g002416	TPS-a	can	Capsicum annuum	Super-Asterids	Solanales	Solanaceae
Cluster103	Alp296110	TPS-b	Alp	Arabis alpina	Super-Rosids	Brassicales	Brassicaceae
Cluster103	bra_A01862	TPS-b	bra	Brassica rapa	Super-Rosids	Brassicales	Brassicaceae
Cluster103	bra_H00876	TPS-b	bra	Brassica rapa	Super-Rosids	Brassicales	Brassicaceae
Cluster103	cgy_02617	TPS-b	cgy	Cleome gynandra	Super-Rosids	Brassicales	Brassicaceae
Cluster103	cru_10004490	TPS-b	cru	Capsella rubella	Super-Rosids	Brassicales	Brassicaceae
Cluster103	thh_10027480m	TPS-b	thh	Thellungiella halophila	Super-Rosids	Brassicales	Brassicaceae
Cluster103	AlyrAL7G37970	TPS-b	Alyr	Arabidopsis lyrata	Super-Rosids	Brassicales	Brassicaceae
Cluster103	Csat104720297	TPS-b	Csat	Camelina sativa	Super-Rosids	Brassicales	Brassicaceae
Cluster103	Csat104723428	TPS-b	Csat	Camelina sativa	Super-Rosids	Brassicales	Brassicaceae
Cluster103	Csat104731915	TPS-b	Csat	Camelina sativa	Super-Rosids	Brassicales	Brassicaceae
Cluster103	ath_AT4G16730	TPS-b	ath	Arabidopsis thaliana	Super-Rosids	Brassicales	Brassicaceae
Cluster103	aar_AA3G00153	TPS-b	aar	Aethionema arabicum	Super-Rosids	Brassicales	Brassicaceae
Cluster104	MaldMD17G1090000	TPS-b	Mald	Malus domestica	Super-Rosids	Rosales	Rosaceae
Cluster104	egr_K00877	TPS-b	egr	Eucalyptus grandis	Super-Rosids	Myrtales	Myrtaceae
Cluster104	cca_33743	TPS-b	cca	Cajanus cajan	Super-Rosids	Fabales	Fabaceae
Cluster104	Tori215810	TPS-b	Tori	Trema orientale	Super-Rosids	Rosales	Cannabaceae
Cluster105	tca_031106	TPS-a	tca	Theobroma cacao	Super-Rosids	Malvales	Malvaceae
Cluster105	vvi_01036373001	TPS-a	vvi	Vitis vinifera	Basal-Eudicots	Vitales	Vitaceae
Cluster105	vvi_01036308001	TPS-a	vvi	Vitis vinifera	Basal-Eudicots	Vitales	Vitaceae
Cluster106	Ecrug040141	TPS-a	Ecru	Echinochloa crus-galli	Monocots	Poales	Poaceae
Cluster106	SaccSh01_g028240	TPS-a	Sacc	Saccharum officinarum	Monocots	Poales	Poaceae
Cluster106	lpe_03G15780.1lpe	TPS-a	lpe	leersia perrieri	Monocots	Poales	Poaceae
Cluster106	ogl_03G0171700	TPS-a	ogl	Oryza glaberrima	Monocots	Poales	Poaceae
Cluster106	oru_ORUFI03G18920.1oru	TPS-a	oru	Oryza rufipogon	Monocots	Poales	Poaceae
Cluster106	osa_LOC_Os03g24640osa	TPS-a	osa	Oryza sativa	Monocots	Poales	Poaceae
Cluster106	sbi_001G363400	TPS-a	sbi	Sorghum bicolor	Monocots	Poales	Poaceae
Cluster107	sbi_003G368600	TPS-a	sbi	Sorghum bicolor	Monocots	Poales	Poaceae
Cluster107	Ecrug003376	TPS-a	Ecru	Echinochloa crus-galli	Monocots	Poales	Poaceae
Cluster107	GhirGH_A01G2183	TPS-a	Ghir	Gossypium hirsutum	Super-Rosids	Malvales	Malvaceae
Cluster107	GhirGH_D01G2266	TPS-a	Ghir	Gossypium hirsutum	Super-Rosids	Malvales	Malvaceae
Cluster107	GobaGB_A01G2285	TPS-a	Goba	Gossypium barbadense	Super-Rosids	Malvales	Malvaceae
Cluster107	GobaGB_D01G2369	TPS-a	Goba	Gossypium barbadense	Super-Rosids	Malvales	Malvaceae
Cluster107	gra_002G234600	TPS-a	gra	Gossypium raimondii	Super-Rosids	Malvales	Malvaceae
Cluster107	tpr_gene14153	TPS-a	tpr	Trifolium pratense	Super-Rosids	Fabales	Fabaceae
Cluster108	GhirGH_A05G3183	TPS-b	Ghir	Gossypium hirsutum	Super-Rosids	Malvales	Malvaceae
Cluster108	GhirGH_D05G3206	TPS-b	Ghir	Gossypium hirsutum	Super-Rosids	Malvales	Malvaceae
Cluster108	GobaGB_A05G3215	TPS-b	Goba	Gossypium barbadense	Super-Rosids	Malvales	Malvaceae
Cluster108	GobaGB_D05G3213	TPS-b	Goba	Gossypium barbadense	Super-Rosids	Malvales	Malvaceae
Cluster108	Zjuj107429260	TPS-b	Zjuj	Ziziphus jujuba	Super-Rosids	Rosales	Rhamnaceae
Cluster108	gra_009G330400	TPS-b	gra	Gossypium raimondii	Super-Rosids	Malvales	Malvaceae
Cluster109	MaldMD11G1236200	TPS-a	Mald	Malus domestica	Super-Rosids	Rosales	Rosaceae
Cluster109	sbi_007G035800	TPS-a	sbi	Sorghum bicolor	Monocots	Poales	Poaceae
Cluster109	ppe_4G191000	TPS-a	ppe	Prunus persica	Super-Rosids	Rosales	Rosaceae
Cluster109	MaldMD03G1218300	TPS-a	Mald	Malus domestica	Super-Rosids	Rosales	Rosaceae
Cluster109	Sevir.6G065000	TPS-a	Sevi	Setaria viridis	Monocots	Poales	Poaceae
Cluster109	sit_6G066400	TPS-a	sit	Setaria italica	Monocots	Poales	Poaceae
Cluster110	Sevir.1G206900	TPS-c	Sevi	Setaria viridis	Monocots	Poales	Poaceae
Cluster110	lpe_02G17320.1lpe	TPS-c	lpe	leersia perrieri	Monocots	Poales	Poaceae
Cluster110	ogl_02G0183400	TPS-c	ogl	Oryza glaberrima	Monocots	Poales	Poaceae
Cluster110	oru_ORUFI02G22400.1oru	TPS-c	oru	Oryza rufipogon	Monocots	Poales	Poaceae
Cluster110	osa_LOC_Os02g36210osa	TPS-c	osa	Oryza sativa	Monocots	Poales	Poaceae
Cluster110	sit_1G203600	TPS-c	sit	Setaria italica	Monocots	Poales	Poaceae
Cluster111	tpr_gene18072	TPS-g	tpr	Trifolium pratense	Super-Rosids	Fabales	Fabaceae
Cluster111	ppe_4G194100	TPS-a	ppe	Prunus persica	Super-Rosids	Rosales	Rosaceae
Cluster111	pmu_011677	TPS-a	pmu	Prunus mume	Super-Rosids	Rosales	Rosaceae
Cluster112	GobaGB_D11G3220	TPS-a	Goba	Gossypium barbadense	Super-Rosids	Malvales	Malvaceae
Cluster112	pvu_011G143900	TPS-a	pvu	Phaseolus vulgaris	Super-Rosids	Fabales	Fabaceae
Cluster112	vvi_01036348001	TPS-a	vvi	Vitis vinifera	Basal-Eudicots	Vitales	Vitaceae
Cluster113	GhirGH_D11G3176	TPS-a	Ghir	Gossypium hirsutum	Super-Rosids	Malvales	Malvaceae
Cluster113	tca_031137	TPS-a	tca	Theobroma cacao	Super-Rosids	Malvales	Malvaceae
Cluster113	GhirGH_A11G3149	TPS-a	Ghir	Gossypium hirsutum	Super-Rosids	Malvales	Malvaceae
Cluster114	Aoff109844770	TPS-g	Aoff	Asparagus officinalis	Monocots	Asparagales	Asparagaceae
Cluster114	MaldMD10G1310200	TPS-g	Mald	Malus domestica	Super-Rosids	Rosales	Rosaceae
Cluster114	egr_E03605	TPS-g	egr	Eucalyptus grandis	Super-Rosids	Myrtales	Myrtaceae
Cluster115	tca_030066	TPS-b	tca	Theobroma cacao	Super-Rosids	Malvales	Malvaceae
Cluster115	Aqcoe1G371200	TPS-b	Aqco	Aquilegia coerulea	Basal-Eudicots	Ranunculales	Ranunculaceae
Cluster115	Lchi16516	TPS-b	Lchi	Liriodendron chinense	Magnoliids	Magnoliales	Magnoliaceae
Cluster116	Caba20289	TPS-a	Caba	Capsicum baccatum	Super-Asterids	Solanales	Solanaceae
Cluster116	Cach31677	TPS-a	Cach	Capsicum chinense	Super-Asterids	Solanales	Solanaceae
Cluster116	pax_00071g00319	TPS-a	pax	Petunia axillaris	Super-Asterids	Solanales	Solanaceae
Cluster116	pax_00357g00012	TPS-a	pax	Petunia axillaris	Super-Asterids	Solanales	Solanaceae
Cluster116	sly_01g101170.2sly	TPS-a	sly	Solanum lycopersicum	Super-Asterids	Solanales	Solanaceae
Cluster116	spe_01g044650.1	TPS-a	spe	Solanum pennellii	Super-Asterids	Solanales	Solanaceae
Cluster116	stu_00018245	TPS-a	stu	Solanum tuberosum	Super-Asterids	Solanales	Solanaceae
Cluster116	can_Capana08g001669	TPS-a	can	Capsicum annuum	Super-Asterids	Solanales	Solanaceae
Cluster117	Aqcoe4G254300	TPS-b	Aqco	Aquilegia coerulea	Basal-Eudicots	Ranunculales	Ranunculaceae
Cluster117	gma_12G138800	TPS-a	gma	Glycine max	Super-Rosids	Fabales	Fabaceae
Cluster117	atr_scaffold00043.45atr	TPS-b	atr	Amborella trichopoda	Basal-Angiosperm	Amborellales	Amborellaceae
Cluster118	tca_031107	TPS-a	tca	Theobroma cacao	Super-Rosids	Malvales	Malvaceae
Cluster118	Sevir.6G069000	TPS-a	Sevi	Setaria viridis	Monocots	Poales	Poaceae
Cluster118	ppe_4G200000	TPS-a	ppe	Prunus persica	Super-Rosids	Rosales	Rosaceae
Cluster119	Alp791070	TPS-a	Alp	Arabis alpina	Super-Rosids	Brassicales	Brassicaceae
Cluster119	bnp_BnaA03g40240D	TPS-a	bnp	Brassica napus	Super-Rosids	Brassicales	Brassicaceae
Cluster119	bnp_BnaC09g05320D	TPS-a	bnp	Brassica napus	Super-Rosids	Brassicales	Brassicaceae
Cluster119	bol_Bo7g098710	TPS-a	bol	Brassica oleracea	Super-Rosids	Brassicales	Brassicaceae
Cluster119	bol_Bo9g014620	TPS-a	bol	Brassica oleracea	Super-Rosids	Brassicales	Brassicaceae
Cluster119	bra_C04261	TPS-a	bra	Brassica rapa	Super-Rosids	Brassicales	Brassicaceae
Cluster119	thh_10005627m	TPS-a	thh	Thellungiella halophila	Super-Rosids	Brassicales	Brassicaceae
Cluster119	tsa_Ts2g29840	TPS-a	tsa	Thellungiella salsuginea	Super-Rosids	Brassicales	Brassicaceae
Cluster119	Bostr.26833s0091	TPS-a	Bost	Boechera stricta	Super-Rosids	Brassicales	Brassicaceae
Cluster119	bra_I00662	TPS-a	bra	Brassica rapa	Super-Rosids	Brassicales	Brassicaceae
Cluster120	Drydr1S14966	TPS-a	Dryd	Dryas drummondii	Super-Rosids	Rosales	Rosaceae
Cluster120	CumaCh16G008300	TPS-a	Cuma	Cucurbita maxima	Super-Rosids	Cucurbitales	Cucurbitaceae
Cluster120	mtr_2g082050	TPS-a	mtr	Medicago truncatula	Super-Rosids	Fabales	Fabaceae
Cluster121	van_0029ss00690.1	TPS-a	van	Vigna angularis	Super-Rosids	Fabales	Fabaceae
Cluster121	pmu_011722	TPS-a	pmu	Prunus mume	Super-Rosids	Rosales	Rosaceae
Cluster121	mtr_2g082050	TPS-a	mtr	Medicago truncatula	Super-Rosids	Fabales	Fabaceae
Cluster122	Aqcoe1G370100	TPS-g	Aqco	Aquilegia coerulea	Basal-Eudicots	Ranunculales	Ranunculaceae
Cluster122	tca_031134	TPS-a	tca	Theobroma cacao	Super-Rosids	Malvales	Malvaceae
Cluster122	CquiAUR62012569	TPS-g	Cqui	Chenopodium quinoa	Super-Asterids	Caryophyllales	Chenopodiaceae
Cluster123	csi_1g040521	TPS-g	csi	Citrus sinensis	Super-Rosids	Sapindales	Rutaceae
Cluster123	adu_Aradu.X0HJW	TPS-a	adu	Arachis duranensis	Super-Rosids	Fabales	Fabaceae
Cluster123	sin_1014493	TPS-a	sin	Sesamum indicum	Super-Asterids	Lamiales	Pedaliaceae
Cluster124	pmu_011713	TPS-a	pmu	Prunus mume	Super-Rosids	Rosales	Rosaceae
Cluster124	vvi_01036360001	TPS-a	vvi	Vitis vinifera	Basal-Eudicots	Vitales	Vitaceae
Cluster124	ppe_4G198500	TPS-a	ppe	Prunus persica	Super-Rosids	Rosales	Rosaceae
Cluster125	GobaGB_A11G3216	TPS-a	Goba	Gossypium barbadense	Super-Rosids	Malvales	Malvaceae
Cluster125	Zjuj107431448	TPS-a	Zjuj	Ziziphus jujuba	Super-Rosids	Rosales	Rhamnaceae
Cluster125	pmu_011726	TPS-a	pmu	Prunus mume	Super-Rosids	Rosales	Rosaceae
Cluster126	AhypAH008141	TPS-a	Ahyp	Amaranthus hypochondriacus	Super-Asterids	Caryophyllales	Amaranthaceae
Cluster126	AhypAH009973	TPS-a	Ahyp	Amaranthus hypochondriacus	Super-Asterids	Caryophyllales	Amaranthaceae
Cluster126	Aoff109833317	TPS-b	Aoff	Asparagus officinalis	Monocots	Asparagales	Asparagaceae
Cluster126	Aoff109845202	TPS-b	Aoff	Asparagus officinalis	Monocots	Asparagales	Asparagaceae
Cluster126	Aqcoe1G371800	TPS-g	Aqco	Aquilegia coerulea	Basal-Eudicots	Ranunculales	Ranunculaceae
Cluster126	Aqcoe4G264800	TPS-b	Aqco	Aquilegia coerulea	Basal-Eudicots	Ranunculales	Ranunculaceae
Cluster126	CmaxCg2g022810	TPS-a	Cmax	Citrus maxima	Super-Rosids	Sapindales	Rutaceae
Cluster126	CquiAUR62029247	TPS-a	Cqui	Chenopodium quinoa	Super-Asterids	Caryophyllales	Chenopodiaceae
Cluster126	Drydr1S06213	TPS-a	Dryd	Dryas drummondii	Super-Rosids	Rosales	Rosaceae
Cluster126	Dzib111275737	TPS-a	Dzib	Durio zibethinus	Super-Rosids	Malvales	Malvaceae
Cluster126	Dzib111281010	TPS-g	Dzib	Durio zibethinus	Super-Rosids	Malvales	Malvaceae
Cluster126	Dzib111288053	TPS-a	Dzib	Durio zibethinus	Super-Rosids	Malvales	Malvaceae
Cluster126	Dzib111302305	TPS-a	Dzib	Durio zibethinus	Super-Rosids	Malvales	Malvaceae
Cluster126	Dzib111318783	TPS-g	Dzib	Durio zibethinus	Super-Rosids	Malvales	Malvaceae
Cluster126	GhirGH_A04G0220	TPS-a	Ghir	Gossypium hirsutum	Super-Rosids	Malvales	Malvaceae
Cluster126	GhirGH_A11G3142	TPS-a	Ghir	Gossypium hirsutum	Super-Rosids	Malvales	Malvaceae
Cluster126	GhirGH_D05G3844	TPS-a	Ghir	Gossypium hirsutum	Super-Rosids	Malvales	Malvaceae
Cluster126	GhirGH_D11G3173	TPS-a	Ghir	Gossypium hirsutum	Super-Rosids	Malvales	Malvaceae
Cluster126	GobaGB_A11G3215	TPS-a	Goba	Gossypium barbadense	Super-Rosids	Malvales	Malvaceae
Cluster126	GobaGB_D05G3857	TPS-a	Goba	Gossypium barbadense	Super-Rosids	Malvales	Malvaceae
Cluster126	Inil109188040	TPS-a	Inil	Ipomoea nil	Super-Asterids	Solanales	Convolvulaceae
Cluster126	Lchi12906	TPS-a	Lchi	Liriodendron chinense	Magnoliids	Magnoliales	Magnoliaceae
Cluster126	MaldMD10G1310500	TPS-g	Mald	Malus domestica	Super-Rosids	Rosales	Rosaceae
Cluster126	Oeur007650	TPS-a	Oeur	Olea europaea	Super-Asterids	Lamiales	Oleaceae
Cluster126	Rchi112202294	TPS-b	Rchi	Rosa chinensis	Super-Rosids	Rosales	Rosaceae
Cluster126	Zjuj107431218	TPS-a	Zjuj	Ziziphus jujuba	Super-Rosids	Rosales	Rhamnaceae
Cluster126	bvu_Bv4_092310_smfk	TPS-a	bvu	Beta vulgaris	Super-Asterids	Caryophyllales	Amaranthaceae
Cluster126	cca_24379	TPS-a	cca	Cajanus cajan	Super-Rosids	Fabales	Fabaceae
Cluster126	cme_3C016587	TPS-a	cme	Cucumis melo	Super-Rosids	Cucurbitales	Cucurbitaceae
Cluster126	coc_02_g11820	TPS-b	coc	Coffea canephora	Super-Asterids	Gentianales	Rubiaceae
Cluster126	dca_028138	TPS-b	dca	Daucus carota	Super-Asterids	Apiales	Apiaceae
Cluster126	fve_03249	TPS-a	fve	Fragaria vesca	Super-Rosids	Rosales	Rosaceae
Cluster126	gra_009G427900	TPS-a	gra	Gossypium raimondii	Super-Rosids	Malvales	Malvaceae
Cluster126	lus_10018390	TPS-b	lus	Linum usitatissimum	Super-Rosids	Malpighiales	Linaceae
Cluster126	mgu_H01541	TPS-g	mgu	Mimulus guttatus	Super-Asterids	Lamiales	Phrymaceae
Cluster126	mtr_2g081980	TPS-a	mtr	Medicago truncatula	Super-Rosids	Fabales	Fabaceae
Cluster126	mtr_4g081460	TPS-a	mtr	Medicago truncatula	Super-Rosids	Fabales	Fabaceae
Cluster126	pbr_027316.1	TPS-a	pbr	Pyrus X bretschneideri	Super-Rosids	Rosales	Rosaceae
Cluster126	pmu_029446	TPS-a	pmu	Prunus mume	Super-Rosids	Rosales	Rosaceae
Cluster126	ptr_004G030200	TPS-g	ptr	Populus trichocarpa	Super-Rosids	Malpighiales	Salicacea
Cluster126	tca_030060	TPS-g	tca	Theobroma cacao	Super-Rosids	Malvales	Malvaceae
Cluster126	vra_02g09670	TPS-a	vra	Vigna radiata	Super-Rosids	Fabales	Fabaceae
Cluster126	AhypAH008142	TPS-a	Ahyp	Amaranthus hypochondriacus	Super-Asterids	Caryophyllales	Amaranthaceae
Cluster126	Aqcoe1G371700	TPS-g	Aqco	Aquilegia coerulea	Basal-Eudicots	Ranunculales	Ranunculaceae
Cluster126	CmaxCg2g022910	TPS-a	Cmax	Citrus maxima	Super-Rosids	Sapindales	Rutaceae
Cluster126	Dzib111318785	TPS-b	Dzib	Durio zibethinus	Super-Rosids	Malvales	Malvaceae
Cluster126	MaldMD10G1311000	TPS-b	Mald	Malus domestica	Super-Rosids	Rosales	Rosaceae
Cluster126	cme_3C016588	TPS-a	cme	Cucumis melo	Super-Rosids	Cucurbitales	Cucurbitaceae
Cluster126	mtr_2g082010	TPS-a	mtr	Medicago truncatula	Super-Rosids	Fabales	Fabaceae
Cluster126	pmu_029449	TPS-a	pmu	Prunus mume	Super-Rosids	Rosales	Rosaceae
Cluster126	CmaxCg2g023380	TPS-a	Cmax	Citrus maxima	Super-Rosids	Sapindales	Rutaceae
Cluster126	CumaCh16G008250	TPS-a	Cuma	Cucurbita maxima	Super-Rosids	Cucurbitales	Cucurbitaceae
Cluster126	Inil109188031	TPS-b	Inil	Ipomoea nil	Super-Asterids	Solanales	Convolvulaceae
Cluster126	Zjuj107431236	TPS-a	Zjuj	Ziziphus jujuba	Super-Rosids	Rosales	Rhamnaceae
Cluster126	tca_030066	TPS-b	tca	Theobroma cacao	Super-Rosids	Malvales	Malvaceae
Cluster126	AhypAH009955	TPS-a	Ahyp	Amaranthus hypochondriacus	Super-Asterids	Caryophyllales	Amaranthaceae
Cluster126	Aqcoe4G253500	TPS-b	Aqco	Aquilegia coerulea	Basal-Eudicots	Ranunculales	Ranunculaceae
Cluster126	Drydr1S06214	TPS-a	Dryd	Dryas drummondii	Super-Rosids	Rosales	Rosaceae
Cluster126	Dzib111308418	TPS-b	Dzib	Durio zibethinus	Super-Rosids	Malvales	Malvaceae
Cluster126	GobaGB_A04G0250	TPS-a	Goba	Gossypium barbadense	Super-Rosids	Malvales	Malvaceae
Cluster126	GobaGB_A11G3216	TPS-a	Goba	Gossypium barbadense	Super-Rosids	Malvales	Malvaceae
Cluster126	Lchi16511	TPS-g	Lchi	Liriodendron chinense	Magnoliids	Magnoliales	Magnoliaceae
Cluster126	MaldMD17G1090100	TPS-b	Mald	Malus domestica	Super-Rosids	Rosales	Rosaceae
Cluster126	Oeur053381	TPS-a	Oeur	Olea europaea	Super-Asterids	Lamiales	Oleaceae
Cluster126	ToffSS575g0000630	TPS-b	Toff	Taraxacum officinale	Super-Asterids	Asterales	Asteraceae
Cluster126	Tori298170	TPS-a	Tori	Trema orientale	Super-Rosids	Rosales	Cannabaceae
Cluster126	adu_Aradu.8542F	TPS-a	adu	Arachis duranensis	Super-Rosids	Fabales	Fabaceae
Cluster126	coc_05_g05380	TPS-b	coc	Coffea canephora	Super-Asterids	Gentianales	Rubiaceae
Cluster126	gma_08G061600	TPS-g	gma	Glycine max	Super-Rosids	Fabales	Fabaceae
Cluster126	lus_10007622	TPS-g	lus	Linum usitatissimum	Super-Rosids	Malpighiales	Linaceae
Cluster126	ppe_4G199200	TPS-a	ppe	Prunus persica	Super-Rosids	Rosales	Rosaceae
Cluster126	roc_G10513	TPS-g	roc	Rubus occidentalis	Super-Rosids	Rosales	Rosaceae
Cluster126	sin_1007053	TPS-g	sin	Sesamum indicum	Super-Asterids	Lamiales	Pedaliaceae
Cluster126	sin_1014494	TPS-a	sin	Sesamum indicum	Super-Asterids	Lamiales	Pedaliaceae
Cluster126	tca_031134	TPS-a	tca	Theobroma cacao	Super-Rosids	Malvales	Malvaceae
Cluster126	vvi_01014569001	TPS-a	vvi	Vitis vinifera	Basal-Eudicots	Vitales	Vitaceae
Cluster126	Aqcoe1G371100	TPS-b	Aqco	Aquilegia coerulea	Basal-Eudicots	Ranunculales	Ranunculaceae
Cluster126	Cach4895	TPS-b	Cach	Capsicum chinense	Super-Asterids	Solanales	Solanaceae
Cluster126	CquiAUR62029283	TPS-a	Cqui	Chenopodium quinoa	Super-Asterids	Caryophyllales	Chenopodiaceae
Cluster126	MaldMD11G1232700	TPS-a	Mald	Malus domestica	Super-Rosids	Rosales	Rosaceae
Cluster126	adu_Aradu.CW9DH	TPS-b	adu	Arachis duranensis	Super-Rosids	Fabales	Fabaceae
Cluster126	bvu_Bv4_092620_mtkg	TPS-a	bvu	Beta vulgaris	Super-Asterids	Caryophyllales	Amaranthaceae
Cluster126	csa_074280	TPS-a	csa	Cucumis sativus	Super-Rosids	Cucurbitales	Cucurbitaceae
Cluster126	lus_10031589	TPS-a	lus	Linum usitatissimum	Super-Rosids	Malpighiales	Linaceae
Cluster126	pmu_011672	TPS-a	pmu	Prunus mume	Super-Rosids	Rosales	Rosaceae
Cluster126	ptr_001G415100	TPS-a	ptr	Populus trichocarpa	Super-Rosids	Malpighiales	Salicacea
Cluster126	rco_28166.t000001	TPS-a	rco	Ricinus communis	Super-Rosids	Malpighiales	Euphorbiaceae
Cluster126	spo_7G0006200	TPS-g	spo	Spirodela polyrhiza	Monocots	Alismatales	Lemnoideae
Cluster126	van_0198s00020.1	TPS-a	van	Vigna angularis	Super-Rosids	Fabales	Fabaceae
Cluster126	vra_02g09050	TPS-a	vra	Vigna radiata	Super-Rosids	Fabales	Fabaceae
Cluster126	vra_02g10990	TPS-a	vra	Vigna radiata	Super-Rosids	Fabales	Fabaceae
Cluster126	AhypAH015094	TPS-e/f	Ahyp	Amaranthus hypochondriacus	Super-Asterids	Caryophyllales	Amaranthaceae
Cluster126	Alp482480	TPS-e/f	Alp	Arabis alpina	Super-Rosids	Brassicales	Brassicaceae
Cluster126	AlyrAL2G15250	TPS-e/f	Alyr	Arabidopsis lyrata	Super-Rosids	Brassicales	Brassicaceae
Cluster126	Anan0015069	TPS-e/f	Anan	Ammopiptanthus nanus	Super-Rosids	Fabales	Papilionoideae
Cluster126	Bostr.10040s0087	TPS-e/f	Bost	Boechera stricta	Super-Rosids	Brassicales	Brassicaceae
Cluster126	Bpen1260995796	TPS-e/f	Bpen	Betula pendula	Super-Rosids	Fagales	Betulaceae
Cluster126	Caba9155	TPS-e/f	Caba	Capsicum baccatum	Super-Asterids	Solanales	Solanaceae
Cluster126	Cach10280	TPS-e/f	Cach	Capsicum chinense	Super-Asterids	Solanales	Solanaceae
Cluster126	CmaxCg2g041640	TPS-e/f	Cmax	Citrus maxima	Super-Rosids	Sapindales	Rutaceae
Cluster126	CquiAUR62014765	TPS-e/f	Cqui	Chenopodium quinoa	Super-Asterids	Caryophyllales	Chenopodiaceae
Cluster126	CquiAUR62016947	TPS-e/f	Cqui	Chenopodium quinoa	Super-Asterids	Caryophyllales	Chenopodiaceae
Cluster126	Csat104703701	TPS-e/f	Csat	Camelina sativa	Super-Rosids	Brassicales	Brassicaceae
Cluster126	Csat104716016	TPS-e/f	Csat	Camelina sativa	Super-Rosids	Brassicales	Brassicaceae
Cluster126	Csat104754111	TPS-e/f	Csat	Camelina sativa	Super-Rosids	Brassicales	Brassicaceae
Cluster126	Dzib111275074	TPS-e/f	Dzib	Durio zibethinus	Super-Rosids	Malvales	Malvaceae
Cluster126	Dzib111281072	TPS-e/f	Dzib	Durio zibethinus	Super-Rosids	Malvales	Malvaceae
Cluster126	GhirGH_A05G1635	TPS-e/f	Ghir	Gossypium hirsutum	Super-Rosids	Malvales	Malvaceae
Cluster126	GhirGH_D05G1666	TPS-e/f	Ghir	Gossypium hirsutum	Super-Rosids	Malvales	Malvaceae
Cluster126	GobaGB_A05G1656	TPS-e/f	Goba	Gossypium barbadense	Super-Rosids	Malvales	Malvaceae
Cluster126	GobaGB_D05G1682	TPS-e/f	Goba	Gossypium barbadense	Super-Rosids	Malvales	Malvaceae
Cluster126	Inil109158612	TPS-g	Inil	Ipomoea nil	Super-Asterids	Solanales	Convolvulaceae
Cluster126	Lang109333788	TPS-e/f	Lang	Lupinus angustifolius	Super-Rosids	Fabales	Fabaceae
Cluster126	Lmeyscaffold111.252Lmey	TPS-e/f	Lmey	Lepidium meyenii	Super-Rosids	Brassicales	Brassicaceae
Cluster126	Lmeyscaffold268.71Lmey	TPS-a	Lmey	Lepidium meyenii	Super-Rosids	Brassicales	Brassicaceae
Cluster126	Lmeyscaffold34.731Lmey	TPS-e/f	Lmey	Lepidium meyenii	Super-Rosids	Brassicales	Brassicaceae
Cluster126	Lmeyscaffold96.279Lmey	TPS-e/f	Lmey	Lepidium meyenii	Super-Rosids	Brassicales	Brassicaceae
Cluster126	Mnot21395364	TPS-e/f	Mnot	Morus notabilis	Super-Rosids	Rosales	Moraceae
Cluster126	Oeur053958	TPS-e/f	Oeur	Olea europaea	Super-Asterids	Lamiales	Oleaceae
Cluster126	Pand155	TPS-e/f	Pand	Parasponia andersonii	Super-Rosids	Rosales	Cannabaceae
Cluster126	Pand7723	TPS-e/f	Pand	Parasponia andersonii	Super-Rosids	Rosales	Cannabaceae
Cluster126	Psom113287808	TPS-b	Psom	Papaver somniferum	Basal-Eudicots	Ranunculales	Papaveraceae
Cluster126	ToffSS2000002211g0000240	TPS-e/f	Toff	Taraxacum officinale	Super-Asterids	Asterales	Asteraceae
Cluster126	ToffSS264g0000290	TPS-e/f	Toff	Taraxacum officinale	Super-Asterids	Asterales	Asteraceae
Cluster126	Tori008370	TPS-e/f	Tori	Trema orientale	Super-Rosids	Rosales	Cannabaceae
Cluster126	ath_AT1G61120	TPS-e/f	ath	Arabidopsis thaliana	Super-Rosids	Brassicales	Brassicaceae
Cluster126	bnp_BnaA09g13870D	TPS-e/f	bnp	Brassica napus	Super-Rosids	Brassicales	Brassicaceae
Cluster126	bnp_BnaCnng04030D	TPS-e/f	bnp	Brassica napus	Super-Rosids	Brassicales	Brassicaceae
Cluster126	bnp_BnaCnng10080D	TPS-e/f	bnp	Brassica napus	Super-Rosids	Brassicales	Brassicaceae
Cluster126	bol_Bo4g086590	TPS-e/f	bol	Brassica oleracea	Super-Rosids	Brassicales	Brassicaceae
Cluster126	bol_Bo9g042310	TPS-e/f	bol	Brassica oleracea	Super-Rosids	Brassicales	Brassicaceae
Cluster126	bra_I01514	TPS-e/f	bra	Brassica rapa	Super-Rosids	Brassicales	Brassicaceae
Cluster126	bvu_Bv8_184050_qfsi	TPS-e/f	bvu	Beta vulgaris	Super-Asterids	Caryophyllales	Amaranthaceae
Cluster126	can_Capana04g002602	TPS-e/f	can	Capsicum annuum	Super-Asterids	Solanales	Solanaceae
Cluster126	cca_17083	TPS-e/f	cca	Cajanus cajan	Super-Rosids	Fabales	Fabaceae
Cluster126	cca_22851	TPS-e/f	cca	Cajanus cajan	Super-Rosids	Fabales	Fabaceae
Cluster126	cgy_11804	TPS-e/f	cgy	Cleome gynandra	Super-Rosids	Brassicales	Brassicaceae
Cluster126	coc_02_g12790	TPS-e/f	coc	Coffea canephora	Super-Asterids	Gentianales	Rubiaceae
Cluster126	cru_10019776	TPS-e/f	cru	Capsella rubella	Super-Rosids	Brassicales	Brassicaceae
Cluster126	egr_D00666	TPS-e/f	egr	Eucalyptus grandis	Super-Rosids	Myrtales	Myrtaceae
Cluster126	gma_13G183600	TPS-e/f	gma	Glycine max	Super-Rosids	Fabales	Fabaceae
Cluster126	gra_009G170800	TPS-e/f	gra	Gossypium raimondii	Super-Rosids	Malvales	Malvaceae
Cluster126	mac_02_04740.1mac	TPS-e/f	mac	Musa acuminata	Monocots	Zingiberales	Musaceae
Cluster126	mes_17G041800	TPS-e/f	mes	Manihot esculenta	Super-Rosids	Malpighiales	Euphorbiaceae
Cluster126	mgu_M01259	TPS-b	mgu	Mimulus guttatus	Super-Asterids	Lamiales	Phrymaceae
Cluster126	mtr_2g012870	TPS-e/f	mtr	Medicago truncatula	Super-Rosids	Fabales	Fabaceae
Cluster126	ptr_004G037900	TPS-e/f	ptr	Populus trichocarpa	Super-Rosids	Malpighiales	Salicacea
Cluster126	sly_03g006550.2sly	TPS-e/f	sly	Solanum lycopersicum	Super-Asterids	Solanales	Solanaceae
Cluster126	spe_03g002550.1	TPS-e/f	spe	Solanum pennellii	Super-Asterids	Solanales	Solanaceae
Cluster126	stu_00005030	TPS-e/f	stu	Solanum tuberosum	Super-Asterids	Solanales	Solanaceae
Cluster126	tca_029932	TPS-e/f	tca	Theobroma cacao	Super-Rosids	Malvales	Malvaceae
Cluster126	tha_Th2v04970	TPS-e/f	tha	Tarenaya hassleriana	Super-Rosids	Brassicales	Cleomaceae
Cluster126	thh_10023261m	TPS-e/f	thh	Thellungiella halophila	Super-Rosids	Brassicales	Brassicaceae
Cluster126	tpr_gene36779	TPS-e/f	tpr	Trifolium pratense	Super-Rosids	Fabales	Fabaceae
Cluster126	tsa_Ts2g04440	TPS-e/f	tsa	Thellungiella salsuginea	Super-Rosids	Brassicales	Brassicaceae
Cluster126	van_02g08210.1	TPS-e/f	van	Vigna angularis	Super-Rosids	Fabales	Fabaceae
Cluster126	vra_07g16010	TPS-e/f	vra	Vigna radiata	Super-Rosids	Fabales	Fabaceae
Cluster126	AhypAH015189	TPS-g	Ahyp	Amaranthus hypochondriacus	Super-Asterids	Caryophyllales	Amaranthaceae
Cluster126	Anan0004804	TPS-g	Anan	Ammopiptanthus nanus	Super-Rosids	Fabales	Papilionoideae
Cluster126	Aqcoe1G371400	TPS-g	Aqco	Aquilegia coerulea	Basal-Eudicots	Ranunculales	Ranunculaceae
Cluster126	Caba35524	TPS-b	Caba	Capsicum baccatum	Super-Asterids	Solanales	Solanaceae
Cluster126	Cach4885	TPS-b	Cach	Capsicum chinense	Super-Asterids	Solanales	Solanaceae
Cluster126	Chafa4886S23414	TPS-g	Chaf	Chamaecrista fasciculata	Super-Rosids	Fabales	Fabaceae
Cluster126	CmaxCg2g040850	TPS-g	Cmax	Citrus maxima	Super-Rosids	Sapindales	Rutaceae
Cluster126	CquiAUR62012567	TPS-g	Cqui	Chenopodium quinoa	Super-Asterids	Caryophyllales	Chenopodiaceae
Cluster126	Csat104705165	TPS-g	Csat	Camelina sativa	Super-Rosids	Brassicales	Brassicaceae
Cluster126	CumaCh13G006990	TPS-g	Cuma	Cucurbita maxima	Super-Rosids	Cucurbitales	Cucurbitaceae
Cluster126	CumaCh18G003310	TPS-g	Cuma	Cucurbita maxima	Super-Rosids	Cucurbitales	Cucurbitaceae
Cluster126	Drydr211S17938	TPS-g	Dryd	Dryas drummondii	Super-Rosids	Rosales	Rosaceae
Cluster126	GhirGH_A10G0177	TPS-g	Ghir	Gossypium hirsutum	Super-Rosids	Malvales	Malvaceae
Cluster126	GhirGH_D10G0184	TPS-g	Ghir	Gossypium hirsutum	Super-Rosids	Malvales	Malvaceae
Cluster126	GobaGB_A10G0173	TPS-g	Goba	Gossypium barbadense	Super-Rosids	Malvales	Malvaceae
Cluster126	GobaGB_D10G0178	TPS-g	Goba	Gossypium barbadense	Super-Rosids	Malvales	Malvaceae
Cluster126	Inil109167279	TPS-g	Inil	Ipomoea nil	Super-Asterids	Solanales	Convolvulaceae
Cluster126	Lang109334775	TPS-g	Lang	Lupinus angustifolius	Super-Rosids	Fabales	Fabaceae
Cluster126	Lsat4_58221	TPS-g	Lsat	Lactuca sativa	Super-Asterids	Asterales	Asteraceae
Cluster126	MaldMD05G1334800	TPS-g	Mald	Malus domestica	Super-Rosids	Rosales	Rosaceae
Cluster126	MaldMD10G1309700	TPS-g	Mald	Malus domestica	Super-Rosids	Rosales	Rosaceae
Cluster126	Rchi112202305	TPS-g	Rchi	Rosa chinensis	Super-Rosids	Rosales	Rosaceae
Cluster126	Zjuj107421470	TPS-g	Zjuj	Ziziphus jujuba	Super-Rosids	Rosales	Rhamnaceae
Cluster126	adu_Aradu.V7ZTF	TPS-g	adu	Arachis duranensis	Super-Rosids	Fabales	Fabaceae
Cluster126	bvu_Bv8_186610_hfuo	TPS-g	bvu	Beta vulgaris	Super-Asterids	Caryophyllales	Amaranthaceae
Cluster126	can_Capana02g002093	TPS-b	can	Capsicum annuum	Super-Asterids	Solanales	Solanaceae
Cluster126	cca_28050	TPS-g	cca	Cajanus cajan	Super-Rosids	Fabales	Fabaceae
Cluster126	cca_33115	TPS-g	cca	Cajanus cajan	Super-Rosids	Fabales	Fabaceae
Cluster126	cgy_11149	TPS-g	cgy	Cleome gynandra	Super-Rosids	Brassicales	Brassicaceae
Cluster126	cla_019431	TPS-g	cla	Citrullus lanatus	Super-Rosids	Cucurbitales	Cucurbitaceae
Cluster126	cme_3C002516	TPS-g	cme	Cucumis melo	Super-Rosids	Cucurbitales	Cucurbitaceae
Cluster126	coc_02_g11870	TPS-g	coc	Coffea canephora	Super-Asterids	Gentianales	Rubiaceae
Cluster126	csi_1g040521	TPS-g	csi	Citrus sinensis	Super-Rosids	Sapindales	Rutaceae
Cluster126	fve_24674	TPS-g	fve	Fragaria vesca	Super-Rosids	Rosales	Rosaceae
Cluster126	fve_30669	TPS-g	fve	Fragaria vesca	Super-Rosids	Rosales	Rosaceae
Cluster126	gma_07G187600	TPS-g	gma	Glycine max	Super-Rosids	Fabales	Fabaceae
Cluster126	gra_011G019700	TPS-g	gra	Gossypium raimondii	Super-Rosids	Malvales	Malvaceae
Cluster126	lja_6g3v2135290.1lja	TPS-g	lja	Lotus japonicus	Super-Rosids	Fabales	Fabaceae
Cluster126	lus_10018392	TPS-g	lus	Linum usitatissimum	Super-Rosids	Malpighiales	Linaceae
Cluster126	mes_16G016100	TPS-g	mes	Manihot esculenta	Super-Rosids	Malpighiales	Euphorbiaceae
Cluster126	mes_17G030500	TPS-g	mes	Manihot esculenta	Super-Rosids	Malpighiales	Euphorbiaceae
Cluster126	mtr_2g010960	TPS-g	mtr	Medicago truncatula	Super-Rosids	Fabales	Fabaceae
Cluster126	mtr_4g092010	TPS-g	mtr	Medicago truncatula	Super-Rosids	Fabales	Fabaceae
Cluster126	pbr_000224.1	TPS-g	pbr	Pyrus X bretschneideri	Super-Rosids	Rosales	Rosaceae
Cluster126	pmu_009849	TPS-g	pmu	Prunus mume	Super-Rosids	Rosales	Rosaceae
Cluster126	ppe_4G030300	TPS-g	ppe	Prunus persica	Super-Rosids	Rosales	Rosaceae
Cluster126	ppe_4G194300	TPS-a	ppe	Prunus persica	Super-Rosids	Rosales	Rosaceae
Cluster126	pvu_002G219100	TPS-g	pvu	Phaseolus vulgaris	Super-Rosids	Fabales	Fabaceae
Cluster126	rco_29842.t000193	TPS-g	rco	Ricinus communis	Super-Rosids	Malpighiales	Euphorbiaceae
Cluster126	sin_1007054	TPS-g	sin	Sesamum indicum	Super-Asterids	Lamiales	Pedaliaceae
Cluster126	sly_02g079840.1sly	TPS-b	sly	Solanum lycopersicum	Super-Asterids	Solanales	Solanaceae
Cluster126	spe_02g024610.1	TPS-b	spe	Solanum pennellii	Super-Asterids	Solanales	Solanaceae
Cluster126	tca_031143	TPS-a	tca	Theobroma cacao	Super-Rosids	Malvales	Malvaceae
Cluster126	tha_Th2v20646	TPS-g	tha	Tarenaya hassleriana	Super-Rosids	Brassicales	Cleomaceae
Cluster126	tpr_gene13910	TPS-a	tpr	Trifolium pratense	Super-Rosids	Fabales	Fabaceae
Cluster126	van_02g07600.1	TPS-g	van	Vigna angularis	Super-Rosids	Fabales	Fabaceae
Cluster126	AhypAH015190	TPS-g	Ahyp	Amaranthus hypochondriacus	Super-Asterids	Caryophyllales	Amaranthaceae
Cluster126	Alp150020	TPS-g	Alp	Arabis alpina	Super-Rosids	Brassicales	Brassicaceae
Cluster126	Aoff109833319	TPS-b	Aoff	Asparagus officinalis	Monocots	Asparagales	Asparagaceae
Cluster126	CmaxCg2g040820	TPS-b	Cmax	Citrus maxima	Super-Rosids	Sapindales	Rutaceae
Cluster126	Drydr1S14971	TPS-a	Dryd	Dryas drummondii	Super-Rosids	Rosales	Rosaceae
Cluster126	GhirGH_D10G0178	TPS-b	Ghir	Gossypium hirsutum	Super-Rosids	Malvales	Malvaceae
Cluster126	GobaGB_D10G0173	TPS-b	Goba	Gossypium barbadense	Super-Rosids	Malvales	Malvaceae
Cluster126	HanXRQChr16g0517061	TPS-g	HanX	Helianthus annuus	Super-Asterids	Asterales	Asteraceae
Cluster126	Lang109355133	TPS-a	Lang	Lupinus angustifolius	Super-Rosids	Fabales	Fabaceae
Cluster126	Mcor17526	TPS-b	Mcor	Macleaya cordata	Basal-Eudicots	Ranunculales	Papaveraceae
Cluster126	Mnot21404017	TPS-a	Mnot	Morus notabilis	Super-Rosids	Rosales	Moraceae
Cluster126	ToffSS575g0000620	TPS-g	Toff	Taraxacum officinale	Super-Asterids	Asterales	Asteraceae
Cluster126	Tori298190	TPS-a	Tori	Trema orientale	Super-Rosids	Rosales	Cannabaceae
Cluster126	adu_Aradu.5CY6X	TPS-g	adu	Arachis duranensis	Super-Rosids	Fabales	Fabaceae
Cluster126	car_00863.1	TPS-a	car	Cicer arietinum	Super-Rosids	Fabales	Fabaceae
Cluster126	coc_05_g13060	TPS-a	coc	Coffea canephora	Super-Asterids	Gentianales	Rubiaceae
Cluster126	gma_13G250400	TPS-g	gma	Glycine max	Super-Rosids	Fabales	Fabaceae
Cluster126	ppe_4G194500	TPS-a	ppe	Prunus persica	Super-Rosids	Rosales	Rosaceae
Cluster126	ppe_4G197900	TPS-a	ppe	Prunus persica	Super-Rosids	Rosales	Rosaceae
Cluster126	ptr_011G032300	TPS-g	ptr	Populus trichocarpa	Super-Rosids	Malpighiales	Salicacea
Cluster126	pvu_006G195600	TPS-g	pvu	Phaseolus vulgaris	Super-Rosids	Fabales	Fabaceae
Cluster126	tha_Th2v20645	TPS-g	tha	Tarenaya hassleriana	Super-Rosids	Brassicales	Cleomaceae
Cluster126	van_03g05030.1	TPS-g	van	Vigna angularis	Super-Rosids	Fabales	Fabaceae
Cluster126	AhypAH015191	TPS-g	Ahyp	Amaranthus hypochondriacus	Super-Asterids	Caryophyllales	Amaranthaceae
Cluster126	Aqcoe1G370000	TPS-b	Aqco	Aquilegia coerulea	Basal-Eudicots	Ranunculales	Ranunculaceae
Cluster126	GobaGB_D11G3219	TPS-a	Goba	Gossypium barbadense	Super-Rosids	Malvales	Malvaceae
Cluster126	csi_1g008427	TPS-a	csi	Citrus sinensis	Super-Rosids	Sapindales	Rutaceae
Cluster126	gra_009G428400	TPS-a	gra	Gossypium raimondii	Super-Rosids	Malvales	Malvaceae
Cluster126	pax_00082g00715	TPS-b	pax	Petunia axillaris	Super-Asterids	Solanales	Solanaceae
Cluster126	vvi_01000401001	TPS-b	vvi	Vitis vinifera	Basal-Eudicots	Vitales	Vitaceae
Cluster126	AhypAH015194	TPS-b	Ahyp	Amaranthus hypochondriacus	Super-Asterids	Caryophyllales	Amaranthaceae
Cluster126	CquiAUR62012575	TPS-b	Cqui	Chenopodium quinoa	Super-Asterids	Caryophyllales	Chenopodiaceae
Cluster126	CquiAUR62014625	TPS-b	Cqui	Chenopodium quinoa	Super-Asterids	Caryophyllales	Chenopodiaceae
Cluster126	Drydr1S14966	TPS-a	Dryd	Dryas drummondii	Super-Rosids	Rosales	Rosaceae
Cluster126	GhirGH_D10G0183	TPS-b	Ghir	Gossypium hirsutum	Super-Rosids	Malvales	Malvaceae
Cluster126	GobaGB_A10G0169	TPS-b	Goba	Gossypium barbadense	Super-Rosids	Malvales	Malvaceae
Cluster126	GobaGB_D10G0177	TPS-b	Goba	Gossypium barbadense	Super-Rosids	Malvales	Malvaceae
Cluster126	GobaGB_D11G3217	TPS-a	Goba	Gossypium barbadense	Super-Rosids	Malvales	Malvaceae
Cluster126	Inil109167313	TPS-b	Inil	Ipomoea nil	Super-Asterids	Solanales	Convolvulaceae
Cluster126	Lchi16532	TPS-b	Lchi	Liriodendron chinense	Magnoliids	Magnoliales	Magnoliaceae
Cluster126	Lsat4_58020	TPS-b	Lsat	Lactuca sativa	Super-Asterids	Asterales	Asteraceae
Cluster126	MaldMD03G1214900	TPS-a	Mald	Malus domestica	Super-Rosids	Rosales	Rosaceae
Cluster126	Mnot21397955	TPS-b	Mnot	Morus notabilis	Super-Rosids	Rosales	Moraceae
Cluster126	Tori272390	TPS-b	Tori	Trema orientale	Super-Rosids	Rosales	Cannabaceae
Cluster126	Zjuj107421480	TPS-b	Zjuj	Ziziphus jujuba	Super-Rosids	Rosales	Rhamnaceae
Cluster126	gra_011G019200	TPS-b	gra	Gossypium raimondii	Super-Rosids	Malvales	Malvaceae
Cluster126	lus_10007624	TPS-b	lus	Linum usitatissimum	Super-Rosids	Malpighiales	Linaceae
Cluster126	peq_11663	TPS-b	peq	Phalaenopsis equestris	Monocots	Asparagales	Orchidaceae
Cluster126	ppe_4G029900	TPS-b	ppe	Prunus persica	Super-Rosids	Rosales	Rosaceae
Cluster126	ptr_011G031800	TPS-b	ptr	Populus trichocarpa	Super-Rosids	Malpighiales	Salicacea
Cluster126	rco_29842.t000189	TPS-b	rco	Ricinus communis	Super-Rosids	Malpighiales	Euphorbiaceae
Cluster126	roc_G10518	TPS-b	roc	Rubus occidentalis	Super-Rosids	Rosales	Rosaceae
Cluster126	tca_030070	TPS-b	tca	Theobroma cacao	Super-Rosids	Malvales	Malvaceae
Cluster126	vvi_01006399001	TPS-b	vvi	Vitis vinifera	Basal-Eudicots	Vitales	Vitaceae
Cluster126	Alp145390	TPS-e/f	Alp	Arabis alpina	Super-Rosids	Brassicales	Brassicaceae
Cluster126	bnp_BnaA07g34940D	TPS-e/f	bnp	Brassica napus	Super-Rosids	Brassicales	Brassicaceae
Cluster126	bnp_BnaC06g39870D	TPS-e/f	bnp	Brassica napus	Super-Rosids	Brassicales	Brassicaceae
Cluster126	bol_Bo6g123900	TPS-e/f	bol	Brassica oleracea	Super-Rosids	Brassicales	Brassicaceae
Cluster126	bra_G03667	TPS-e/f	bra	Brassica rapa	Super-Rosids	Brassicales	Brassicaceae
Cluster126	cgy_09863	TPS-e/f	cgy	Cleome gynandra	Super-Rosids	Brassicales	Brassicaceae
Cluster126	cla_005482	TPS-e/f	cla	Citrullus lanatus	Super-Rosids	Cucurbitales	Cucurbitaceae
Cluster126	cru_10019830	TPS-e/f	cru	Capsella rubella	Super-Rosids	Brassicales	Brassicaceae
Cluster126	csa_239940	TPS-e/f	csa	Cucumis sativus	Super-Rosids	Cucurbitales	Cucurbitaceae
Cluster126	fve_19699	TPS-e/f	fve	Fragaria vesca	Super-Rosids	Rosales	Rosaceae
Cluster126	gma_08G163900	TPS-e/f	gma	Glycine max	Super-Rosids	Fabales	Fabaceae
Cluster126	gma_15G263300	TPS-e/f	gma	Glycine max	Super-Rosids	Fabales	Fabaceae
Cluster126	lja_3g3v0948400.1lja	TPS-e/f	lja	Lotus japonicus	Super-Rosids	Fabales	Fabaceae
Cluster126	mes_16G047800	TPS-e/f	mes	Manihot esculenta	Super-Rosids	Malpighiales	Euphorbiaceae
Cluster126	mgu_M01506	TPS-e/f	mgu	Mimulus guttatus	Super-Asterids	Lamiales	Phrymaceae
Cluster126	mtr_2g064295	TPS-e/f	mtr	Medicago truncatula	Super-Rosids	Fabales	Fabaceae
Cluster126	nnu_00765	TPS-e/f	nnu	Nelumbo nucifera	Basal-Eudicots	Proteales	Nelumbonaceae
Cluster126	pax_00452g00236	TPS-e/f	pax	Petunia axillaris	Super-Asterids	Solanales	Solanaceae
Cluster126	pbr_031361.1	TPS-e/f	pbr	Pyrus X bretschneideri	Super-Rosids	Rosales	Rosaceae
Cluster126	pbr_031794.1	TPS-e/f	pbr	Pyrus X bretschneideri	Super-Rosids	Rosales	Rosaceae
Cluster126	pmu_010944	TPS-e/f	pmu	Prunus mume	Super-Rosids	Rosales	Rosaceae
Cluster126	ppe_4G128500	TPS-e/f	ppe	Prunus persica	Super-Rosids	Rosales	Rosaceae
Cluster126	ptr_008G082400	TPS-e/f	ptr	Populus trichocarpa	Super-Rosids	Malpighiales	Salicacea
Cluster126	ptr_010G173700	TPS-e/f	ptr	Populus trichocarpa	Super-Rosids	Malpighiales	Salicacea
Cluster126	pvu_005G048500	TPS-e/f	pvu	Phaseolus vulgaris	Super-Rosids	Fabales	Fabaceae
Cluster126	roc_G05731	TPS-e/f	roc	Rubus occidentalis	Super-Rosids	Rosales	Rosaceae
Cluster126	tca_033578	TPS-e/f	tca	Theobroma cacao	Super-Rosids	Malvales	Malvaceae
Cluster126	thh_10018144m	TPS-e/f	thh	Thellungiella halophila	Super-Rosids	Brassicales	Brassicaceae
Cluster126	tpr_gene3601	TPS-e/f	tpr	Trifolium pratense	Super-Rosids	Fabales	Fabaceae
Cluster126	tsa_Ts5g36870	TPS-e/f	tsa	Thellungiella salsuginea	Super-Rosids	Brassicales	Brassicaceae
Cluster126	van_0022ss02520.1	TPS-e/f	van	Vigna angularis	Super-Rosids	Fabales	Fabaceae
Cluster126	vvi_01036724001	TPS-e/f	vvi	Vitis vinifera	Basal-Eudicots	Vitales	Vitaceae
Cluster126	bol_Bo9g040980	TPS-g	bol	Brassica oleracea	Super-Rosids	Brassicales	Brassicaceae
Cluster126	csa_086400	TPS-g	csa	Cucumis sativus	Super-Rosids	Cucurbitales	Cucurbitaceae
Cluster126	egr_D00874	TPS-b	egr	Eucalyptus grandis	Super-Rosids	Myrtales	Myrtaceae
Cluster126	nnu_16497	TPS-b	nnu	Nelumbo nucifera	Basal-Eudicots	Proteales	Nelumbonaceae
Cluster126	vra_02g10900	TPS-a	vra	Vigna radiata	Super-Rosids	Fabales	Fabaceae
Cluster126	Alp37700	TPS-a	Alp	Arabis alpina	Super-Rosids	Brassicales	Brassicaceae
Cluster126	coc_05_g13070	TPS-a	coc	Coffea canephora	Super-Asterids	Gentianales	Rubiaceae
Cluster126	pmu_011705	TPS-a	pmu	Prunus mume	Super-Rosids	Rosales	Rosaceae
Cluster126	van_0029ss00700.1	TPS-a	van	Vigna angularis	Super-Rosids	Fabales	Fabaceae
Cluster126	bnp_BnaA03g60000D	TPS-e/f	bnp	Brassica napus	Super-Rosids	Brassicales	Brassicaceae
Cluster126	bra_K00278	TPS-e/f	bra	Brassica rapa	Super-Rosids	Brassicales	Brassicaceae
Cluster126	gma_07G192800	TPS-e/f	gma	Glycine max	Super-Rosids	Fabales	Fabaceae
Cluster126	Alp59060	TPS-a	Alp	Arabis alpina	Super-Rosids	Brassicales	Brassicaceae
Cluster126	gra_002G080300	TPS-a	gra	Gossypium raimondii	Super-Rosids	Malvales	Malvaceae
Cluster126	nnu_08908	TPS-a	nnu	Nelumbo nucifera	Basal-Eudicots	Proteales	Nelumbonaceae
Cluster126	pvu_005G089800	TPS-a	pvu	Phaseolus vulgaris	Super-Rosids	Fabales	Fabaceae
Cluster126	tca_031106	TPS-a	tca	Theobroma cacao	Super-Rosids	Malvales	Malvaceae
Cluster126	AlyrAL2G14500	TPS-g	Alyr	Arabidopsis lyrata	Super-Rosids	Brassicales	Brassicaceae
Cluster126	Bostr.10040s0014	TPS-g	Bost	Boechera stricta	Super-Rosids	Brassicales	Brassicaceae
Cluster126	Cach4898	TPS-b	Cach	Capsicum chinense	Super-Asterids	Solanales	Solanaceae
Cluster126	CquiAUR62014629	TPS-g	Cqui	Chenopodium quinoa	Super-Asterids	Caryophyllales	Chenopodiaceae
Cluster126	Drydr1S14970	TPS-a	Dryd	Dryas drummondii	Super-Rosids	Rosales	Rosaceae
Cluster126	Dzib111276466	TPS-a	Dzib	Durio zibethinus	Super-Rosids	Malvales	Malvaceae
Cluster126	Dzib111278668	TPS-b	Dzib	Durio zibethinus	Super-Rosids	Malvales	Malvaceae
Cluster126	GhirGH_A01G0701	TPS-a	Ghir	Gossypium hirsutum	Super-Rosids	Malvales	Malvaceae
Cluster126	Zjuj107421878	TPS-g	Zjuj	Ziziphus jujuba	Super-Rosids	Rosales	Rhamnaceae
Cluster126	adu_Aradu.2X47D	TPS-g	adu	Arachis duranensis	Super-Rosids	Fabales	Fabaceae
Cluster126	ath_AT1G61680	TPS-g	ath	Arabidopsis thaliana	Super-Rosids	Brassicales	Brassicaceae
Cluster126	cru_10022222	TPS-g	cru	Capsella rubella	Super-Rosids	Brassicales	Brassicaceae
Cluster126	mgu_M01251	TPS-b	mgu	Mimulus guttatus	Super-Asterids	Lamiales	Phrymaceae
Cluster126	nnu_08911	TPS-a	nnu	Nelumbo nucifera	Basal-Eudicots	Proteales	Nelumbonaceae
Cluster126	sin_1014497	TPS-a	sin	Sesamum indicum	Super-Asterids	Lamiales	Pedaliaceae
Cluster126	tha_Th2v04950	TPS-g	tha	Tarenaya hassleriana	Super-Rosids	Brassicales	Cleomaceae
Cluster126	Lchi25430	TPS-e/f	Lchi	Liriodendron chinense	Magnoliids	Magnoliales	Magnoliaceae
Cluster126	Potra000390g01788	TPS-e/f	Potr	Populus tremula	Super-Rosids	Malpighiales	Salicacea
Cluster126	AlyrAL2G40070	TPS-e/f	Alyr	Arabidopsis lyrata	Super-Rosids	Brassicales	Brassicaceae
Cluster126	Anan0001277	TPS-b	Anan	Ammopiptanthus nanus	Super-Rosids	Fabales	Papilionoideae
Cluster126	Anan0027297	TPS-e/f	Anan	Ammopiptanthus nanus	Super-Rosids	Fabales	Papilionoideae
Cluster126	Bostr.20129s0381	TPS-a	Bost	Boechera stricta	Super-Rosids	Brassicales	Brassicaceae
Cluster126	Bpen1260985766	TPS-e/f	Bpen	Betula pendula	Super-Rosids	Fagales	Betulaceae
Cluster126	CmaxCg9g029130	TPS-e/f	Cmax	Citrus maxima	Super-Rosids	Sapindales	Rutaceae
Cluster126	Csat104703299	TPS-e/f	Csat	Camelina sativa	Super-Rosids	Brassicales	Brassicaceae
Cluster126	Csat104714240	TPS-e/f	Csat	Camelina sativa	Super-Rosids	Brassicales	Brassicaceae
Cluster126	Csat104752382	TPS-e/f	Csat	Camelina sativa	Super-Rosids	Brassicales	Brassicaceae
Cluster126	CumaCh19G011200	TPS-e/f	Cuma	Cucurbita maxima	Super-Rosids	Cucurbitales	Cucurbitaceae
Cluster126	Drydr48S04388	TPS-e/f	Dryd	Dryas drummondii	Super-Rosids	Rosales	Rosaceae
Cluster126	Dzib111287930	TPS-e/f	Dzib	Durio zibethinus	Super-Rosids	Malvales	Malvaceae
Cluster126	Lang109356576	TPS-e/f	Lang	Lupinus angustifolius	Super-Rosids	Fabales	Fabaceae
Cluster126	Lmeyscaffold356.515Lmey	TPS-e/f	Lmey	Lepidium meyenii	Super-Rosids	Brassicales	Brassicaceae
Cluster126	MaldMD10G1215700	TPS-e/f	Mald	Malus domestica	Super-Rosids	Rosales	Rosaceae
Cluster126	Mnot21402193	TPS-e/f	Mnot	Morus notabilis	Super-Rosids	Rosales	Moraceae
Cluster126	Opun04G22480	TPS-e/f	Opun	Oryza punctata	Monocots	Poales	Poaceae
Cluster126	Pand15579	TPS-e/f	Pand	Parasponia andersonii	Super-Rosids	Rosales	Cannabaceae
Cluster126	Rchi112164573	TPS-e/f	Rchi	Rosa chinensis	Super-Rosids	Rosales	Rosaceae
Cluster126	Tori054580	TPS-e/f	Tori	Trema orientale	Super-Rosids	Rosales	Cannabaceae
Cluster126	Zjuj107424646	TPS-e/f	Zjuj	Ziziphus jujuba	Super-Rosids	Rosales	Rhamnaceae
Cluster126	ath_AT1G79460	TPS-e/f	ath	Arabidopsis thaliana	Super-Rosids	Brassicales	Brassicaceae
Cluster126	cme_3C012592	TPS-e/f	cme	Cucumis melo	Super-Rosids	Cucurbitales	Cucurbitaceae
Cluster126	csi_1g004193	TPS-e/f	csi	Citrus sinensis	Super-Rosids	Sapindales	Rutaceae
Cluster126	sin_1014202	TPS-e/f	sin	Sesamum indicum	Super-Asterids	Lamiales	Pedaliaceae
Cluster126	Anan0002978	TPS-b	Anan	Ammopiptanthus nanus	Super-Rosids	Fabales	Papilionoideae
Cluster126	adu_Aradu.8J9WZ	TPS-e/f	adu	Arachis duranensis	Super-Rosids	Fabales	Fabaceae
Cluster126	adu_Aradu.KMG0A	TPS-b	adu	Arachis duranensis	Super-Rosids	Fabales	Fabaceae
Cluster126	mtr_2g065450	TPS-b	mtr	Medicago truncatula	Super-Rosids	Fabales	Fabaceae
Cluster126	Aoff109846410	TPS-b	Aoff	Asparagus officinalis	Monocots	Asparagales	Asparagaceae
Cluster126	CmaxCg2g022870	TPS-a	Cmax	Citrus maxima	Super-Rosids	Sapindales	Rutaceae
Cluster126	Dzib111276463	TPS-a	Dzib	Durio zibethinus	Super-Rosids	Malvales	Malvaceae
Cluster126	Dzib111281612	TPS-b	Dzib	Durio zibethinus	Super-Rosids	Malvales	Malvaceae
Cluster126	Dzib111302285	TPS-a	Dzib	Durio zibethinus	Super-Rosids	Malvales	Malvaceae
Cluster126	GhirGH_A01G0700	TPS-a	Ghir	Gossypium hirsutum	Super-Rosids	Malvales	Malvaceae
Cluster126	GhirGH_D01G0700	TPS-a	Ghir	Gossypium hirsutum	Super-Rosids	Malvales	Malvaceae
Cluster126	GobaGB_A01G0688	TPS-a	Goba	Gossypium barbadense	Super-Rosids	Malvales	Malvaceae
Cluster126	GobaGB_A04G0246	TPS-a	Goba	Gossypium barbadense	Super-Rosids	Malvales	Malvaceae
Cluster126	GobaGB_D01G0728	TPS-a	Goba	Gossypium barbadense	Super-Rosids	Malvales	Malvaceae
Cluster126	Inil109167314	TPS-b	Inil	Ipomoea nil	Super-Asterids	Solanales	Convolvulaceae
Cluster126	Lchi16519	TPS-b	Lchi	Liriodendron chinense	Magnoliids	Magnoliales	Magnoliaceae
Cluster126	Lsat1_121241	TPS-a	Lsat	Lactuca sativa	Super-Asterids	Asterales	Asteraceae
Cluster126	Oeur050540	TPS-g	Oeur	Olea europaea	Super-Asterids	Lamiales	Oleaceae
Cluster126	Rchi112187983	TPS-b	Rchi	Rosa chinensis	Super-Rosids	Rosales	Rosaceae
Cluster126	Zjuj107431448	TPS-a	Zjuj	Ziziphus jujuba	Super-Rosids	Rosales	Rhamnaceae
Cluster126	adu_Aradu.SCL14	TPS-a	adu	Arachis duranensis	Super-Rosids	Fabales	Fabaceae
Cluster126	egr_F03396	TPS-a	egr	Eucalyptus grandis	Super-Rosids	Myrtales	Myrtaceae
Cluster126	egr_K00876	TPS-b	egr	Eucalyptus grandis	Super-Rosids	Myrtales	Myrtaceae
Cluster126	gma_06G302200	TPS-b	gma	Glycine max	Super-Rosids	Fabales	Fabaceae
Cluster126	gma_12G102000	TPS-b	gma	Glycine max	Super-Rosids	Fabales	Fabaceae
Cluster126	gma_12G138100	TPS-a	gma	Glycine max	Super-Rosids	Fabales	Fabaceae
Cluster126	gma_12G197400	TPS-g	gma	Glycine max	Super-Rosids	Fabales	Fabaceae
Cluster126	gma_13G285200	TPS-a	gma	Glycine max	Super-Rosids	Fabales	Fabaceae
Cluster126	gma_13G304500	TPS-g	gma	Glycine max	Super-Rosids	Fabales	Fabaceae
Cluster126	gra_002G080500	TPS-a	gra	Gossypium raimondii	Super-Rosids	Malvales	Malvaceae
Cluster126	jre_00018150	TPS-g	jre	Juglans regia	Super-Rosids	Fagales	Juglandaceae
Cluster126	lus_10018500	TPS-b	lus	Linum usitatissimum	Super-Rosids	Malpighiales	Linaceae
Cluster126	lus_10039713	TPS-b	lus	Linum usitatissimum	Super-Rosids	Malpighiales	Linaceae
Cluster126	mes_15G078900	TPS-a	mes	Manihot esculenta	Super-Rosids	Malpighiales	Euphorbiaceae
Cluster126	mgu_M01825	TPS-a	mgu	Mimulus guttatus	Super-Asterids	Lamiales	Phrymaceae
Cluster126	mtr_2g089120	TPS-b	mtr	Medicago truncatula	Super-Rosids	Fabales	Fabaceae
Cluster126	ppe_4G198200	TPS-a	ppe	Prunus persica	Super-Rosids	Rosales	Rosaceae
Cluster126	pvu_005G111400	TPS-g	pvu	Phaseolus vulgaris	Super-Rosids	Fabales	Fabaceae
Cluster126	sin_1014495	TPS-a	sin	Sesamum indicum	Super-Asterids	Lamiales	Pedaliaceae
Cluster126	sly_10g005390.2sly	TPS-g	sly	Solanum lycopersicum	Super-Asterids	Solanales	Solanaceae
Cluster126	spe_10g001380.1	TPS-g	spe	Solanum pennellii	Super-Asterids	Solanales	Solanaceae
Cluster126	stu_01011252	TPS-g	stu	Solanum tuberosum	Super-Asterids	Solanales	Solanaceae
Cluster126	van_0064ss00810.1	TPS-g	van	Vigna angularis	Super-Rosids	Fabales	Fabaceae
Cluster126	vra_07g14440	TPS-g	vra	Vigna radiata	Super-Rosids	Fabales	Fabaceae
Cluster126	vvi_01014557001	TPS-a	vvi	Vitis vinifera	Basal-Eudicots	Vitales	Vitaceae
Cluster126	Anan0006042	TPS-b	Anan	Ammopiptanthus nanus	Super-Rosids	Fabales	Papilionoideae
Cluster126	Anan0036450	TPS-b	Anan	Ammopiptanthus nanus	Super-Rosids	Fabales	Papilionoideae
Cluster126	Caba6057	TPS-a	Caba	Capsicum baccatum	Super-Asterids	Solanales	Solanaceae
Cluster126	CmaxCg2g017580	TPS-g	Cmax	Citrus maxima	Super-Rosids	Sapindales	Rutaceae
Cluster126	CmaxCg2g017700	TPS-b	Cmax	Citrus maxima	Super-Rosids	Sapindales	Rutaceae
Cluster126	Drydr378S21167	TPS-b	Dryd	Dryas drummondii	Super-Rosids	Rosales	Rosaceae
Cluster126	GhirGH_A13G1674	TPS-a	Ghir	Gossypium hirsutum	Super-Rosids	Malvales	Malvaceae
Cluster126	GhirGH_D13G1625	TPS-a	Ghir	Gossypium hirsutum	Super-Rosids	Malvales	Malvaceae
Cluster126	GobaGB_A13G1787	TPS-a	Goba	Gossypium barbadense	Super-Rosids	Malvales	Malvaceae
Cluster126	GobaGB_D13G1719	TPS-a	Goba	Gossypium barbadense	Super-Rosids	Malvales	Malvaceae
Cluster126	Lang109355202	TPS-b	Lang	Lupinus angustifolius	Super-Rosids	Fabales	Fabaceae
Cluster126	Lsat4_69040	TPS-g	Lsat	Lactuca sativa	Super-Asterids	Asterales	Asteraceae
Cluster126	MaldMD17G1091300	TPS-a	Mald	Malus domestica	Super-Rosids	Rosales	Rosaceae
Cluster126	Mnot21401268	TPS-b	Mnot	Morus notabilis	Super-Rosids	Rosales	Moraceae
Cluster126	Mnot21401277	TPS-b	Mnot	Morus notabilis	Super-Rosids	Rosales	Moraceae
Cluster126	Rchi112185604	TPS-b	Rchi	Rosa chinensis	Super-Rosids	Rosales	Rosaceae
Cluster126	Tori309950	TPS-b	Tori	Trema orientale	Super-Rosids	Rosales	Cannabaceae
Cluster126	Zjuj107417027	TPS-b	Zjuj	Ziziphus jujuba	Super-Rosids	Rosales	Rhamnaceae
Cluster126	adu_Aradu.WCR0P	TPS-b	adu	Arachis duranensis	Super-Rosids	Fabales	Fabaceae
Cluster126	atr_scaffold00003.311atr	TPS-b	atr	Amborella trichopoda	Basal-Angiosperm	Amborellales	Amborellaceae
Cluster126	cca_26566	TPS-b	cca	Cajanus cajan	Super-Rosids	Fabales	Fabaceae
Cluster126	cla_019432	TPS-g	cla	Citrullus lanatus	Super-Rosids	Cucurbitales	Cucurbitaceae
Cluster126	dca_012963	TPS-b	dca	Daucus carota	Super-Asterids	Apiales	Apiaceae
Cluster126	fve_23886	TPS-b	fve	Fragaria vesca	Super-Rosids	Rosales	Rosaceae
Cluster126	gra_013G164800	TPS-a	gra	Gossypium raimondii	Super-Rosids	Malvales	Malvaceae
Cluster126	lja_3g3v2888440.1lja	TPS-b	lja	Lotus japonicus	Super-Rosids	Fabales	Fabaceae
Cluster126	mes_12G076600	TPS-b	mes	Manihot esculenta	Super-Rosids	Malpighiales	Euphorbiaceae
Cluster126	mtr_4g045810	TPS-b	mtr	Medicago truncatula	Super-Rosids	Fabales	Fabaceae
Cluster126	pmu_015248	TPS-b	pmu	Prunus mume	Super-Rosids	Rosales	Rosaceae
Cluster126	ppe_3G222200	TPS-b	ppe	Prunus persica	Super-Rosids	Rosales	Rosaceae
Cluster126	ptr_007G119700	TPS-b	ptr	Populus trichocarpa	Super-Rosids	Malpighiales	Salicacea
Cluster126	roc_G22215	TPS-b	roc	Rubus occidentalis	Super-Rosids	Rosales	Rosaceae
Cluster126	roc_G22222	TPS-b	roc	Rubus occidentalis	Super-Rosids	Rosales	Rosaceae
Cluster126	sin_1016836	TPS-g	sin	Sesamum indicum	Super-Asterids	Lamiales	Pedaliaceae
Cluster126	tpr_gene18072	TPS-b	tpr	Trifolium pratense	Super-Rosids	Fabales	Fabaceae
Cluster126	tpr_gene19043	TPS-b	tpr	Trifolium pratense	Super-Rosids	Fabales	Fabaceae
Cluster126	tpr_gene30796	TPS-b	tpr	Trifolium pratense	Super-Rosids	Fabales	Fabaceae
Cluster126	van_0376s00040.1	TPS-b	van	Vigna angularis	Super-Rosids	Fabales	Fabaceae
Cluster126	vra_0385s00100	TPS-b	vra	Vigna radiata	Super-Rosids	Fabales	Fabaceae
Cluster126	vvi_01030646001	TPS-b	vvi	Vitis vinifera	Basal-Eudicots	Vitales	Vitaceae
Cluster126	vvi_01006342001		vvi	Vitis vinifera	Basal-Eudicots	Vitales	Vitaceae
Cluster126	GhirGH_A01G0973	TPS-e/f	Ghir	Gossypium hirsutum	Super-Rosids	Malvales	Malvaceae
Cluster126	GobaGB_A01G0970	TPS-e/f	Goba	Gossypium barbadense	Super-Rosids	Malvales	Malvaceae
Cluster126	Lmeyscaffold93.122Lmey	TPS-e/f	Lmey	Lepidium meyenii	Super-Rosids	Brassicales	Brassicaceae
Cluster126	Xvis03_210279	TPS-e/f	Xvis	Xerophyta viscosa	Monocots	Pandanales	Velloziaceae
Cluster126	car_01729.1	TPS-e/f	car	Cicer arietinum	Super-Rosids	Fabales	Fabaceae
Cluster126	dca_016843	TPS-e/f	dca	Daucus carota	Super-Asterids	Apiales	Apiaceae
Cluster126	tha_Th2v10128	TPS-e/f	tha	Tarenaya hassleriana	Super-Rosids	Brassicales	Cleomaceae
Cluster126	tpr_gene28437	TPS-e/f	tpr	Trifolium pratense	Super-Rosids	Fabales	Fabaceae
Cluster126	Bpen1261019177	TPS-a	Bpen	Betula pendula	Super-Rosids	Fagales	Betulaceae
Cluster126	Chafa15036S15972	TPS-b	Chaf	Chamaecrista fasciculata	Super-Rosids	Fabales	Fabaceae
Cluster126	CumaCh13G007000	TPS-g	Cuma	Cucurbita maxima	Super-Rosids	Cucurbitales	Cucurbitaceae
Cluster126	GhirGH_A04G1281	TPS-b	Ghir	Gossypium hirsutum	Super-Rosids	Malvales	Malvaceae
Cluster126	GhirGH_D04G1627	TPS-b	Ghir	Gossypium hirsutum	Super-Rosids	Malvales	Malvaceae
Cluster126	GobaGB_A04G0244	TPS-a	Goba	Gossypium barbadense	Super-Rosids	Malvales	Malvaceae
Cluster126	GobaGB_A04G1323	TPS-b	Goba	Gossypium barbadense	Super-Rosids	Malvales	Malvaceae
Cluster126	GobaGB_D04G1710	TPS-b	Goba	Gossypium barbadense	Super-Rosids	Malvales	Malvaceae
Cluster126	Lsat4_58141	TPS-g	Lsat	Lactuca sativa	Super-Asterids	Asterales	Asteraceae
Cluster126	MaldMD17G1090000	TPS-b	Mald	Malus domestica	Super-Rosids	Rosales	Rosaceae
Cluster126	Mimpu248S20784	TPS-b	Mimp	Mimosa pudica	Super-Rosids	Fabales	Caesalpinioideae
Cluster126	Rchi112167657	TPS-a	Rchi	Rosa chinensis	Super-Rosids	Rosales	Rosaceae
Cluster126	Zjuj107416877	TPS-b	Zjuj	Ziziphus jujuba	Super-Rosids	Rosales	Rhamnaceae
Cluster126	bdi_Bradi3g14710	TPS-a	bdi	Brachypodium distachyon	Monocots	Poales	Poaceae
Cluster126	cca_33742	TPS-b	cca	Cajanus cajan	Super-Rosids	Fabales	Fabaceae
Cluster126	csa_073150	TPS-a	csa	Cucumis sativus	Super-Rosids	Cucurbitales	Cucurbitaceae
Cluster126	csi_1g044890	TPS-b	csi	Citrus sinensis	Super-Rosids	Sapindales	Rutaceae
Cluster126	fve_23880	TPS-b	fve	Fragaria vesca	Super-Rosids	Rosales	Rosaceae
Cluster126	gma_12G101700	TPS-b	gma	Glycine max	Super-Rosids	Fabales	Fabaceae
Cluster126	gma_12G140600	TPS-a	gma	Glycine max	Super-Rosids	Fabales	Fabaceae
Cluster126	gma_12G216200	TPS-a	gma	Glycine max	Super-Rosids	Fabales	Fabaceae
Cluster126	gra_012G132700	TPS-b	gra	Gossypium raimondii	Super-Rosids	Malvales	Malvaceae
Cluster126	ogl_08G0019200	TPS-a	ogl	Oryza glaberrima	Monocots	Poales	Poaceae
Cluster126	pmu_009845	TPS-b	pmu	Prunus mume	Super-Rosids	Rosales	Rosaceae
Cluster126	ptr_017G041700	TPS-b	ptr	Populus trichocarpa	Super-Rosids	Malpighiales	Salicacea
Cluster126	pvu_011G106800	TPS-b	pvu	Phaseolus vulgaris	Super-Rosids	Fabales	Fabaceae
Cluster126	rco_30156.t000003	TPS-b	rco	Ricinus communis	Super-Rosids	Malpighiales	Euphorbiaceae
Cluster126	sbi_007G034700	TPS-a	sbi	Sorghum bicolor	Monocots	Poales	Poaceae
Cluster126	sit_6G068100	TPS-a	sit	Setaria italica	Monocots	Poales	Poaceae
Cluster126	spo_7G0005600	TPS-g	spo	Spirodela polyrhiza	Monocots	Alismatales	Lemnoideae
Cluster126	van_09g03000.1	TPS-g	van	Vigna angularis	Super-Rosids	Fabales	Fabaceae
Cluster126	Aqcoe4G253400	TPS-b	Aqco	Aquilegia coerulea	Basal-Eudicots	Ranunculales	Ranunculaceae
Cluster126	MaldMD11G1232100	TPS-a	Mald	Malus domestica	Super-Rosids	Rosales	Rosaceae
Cluster126	Pand14545	TPS-a	Pand	Parasponia andersonii	Super-Rosids	Rosales	Cannabaceae
Cluster126	Rchi112167094	TPS-a	Rchi	Rosa chinensis	Super-Rosids	Rosales	Rosaceae
Cluster126	Zjuj107431573	TPS-a	Zjuj	Ziziphus jujuba	Super-Rosids	Rosales	Rhamnaceae
Cluster126	cgy_11140	TPS-g	cgy	Cleome gynandra	Super-Rosids	Brassicales	Brassicaceae
Cluster126	cpa_81.3cpa	TPS-a	cpa	Carica papaya	Super-Rosids	Brassicales	Caricaceae
Cluster126	fve_03282	TPS-a	fve	Fragaria vesca	Super-Rosids	Rosales	Rosaceae
Cluster126	fve_24667	TPS-b	fve	Fragaria vesca	Super-Rosids	Rosales	Rosaceae
Cluster126	pax_00082g00055	TPS-b	pax	Petunia axillaris	Super-Asterids	Solanales	Solanaceae
Cluster126	pbr_040576.1	TPS-a	pbr	Pyrus X bretschneideri	Super-Rosids	Rosales	Rosaceae
Cluster126	ptr_007G118600	TPS-a	ptr	Populus trichocarpa	Super-Rosids	Malpighiales	Salicacea
Cluster126	ptr_011G130600	TPS-a	ptr	Populus trichocarpa	Super-Rosids	Malpighiales	Salicacea
Cluster126	pvu_011G142500	TPS-a	pvu	Phaseolus vulgaris	Super-Rosids	Fabales	Fabaceae
Cluster126	vra_0023s00100	TPS-a	vra	Vigna radiata	Super-Rosids	Fabales	Fabaceae
Cluster126	Pand14547	TPS-a	Pand	Parasponia andersonii	Super-Rosids	Rosales	Cannabaceae
Cluster126	Rchi112203643	TPS-g	Rchi	Rosa chinensis	Super-Rosids	Rosales	Rosaceae
Cluster126	csi_1g007889	TPS-g	csi	Citrus sinensis	Super-Rosids	Sapindales	Rutaceae
Cluster126	gra_013G164900	TPS-a	gra	Gossypium raimondii	Super-Rosids	Malvales	Malvaceae
Cluster126	Aoff109844475	TPS-b	Aoff	Asparagus officinalis	Monocots	Asparagales	Asparagaceae
Cluster126	CmaxCg2g017630	TPS-b	Cmax	Citrus maxima	Super-Rosids	Sapindales	Rutaceae
Cluster126	CmaxCg2g040870	TPS-b	Cmax	Citrus maxima	Super-Rosids	Sapindales	Rutaceae
Cluster126	Lchi16533	TPS-b	Lchi	Liriodendron chinense	Magnoliids	Magnoliales	Magnoliaceae
Cluster126	adu_Aradu.572L7	TPS-b	adu	Arachis duranensis	Super-Rosids	Fabales	Fabaceae
Cluster126	egr_K00877	TPS-b	egr	Eucalyptus grandis	Super-Rosids	Myrtales	Myrtaceae
Cluster126	gma_07G187700	TPS-g	gma	Glycine max	Super-Rosids	Fabales	Fabaceae
Cluster126	ppe_4G198700	TPS-a	ppe	Prunus persica	Super-Rosids	Rosales	Rosaceae
Cluster126	pvu_005G111500	TPS-g	pvu	Phaseolus vulgaris	Super-Rosids	Fabales	Fabaceae
Cluster126	Aoff109844770	TPS-b	Aoff	Asparagus officinalis	Monocots	Asparagales	Asparagaceae
Cluster126	GhirGH_A04G0223	TPS-a	Ghir	Gossypium hirsutum	Super-Rosids	Malvales	Malvaceae
Cluster126	Oeur053384	TPS-a	Oeur	Olea europaea	Super-Asterids	Lamiales	Oleaceae
Cluster126	adu_Aradu.IVA52	TPS-a	adu	Arachis duranensis	Super-Rosids	Fabales	Fabaceae
Cluster126	egr_E03605	TPS-g	egr	Eucalyptus grandis	Super-Rosids	Myrtales	Myrtaceae
Cluster126	gma_13G304700	TPS-b	gma	Glycine max	Super-Rosids	Fabales	Fabaceae
Cluster126	mgu_H01545	TPS-g	mgu	Mimulus guttatus	Super-Asterids	Lamiales	Phrymaceae
Cluster126	Caba35520	TPS-b	Caba	Capsicum baccatum	Super-Asterids	Solanales	Solanaceae
Cluster126	CmaxCg2g023030	TPS-a	Cmax	Citrus maxima	Super-Rosids	Sapindales	Rutaceae
Cluster126	Drydr211S17934	TPS-b	Dryd	Dryas drummondii	Super-Rosids	Rosales	Rosaceae
Cluster126	GobaGB_D05G3862	TPS-a	Goba	Gossypium barbadense	Super-Rosids	Malvales	Malvaceae
Cluster126	bnp_BnaA10g08490D	TPS-a	bnp	Brassica napus	Super-Rosids	Brassicales	Brassicaceae
Cluster126	bra_J00933	TPS-a	bra	Brassica rapa	Super-Rosids	Brassicales	Brassicaceae
Cluster126	can_Capana10g000571	TPS-g	can	Capsicum annuum	Super-Asterids	Solanales	Solanaceae
Cluster126	cme_3C002517	TPS-g	cme	Cucumis melo	Super-Rosids	Cucurbitales	Cucurbitaceae
Cluster126	gma_12G138600	TPS-a	gma	Glycine max	Super-Rosids	Fabales	Fabaceae
Cluster126	gra_007G314900	TPS-a	gra	Gossypium raimondii	Super-Rosids	Malvales	Malvaceae
Cluster126	ppe_4G190700	TPS-a	ppe	Prunus persica	Super-Rosids	Rosales	Rosaceae
Cluster126	van_0189s00220.1	TPS-a	van	Vigna angularis	Super-Rosids	Fabales	Fabaceae
Cluster126	vvi_01014566001	TPS-a	vvi	Vitis vinifera	Basal-Eudicots	Vitales	Vitaceae
Cluster126	CquiAUR62029256	TPS-a	Cqui	Chenopodium quinoa	Super-Asterids	Caryophyllales	Chenopodiaceae
Cluster126	Zjuj107416905	TPS-b	Zjuj	Ziziphus jujuba	Super-Rosids	Rosales	Rhamnaceae
Cluster126	lus_10031590	TPS-a	lus	Linum usitatissimum	Super-Rosids	Malpighiales	Linaceae
Cluster126	aco_006587	TPS-e/f	aco	Ananas comosus	Monocots	Poales	Bromeliaceae
Cluster126	Bpen1261019180	TPS-a	Bpen	Betula pendula	Super-Rosids	Fagales	Betulaceae
Cluster126	Caba4683	TPS-b	Caba	Capsicum baccatum	Super-Asterids	Solanales	Solanaceae
Cluster126	egr_D00872	TPS-b	egr	Eucalyptus grandis	Super-Rosids	Myrtales	Myrtaceae
Cluster126	CquiAUR62012569	TPS-g	Cqui	Chenopodium quinoa	Super-Asterids	Caryophyllales	Chenopodiaceae
Cluster126	Pand23657	TPS-b	Pand	Parasponia andersonii	Super-Rosids	Rosales	Cannabaceae
Cluster126	Aqcoe1G370200	TPS-b	Aqco	Aquilegia coerulea	Basal-Eudicots	Ranunculales	Ranunculaceae
Cluster126	CmaxCg2g017710	TPS-b	Cmax	Citrus maxima	Super-Rosids	Sapindales	Rutaceae
Cluster126	Mimpu10662S05234	TPS-a	Mimp	Mimosa pudica	Super-Rosids	Fabales	Caesalpinioideae
Cluster126	Mimpu144744S16134	TPS-a	Mimp	Mimosa pudica	Super-Rosids	Fabales	Caesalpinioideae
Cluster126	Rchi112202058	TPS-b	Rchi	Rosa chinensis	Super-Rosids	Rosales	Rosaceae
Cluster126	Sevir.6G066700	TPS-a	Sevi	Setaria viridis	Monocots	Poales	Poaceae
Cluster126	cme_3C002520	TPS-g	cme	Cucumis melo	Super-Rosids	Cucurbitales	Cucurbitaceae
Cluster126	egr_F03403	TPS-a	egr	Eucalyptus grandis	Super-Rosids	Myrtales	Myrtaceae
Cluster126	gma_13G304600	TPS-b	gma	Glycine max	Super-Rosids	Fabales	Fabaceae
Cluster126	mgu_M01257	TPS-b	mgu	Mimulus guttatus	Super-Asterids	Lamiales	Phrymaceae
Cluster126	pvu_011G143900	TPS-a	pvu	Phaseolus vulgaris	Super-Rosids	Fabales	Fabaceae
Cluster126	mgu_M01255	TPS-b	mgu	Mimulus guttatus	Super-Asterids	Lamiales	Phrymaceae
Cluster126	Aqcoe4G254000	TPS-b	Aqco	Aquilegia coerulea	Basal-Eudicots	Ranunculales	Ranunculaceae
Cluster126	Mnot21401282	TPS-b	Mnot	Morus notabilis	Super-Rosids	Rosales	Moraceae
Cluster126	atr_scaffold00043.45atr	TPS-b	atr	Amborella trichopoda	Basal-Angiosperm	Amborellales	Amborellaceae
Cluster126	Lchi16512	TPS-g	Lchi	Liriodendron chinense	Magnoliids	Magnoliales	Magnoliaceae
Cluster126	adu_Aradu.EF5K9	TPS-b	adu	Arachis duranensis	Super-Rosids	Fabales	Fabaceae
Cluster126	oru_ORUFI08G02750.1oru	TPS-a	oru	Oryza rufipogon	Monocots	Poales	Poaceae
Cluster126	osa_LOC_Os08g04500osa	TPS-a	osa	Oryza sativa	Monocots	Poales	Poaceae
Cluster126	Lchi12048	TPS-c	Lchi	Liriodendron chinense	Magnoliids	Magnoliales	Magnoliaceae
Cluster126	tca_031142	TPS-a	tca	Theobroma cacao	Super-Rosids	Malvales	Malvaceae
Cluster126	CquiAUR62029284	TPS-a	Cqui	Chenopodium quinoa	Super-Asterids	Caryophyllales	Chenopodiaceae
Cluster126	pmu_009850	TPS-g	pmu	Prunus mume	Super-Rosids	Rosales	Rosaceae
Cluster126	coc_05_g05400	TPS-b	coc	Coffea canephora	Super-Asterids	Gentianales	Rubiaceae
Cluster126	pbr_033263.1	TPS-a	pbr	Pyrus X bretschneideri	Super-Rosids	Rosales	Rosaceae
Cluster126	Aqcoe4G273200	TPS-a	Aqco	Aquilegia coerulea	Basal-Eudicots	Ranunculales	Ranunculaceae
Cluster126	CmaxCg2g022930	TPS-a	Cmax	Citrus maxima	Super-Rosids	Sapindales	Rutaceae
Cluster126	pmu_011713	TPS-a	pmu	Prunus mume	Super-Rosids	Rosales	Rosaceae
Cluster126	Ashe009730	TPS-e/f	Ashe	Apostasia shenzhenica	Monocots	Asparagales	Orchidaceae
Cluster126	ogl_04G0220500	TPS-e/f	ogl	Oryza glaberrima	Monocots	Poales	Poaceae
Cluster126	osa_LOC_Os04g52210osa	TPS-e/f	osa	Oryza sativa	Monocots	Poales	Poaceae
Cluster126	Cach20151	TPS-e/f	Cach	Capsicum chinense	Super-Asterids	Solanales	Solanaceae
Cluster126	Sevir.7G245100	TPS-e/f	Sevi	Setaria viridis	Monocots	Poales	Poaceae
Cluster126	sit_7G233500	TPS-e/f	sit	Setaria italica	Monocots	Poales	Poaceae
Cluster126	sly_07g066670.2sly	TPS-e/f	sly	Solanum lycopersicum	Super-Asterids	Solanales	Solanaceae
Cluster126	spe_07g034820.1	TPS-e/f	spe	Solanum pennellii	Super-Asterids	Solanales	Solanaceae
Cluster126	vra_02g10980	TPS-a	vra	Vigna radiata	Super-Rosids	Fabales	Fabaceae
Cluster126	van_09g02990.1	TPS-g	van	Vigna angularis	Super-Rosids	Fabales	Fabaceae
Cluster126	Bpen1261019204	TPS-a	Bpen	Betula pendula	Super-Rosids	Fagales	Betulaceae
Cluster126	Bpen1261059590	TPS-b	Bpen	Betula pendula	Super-Rosids	Fagales	Betulaceae
Cluster126	gma_13G285100	TPS-a	gma	Glycine max	Super-Rosids	Fabales	Fabaceae
Cluster126	egr_F03398	TPS-a	egr	Eucalyptus grandis	Super-Rosids	Myrtales	Myrtaceae
Cluster126	Caba18140	TPS-e/f	Caba	Capsicum baccatum	Super-Asterids	Solanales	Solanaceae
Cluster126	Caba23585	TPS-g	Caba	Capsicum baccatum	Super-Asterids	Solanales	Solanaceae
Cluster126	Cach25274	TPS-g	Cach	Capsicum chinense	Super-Asterids	Solanales	Solanaceae
Cluster126	Pand32603	TPS-b	Pand	Parasponia andersonii	Super-Rosids	Rosales	Cannabaceae
Cluster126	Pand32594	TPS-g	Pand	Parasponia andersonii	Super-Rosids	Rosales	Cannabaceae
Cluster126	Rchi112166460	TPS-g	Rchi	Rosa chinensis	Super-Rosids	Rosales	Rosaceae
Cluster126	Lchi16522	TPS-b	Lchi	Liriodendron chinense	Magnoliids	Magnoliales	Magnoliaceae
Cluster126	jre_00018535	TPS-b	jre	Juglans regia	Super-Rosids	Fagales	Juglandaceae
Cluster126	mes_12G076900	TPS-b	mes	Manihot esculenta	Super-Rosids	Malpighiales	Euphorbiaceae
Cluster126	GhirGH_D01G0999	TPS-e/f	Ghir	Gossypium hirsutum	Super-Rosids	Malvales	Malvaceae
Cluster126	GobaGB_D01G1039	TPS-e/f	Goba	Gossypium barbadense	Super-Rosids	Malvales	Malvaceae
Cluster126	Lmeyscaffold296.673Lmey	TPS-e/f	Lmey	Lepidium meyenii	Super-Rosids	Brassicales	Brassicaceae
Cluster126	Potra004008g24156	TPS-a	Potr	Populus tremula	Super-Rosids	Malpighiales	Salicacea
Cluster126	gra_002G110600	TPS-e/f	gra	Gossypium raimondii	Super-Rosids	Malvales	Malvaceae
Cluster126	CmaxCg2g023110	TPS-a	Cmax	Citrus maxima	Super-Rosids	Sapindales	Rutaceae
Cluster126	CmaxCg2g023250	TPS-a	Cmax	Citrus maxima	Super-Rosids	Sapindales	Rutaceae
Cluster126	vvi_01036348001	TPS-a	vvi	Vitis vinifera	Basal-Eudicots	Vitales	Vitaceae
Cluster126	Opun08G02310	TPS-a	Opun	Oryza punctata	Monocots	Poales	Poaceae
Cluster126	Dzib111282169	TPS-b	Dzib	Durio zibethinus	Super-Rosids	Malvales	Malvaceae
Cluster126	Oeur037334	TPS-b	Oeur	Olea europaea	Super-Asterids	Lamiales	Oleaceae
Cluster126	Oeur051235	TPS-b	Oeur	Olea europaea	Super-Asterids	Lamiales	Oleaceae
Cluster126	Cach4897	TPS-b	Cach	Capsicum chinense	Super-Asterids	Solanales	Solanaceae
Cluster126	Lchi16521	TPS-b	Lchi	Liriodendron chinense	Magnoliids	Magnoliales	Magnoliaceae
Cluster126	Oeur050560	TPS-g	Oeur	Olea europaea	Super-Asterids	Lamiales	Oleaceae
Cluster126	tha_Th2v04952	TPS-g	tha	Tarenaya hassleriana	Super-Rosids	Brassicales	Cleomaceae
Cluster126	Chafa22635S18793	TPS-e/f	Chaf	Chamaecrista fasciculata	Super-Rosids	Fabales	Fabaceae
Cluster126	Chafa3233S20932	TPS-g	Chaf	Chamaecrista fasciculata	Super-Rosids	Fabales	Fabaceae
Cluster126	jre_00012355	TPS-b	jre	Juglans regia	Super-Rosids	Fagales	Juglandaceae
Cluster126	Tori215790	TPS-b	Tori	Trema orientale	Super-Rosids	Rosales	Cannabaceae
Cluster126	cca_33747	TPS-g	cca	Cajanus cajan	Super-Rosids	Fabales	Fabaceae
Cluster126	pvu_011G107200	TPS-b	pvu	Phaseolus vulgaris	Super-Rosids	Fabales	Fabaceae
Cluster126	Inil109163396	TPS-b	Inil	Ipomoea nil	Super-Asterids	Solanales	Convolvulaceae
Cluster126	mes_12G076700	TPS-b	mes	Manihot esculenta	Super-Rosids	Malpighiales	Euphorbiaceae
Cluster126	Zjuj107417025	TPS-b	Zjuj	Ziziphus jujuba	Super-Rosids	Rosales	Rhamnaceae
Cluster126	van_0011ss00050.1	TPS-b	van	Vigna angularis	Super-Rosids	Fabales	Fabaceae
Cluster126	csa_074310	TPS-a	csa	Cucumis sativus	Super-Rosids	Cucurbitales	Cucurbitaceae
Cluster126	gra_009G428200	TPS-a	gra	Gossypium raimondii	Super-Rosids	Malvales	Malvaceae
Cluster126	CmaxCg2g022850	TPS-a	Cmax	Citrus maxima	Super-Rosids	Sapindales	Rutaceae
Cluster126	Dzib111288018	TPS-a	Dzib	Durio zibethinus	Super-Rosids	Malvales	Malvaceae
Cluster126	GobaGB_A11G3223	TPS-a	Goba	Gossypium barbadense	Super-Rosids	Malvales	Malvaceae
Cluster126	cla_000462	TPS-a	cla	Citrullus lanatus	Super-Rosids	Cucurbitales	Cucurbitaceae
Cluster126	pvu_011G144100	TPS-a	pvu	Phaseolus vulgaris	Super-Rosids	Fabales	Fabaceae
Cluster126	vvi_01036308001	TPS-a	vvi	Vitis vinifera	Basal-Eudicots	Vitales	Vitaceae
Cluster126	CmaxCg2g022860	TPS-a	Cmax	Citrus maxima	Super-Rosids	Sapindales	Rutaceae
Cluster126	MaldMD11G1236200	TPS-a	Mald	Malus domestica	Super-Rosids	Rosales	Rosaceae
Cluster126	CquiAUR62029250	TPS-a	Cqui	Chenopodium quinoa	Super-Asterids	Caryophyllales	Chenopodiaceae
Cluster126	GhirGH_A11G3156	TPS-a	Ghir	Gossypium hirsutum	Super-Rosids	Malvales	Malvaceae
Cluster126	GhirGH_D05G3845	TPS-a	Ghir	Gossypium hirsutum	Super-Rosids	Malvales	Malvaceae
Cluster126	Inil109167278	TPS-g	Inil	Ipomoea nil	Super-Asterids	Solanales	Convolvulaceae
Cluster126	GhirGH_A11G3155	TPS-a	Ghir	Gossypium hirsutum	Super-Rosids	Malvales	Malvaceae
Cluster126	MaldMD11G1236500	TPS-a	Mald	Malus domestica	Super-Rosids	Rosales	Rosaceae
Cluster126	gra_007G315700	TPS-a	gra	Gossypium raimondii	Super-Rosids	Malvales	Malvaceae
Cluster126	pmu_011644	TPS-a	pmu	Prunus mume	Super-Rosids	Rosales	Rosaceae
Cluster126	CmaxCg2g022940	TPS-a	Cmax	Citrus maxima	Super-Rosids	Sapindales	Rutaceae
Cluster126	CquiAUR62034211	TPS-a	Cqui	Chenopodium quinoa	Super-Asterids	Caryophyllales	Chenopodiaceae
Cluster126	GhirGH_A11G3154	TPS-a	Ghir	Gossypium hirsutum	Super-Rosids	Malvales	Malvaceae
Cluster126	GobaGB_D11G3223	TPS-a	Goba	Gossypium barbadense	Super-Rosids	Malvales	Malvaceae
Cluster126	CquiAUR62029248	TPS-a	Cqui	Chenopodium quinoa	Super-Asterids	Caryophyllales	Chenopodiaceae
Cluster126	GobaGB_D05G3858	TPS-a	Goba	Gossypium barbadense	Super-Rosids	Malvales	Malvaceae
Cluster126	Zjuj107431225	TPS-a	Zjuj	Ziziphus jujuba	Super-Rosids	Rosales	Rhamnaceae
Cluster126	bol_Bo2g041370	TPS-a	bol	Brassica oleracea	Super-Rosids	Brassicales	Brassicaceae
Cluster126	CmaxCg2g023260	TPS-a	Cmax	Citrus maxima	Super-Rosids	Sapindales	Rutaceae
Cluster126	tca_031107	TPS-a	tca	Theobroma cacao	Super-Rosids	Malvales	Malvaceae
Cluster126	CquiAUR62034213	TPS-a	Cqui	Chenopodium quinoa	Super-Asterids	Caryophyllales	Chenopodiaceae
Cluster126	GobaGB_A11G3227	TPS-a	Goba	Gossypium barbadense	Super-Rosids	Malvales	Malvaceae
Cluster126	van_0029ss00690.1	TPS-a	van	Vigna angularis	Super-Rosids	Fabales	Fabaceae
Cluster126	pmu_011722	TPS-a	pmu	Prunus mume	Super-Rosids	Rosales	Rosaceae
Cluster126	GhirGH_A04G0224	TPS-a	Ghir	Gossypium hirsutum	Super-Rosids	Malvales	Malvaceae
Cluster126	GhirGH_D11G3177	TPS-a	Ghir	Gossypium hirsutum	Super-Rosids	Malvales	Malvaceae
Cluster126	Sevir.6G069000	TPS-a	Sevi	Setaria viridis	Monocots	Poales	Poaceae
Cluster126	gra_007G315500	TPS-a	gra	Gossypium raimondii	Super-Rosids	Malvales	Malvaceae
Cluster126	pmu_011726	TPS-a	pmu	Prunus mume	Super-Rosids	Rosales	Rosaceae
Cluster126	Oeur058166	TPS-b	Oeur	Olea europaea	Super-Asterids	Lamiales	Oleaceae
Cluster126	Tori315520	TPS-g	Tori	Trema orientale	Super-Rosids	Rosales	Cannabaceae
Cluster126	Potra000457g02632	TPS-g	Potr	Populus tremula	Super-Rosids	Malpighiales	Salicacea
Cluster126	egr_E03062	TPS-a	egr	Eucalyptus grandis	Super-Rosids	Myrtales	Myrtaceae
Cluster126	gra_011G019600	TPS-b	gra	Gossypium raimondii	Super-Rosids	Malvales	Malvaceae
Cluster126	pvu_005G111700	TPS-g	pvu	Phaseolus vulgaris	Super-Rosids	Fabales	Fabaceae
Cluster126	sin_1014493	TPS-a	sin	Sesamum indicum	Super-Asterids	Lamiales	Pedaliaceae
Cluster126	CmaxCg2g040890	TPS-g	Cmax	Citrus maxima	Super-Rosids	Sapindales	Rutaceae
Cluster126	tca_031137	TPS-a	tca	Theobroma cacao	Super-Rosids	Malvales	Malvaceae
Cluster126	Drydr164S07203	TPS-e/f	Dryd	Dryas drummondii	Super-Rosids	Rosales	Rosaceae
Cluster126	MaldMD17G1080300	TPS-e/f	Mald	Malus domestica	Super-Rosids	Rosales	Rosaceae
Cluster126	Rchi112190046	TPS-e/f	Rchi	Rosa chinensis	Super-Rosids	Rosales	Rosaceae
Cluster126	pmu_015366	TPS-e/f	pmu	Prunus mume	Super-Rosids	Rosales	Rosaceae
Cluster126	ppe_3G234300	TPS-e/f	ppe	Prunus persica	Super-Rosids	Rosales	Rosaceae
Cluster126	Mimpu14378S15612	TPS-e/f	Mimp	Mimosa pudica	Super-Rosids	Fabales	Caesalpinioideae
Cluster126	Trdc2BG064970	TPS-e/f	Trdc	Triticum turgidum	Monocots	Poales	Poaceae
Cluster126	tca_032777	TPS-b	tca	Theobroma cacao	Super-Rosids	Malvales	Malvaceae
Cluster126	pax_00931g00514	TPS-b	pax	Petunia axillaris	Super-Asterids	Solanales	Solanaceae
Cluster126	Drydr1S00048	TPS-a	Dryd	Dryas drummondii	Super-Rosids	Rosales	Rosaceae
Cluster126	CquiAUR62014632	TPS-g	Cqui	Chenopodium quinoa	Super-Asterids	Caryophyllales	Chenopodiaceae
Cluster126	GobaGB_A01G0689	TPS-a	Goba	Gossypium barbadense	Super-Rosids	Malvales	Malvaceae
Cluster126	Mnot21404011	TPS-a	Mnot	Morus notabilis	Super-Rosids	Rosales	Moraceae
Cluster126	CquiAUR62014633	TPS-g	Cqui	Chenopodium quinoa	Super-Asterids	Caryophyllales	Chenopodiaceae
Cluster126	GobaGB_D05G3859	TPS-a	Goba	Gossypium barbadense	Super-Rosids	Malvales	Malvaceae
Cluster126	Dzib111288045	TPS-a	Dzib	Durio zibethinus	Super-Rosids	Malvales	Malvaceae
Cluster126	GhirGH_A11G3149	TPS-a	Ghir	Gossypium hirsutum	Super-Rosids	Malvales	Malvaceae
Cluster126	egr_F03412	TPS-a	egr	Eucalyptus grandis	Super-Rosids	Myrtales	Myrtaceae
Cluster126	ppe_4G199500	TPS-a	ppe	Prunus persica	Super-Rosids	Rosales	Rosaceae
Cluster126	lpe_08G02560.1lpe	TPS-a	lpe	leersia perrieri	Monocots	Poales	Poaceae
Cluster126	Ecrug041408	TPS-a	Ecru	Echinochloa crus-galli	Monocots	Poales	Poaceae
Cluster126	CquiAUR62034207	TPS-a	Cqui	Chenopodium quinoa	Super-Asterids	Caryophyllales	Chenopodiaceae
Cluster126	fve_03269	TPS-a	fve	Fragaria vesca	Super-Rosids	Rosales	Rosaceae
Cluster126	ppe_4G200100	TPS-a	ppe	Prunus persica	Super-Rosids	Rosales	Rosaceae
Cluster126	gra_002G080400	TPS-a	gra	Gossypium raimondii	Super-Rosids	Malvales	Malvaceae
Cluster126	CumaCh16G008260	TPS-a	Cuma	Cucurbita maxima	Super-Rosids	Cucurbitales	Cucurbitaceae
Cluster126	ppe_4G194200	TPS-a	ppe	Prunus persica	Super-Rosids	Rosales	Rosaceae
Cluster126	adu_Aradu.8JG2E	TPS-a	adu	Arachis duranensis	Super-Rosids	Fabales	Fabaceae
Cluster126	gra_007G315900	TPS-a	gra	Gossypium raimondii	Super-Rosids	Malvales	Malvaceae
Cluster126	ppe_4G199300	TPS-a	ppe	Prunus persica	Super-Rosids	Rosales	Rosaceae
Cluster126	peq_11037	TPS-e/f	peq	Phalaenopsis equestris	Monocots	Asparagales	Orchidaceae
Cluster126	Tori195700	TPS-e/f	Tori	Trema orientale	Super-Rosids	Rosales	Cannabaceae
Cluster126	pbr_030684.1	TPS-e/f	pbr	Pyrus X bretschneideri	Super-Rosids	Rosales	Rosaceae
Cluster126	tpr_gene36721	TPS-a	tpr	Trifolium pratense	Super-Rosids	Fabales	Fabaceae
Cluster126	egr_F03400	TPS-a	egr	Eucalyptus grandis	Super-Rosids	Myrtales	Myrtaceae
Cluster126	sly_02g079890.1sly	TPS-b	sly	Solanum lycopersicum	Super-Asterids	Solanales	Solanaceae
Cluster126	spe_02g024650.1	TPS-b	spe	Solanum pennellii	Super-Asterids	Solanales	Solanaceae
Cluster126	Oeur050553	TPS-g	Oeur	Olea europaea	Super-Asterids	Lamiales	Oleaceae
Cluster126	csa_074290	TPS-a	csa	Cucumis sativus	Super-Rosids	Cucurbitales	Cucurbitaceae
Cluster126	mtr_4g092020	TPS-g	mtr	Medicago truncatula	Super-Rosids	Fabales	Fabaceae
Cluster126	vra_02g10930	TPS-a	vra	Vigna radiata	Super-Rosids	Fabales	Fabaceae
Cluster126	cgy_11150	TPS-g	cgy	Cleome gynandra	Super-Rosids	Brassicales	Brassicaceae
Cluster126	dca_012965	TPS-b	dca	Daucus carota	Super-Asterids	Apiales	Apiaceae
Cluster126	pbr_028396.1	TPS-b	pbr	Pyrus X bretschneideri	Super-Rosids	Rosales	Rosaceae
Cluster126	spe_02g024660.1	TPS-b	spe	Solanum pennellii	Super-Asterids	Solanales	Solanaceae
Cluster126	Lchi21269	TPS-e/f	Lchi	Liriodendron chinense	Magnoliids	Magnoliales	Magnoliaceae
Cluster126	jre_00015063	TPS-e/f	jre	Juglans regia	Super-Rosids	Fagales	Juglandaceae
Cluster126	lpe_04G20540.1lpe	TPS-e/f	lpe	leersia perrieri	Monocots	Poales	Poaceae
Cluster126	sbi_006G211400	TPS-e/f	sbi	Sorghum bicolor	Monocots	Poales	Poaceae
Cluster126	csa_086410	TPS-g	csa	Cucumis sativus	Super-Rosids	Cucurbitales	Cucurbitaceae
Cluster126	GobaGB_A11G3228	TPS-a	Goba	Gossypium barbadense	Super-Rosids	Malvales	Malvaceae
Cluster126	Dzib111276468	TPS-a	Dzib	Durio zibethinus	Super-Rosids	Malvales	Malvaceae
Cluster126	pvu_011G144200	TPS-a	pvu	Phaseolus vulgaris	Super-Rosids	Fabales	Fabaceae
Cluster126	Mimpu10662S05235	TPS-a	Mimp	Mimosa pudica	Super-Rosids	Fabales	Caesalpinioideae
Cluster126	oth_23338	TPS-a	oth	Oropetium thomaeum	Monocots	Poales	Poaceae
Cluster126	vvi_01006589001	TPS-g	vvi	Vitis vinifera	Basal-Eudicots	Vitales	Vitaceae
Cluster126	Ecrug019035	TPS-e/f	Ecru	Echinochloa crus-galli	Monocots	Poales	Poaceae
Cluster126	HORVU2Hr1G099440	TPS-e/f	HORV	Hordeum vulgare	Monocots	Poales	Poaceae
Cluster126	SaccSh06_g015050	TPS-e/f	Sacc	Saccharum officinarum	Monocots	Poales	Poaceae
Cluster126	oru_ORUFI04G26630.1oru	TPS-e/f	oru	Oryza rufipogon	Monocots	Poales	Poaceae
Cluster126	Ecrug019041	TPS-e/f	Ecru	Echinochloa crus-galli	Monocots	Poales	Poaceae
Cluster126	Trdc2AG061250	TPS-e/f	Trdc	Triticum turgidum	Monocots	Poales	Poaceae
Cluster126	Ecrug054720	TPS-a	Ecru	Echinochloa crus-galli	Monocots	Poales	Poaceae
Cluster126	SaccSh07_g003020	TPS-a	Sacc	Saccharum officinarum	Monocots	Poales	Poaceae
Cluster126	GhirGH_D11G3183	TPS-a	Ghir	Gossypium hirsutum	Super-Rosids	Malvales	Malvaceae
Cluster126	ppe_4G199000	TPS-a	ppe	Prunus persica	Super-Rosids	Rosales	Rosaceae
Cluster126	sbi_007G035800	TPS-a	sbi	Sorghum bicolor	Monocots	Poales	Poaceae
Cluster126	GobaGB_A04G0251	TPS-a	Goba	Gossypium barbadense	Super-Rosids	Malvales	Malvaceae
Cluster126	Rchi112203648	TPS-a	Rchi	Rosa chinensis	Super-Rosids	Rosales	Rosaceae
Cluster126	vra_0023s00640	TPS-a	vra	Vigna radiata	Super-Rosids	Fabales	Fabaceae
Cluster126	egr_E03115	TPS-a	egr	Eucalyptus grandis	Super-Rosids	Myrtales	Myrtaceae
Cluster126	ppe_4G200000	TPS-a	ppe	Prunus persica	Super-Rosids	Rosales	Rosaceae
Cluster126	vvi_01036320001	TPS-a	vvi	Vitis vinifera	Basal-Eudicots	Vitales	Vitaceae
Cluster126	adu_Aradu.E3CKI	TPS-a	adu	Arachis duranensis	Super-Rosids	Fabales	Fabaceae
Cluster126	ppe_4G198600	TPS-a	ppe	Prunus persica	Super-Rosids	Rosales	Rosaceae
Cluster126	GhirGH_D13G1626	TPS-a	Ghir	Gossypium hirsutum	Super-Rosids	Malvales	Malvaceae
Cluster126	Trdc2AG067530	TPS-g	Trdc	Triticum turgidum	Monocots	Poales	Poaceae
Cluster126	vvi_01036368001	TPS-a	vvi	Vitis vinifera	Basal-Eudicots	Vitales	Vitaceae
Cluster126	GobaGB_A11G3229	TPS-a	Goba	Gossypium barbadense	Super-Rosids	Malvales	Malvaceae
Cluster126	gra_007G316800	TPS-a	gra	Gossypium raimondii	Super-Rosids	Malvales	Malvaceae
Cluster126	GobaGB_D04G1711	TPS-b	Goba	Gossypium barbadense	Super-Rosids	Malvales	Malvaceae
Cluster126	GobaGB_D05G3860	TPS-a	Goba	Gossypium barbadense	Super-Rosids	Malvales	Malvaceae
Cluster126	vvi_01006955001		vvi	Vitis vinifera	Basal-Eudicots	Vitales	Vitaceae
Cluster126	adu_Aradu.B0Y3C	TPS-a	adu	Arachis duranensis	Super-Rosids	Fabales	Fabaceae
Cluster126	adu_Aradu.I338M	TPS-g	adu	Arachis duranensis	Super-Rosids	Fabales	Fabaceae
Cluster126	mtr_2g089130	TPS-b	mtr	Medicago truncatula	Super-Rosids	Fabales	Fabaceae
Cluster126	lus_10018501	TPS-b	lus	Linum usitatissimum	Super-Rosids	Malpighiales	Linaceae
Cluster126	lus_10024120	TPS-e/f	lus	Linum usitatissimum	Super-Rosids	Malpighiales	Linaceae
Cluster126	MaldMD03G1218300	TPS-a	Mald	Malus domestica	Super-Rosids	Rosales	Rosaceae
Cluster126	Mimpu1089S13621	TPS-e/f	Mimp	Mimosa pudica	Super-Rosids	Fabales	Caesalpinioideae
Cluster126	MaldMD10G1309900	TPS-g	Mald	Malus domestica	Super-Rosids	Rosales	Rosaceae
Cluster126	egr_K00827	TPS-b	egr	Eucalyptus grandis	Super-Rosids	Myrtales	Myrtaceae
Cluster126	pbr_028397.1	TPS-b	pbr	Pyrus X bretschneideri	Super-Rosids	Rosales	Rosaceae
Cluster126	bdi_Bradi5g21480	TPS-e/f	bdi	Brachypodium distachyon	Monocots	Poales	Poaceae
Cluster126	Mnot21404019	TPS-a	Mnot	Morus notabilis	Super-Rosids	Rosales	Moraceae
Cluster126	Oeur050562	TPS-g	Oeur	Olea europaea	Super-Asterids	Lamiales	Oleaceae
Cluster126	Oeur050565	TPS-g	Oeur	Olea europaea	Super-Asterids	Lamiales	Oleaceae
Cluster126	Pand32597	TPS-g	Pand	Parasponia andersonii	Super-Rosids	Rosales	Cannabaceae
Cluster126	Rchi112165597	TPS-g	Rchi	Rosa chinensis	Super-Rosids	Rosales	Rosaceae
Cluster126	pbr_007759.1	TPS-b	pbr	Pyrus X bretschneideri	Super-Rosids	Rosales	Rosaceae
Cluster126	Tori315560	TPS-g	Tori	Trema orientale	Super-Rosids	Rosales	Cannabaceae
Cluster126	vra_02g09090	TPS-a	vra	Vigna radiata	Super-Rosids	Fabales	Fabaceae
Cluster126	aar_AA31G00809	TPS-e/f	aar	Aethionema arabicum	Super-Rosids	Brassicales	Brassicaceae
Cluster126	ach_Achn037601	TPS-e/f	ach	Actinidia chinensis	Super-Asterids	Ericales	Actinidiaceae
Cluster126	aar_AA53G00533	TPS-e/f	aar	Aethionema arabicum	Super-Rosids	Brassicales	Brassicaceae
Cluster126	ach_Achn111061	TPS-e/f	ach	Actinidia chinensis	Super-Asterids	Ericales	Actinidiaceae
Cluster126	ach_Achn226941	TPS-e/f	ach	Actinidia chinensis	Super-Asterids	Ericales	Actinidiaceae
Cluster126	pax_00152g01636	TPS-e/f	pax	Petunia axillaris	Super-Asterids	Solanales	Solanaceae
Cluster126	aar_AA53G00565	TPS-g	aar	Aethionema arabicum	Super-Rosids	Brassicales	Brassicaceae
Cluster126	ach_Achn031481	TPS-b	ach	Actinidia chinensis	Super-Asterids	Ericales	Actinidiaceae
Cluster126	ach_Achn042381	TPS-b	ach	Actinidia chinensis	Super-Asterids	Ericales	Actinidiaceae
Cluster126	ach_Achn111391	TPS-b	ach	Actinidia chinensis	Super-Asterids	Ericales	Actinidiaceae
Cluster126	atr_scaffold00043.50atr	TPS-b	atr	Amborella trichopoda	Basal-Angiosperm	Amborellales	Amborellaceae
Cluster126	ach_Achn296411	TPS-e/f	ach	Actinidia chinensis	Super-Asterids	Ericales	Actinidiaceae
Cluster126	ach_Achn304171	TPS-b	ach	Actinidia chinensis	Super-Asterids	Ericales	Actinidiaceae
Cluster126	ach_Achn345061	TPS-a	ach	Actinidia chinensis	Super-Asterids	Ericales	Actinidiaceae
Cluster126	ach_Achn356911	TPS-g	ach	Actinidia chinensis	Super-Asterids	Ericales	Actinidiaceae
Cluster126	ach_Achn356921	TPS-g	ach	Actinidia chinensis	Super-Asterids	Ericales	Actinidiaceae
Cluster126	ach_Achn382361	TPS-g	ach	Actinidia chinensis	Super-Asterids	Ericales	Actinidiaceae
Cluster126	can_Capana07g002506	TPS-e/f	can	Capsicum annuum	Super-Asterids	Solanales	Solanaceae
Cluster126	vvi_01005217001	TPS-g	vvi	Vitis vinifera	Basal-Eudicots	Vitales	Vitaceae
Cluster126	cme_3C016593	TPS-a	cme	Cucumis melo	Super-Rosids	Cucurbitales	Cucurbitaceae
Cluster126	cme_3C016595	TPS-a	cme	Cucumis melo	Super-Rosids	Cucurbitales	Cucurbitaceae
Cluster126	csi_1g041926	TPS-a	csi	Citrus sinensis	Super-Rosids	Sapindales	Rutaceae
Cluster126	csi_1g044224	TPS-a	csi	Citrus sinensis	Super-Rosids	Sapindales	Rutaceae
Cluster126	csi_1g045043	TPS-b	csi	Citrus sinensis	Super-Rosids	Sapindales	Rutaceae
Cluster126	csi_1g048051	TPS-a	csi	Citrus sinensis	Super-Rosids	Sapindales	Rutaceae
Cluster126	rco_30169.t000066	TPS-g	rco	Ricinus communis	Super-Rosids	Malpighiales	Euphorbiaceae
Cluster127	Inil109188031	TPS-b	Inil	Ipomoea nil	Super-Asterids	Solanales	Convolvulaceae
Cluster127	gma_08G163900	TPS-e/f	gma	Glycine max	Super-Rosids	Fabales	Fabaceae
Cluster127	AlyrAL6G50150	TPS-c	Alyr	Arabidopsis lyrata	Super-Rosids	Brassicales	Brassicaceae
Cluster127	Anan0002433	TPS-c	Anan	Ammopiptanthus nanus	Super-Rosids	Fabales	Papilionoideae
Cluster127	Aqcoe2G342100	TPS-c	Aqco	Aquilegia coerulea	Basal-Eudicots	Ranunculales	Ranunculaceae
Cluster127	Bostr.2983s0171	TPS-c	Bost	Boechera stricta	Super-Rosids	Brassicales	Brassicaceae
Cluster127	Caba16128	TPS-c	Caba	Capsicum baccatum	Super-Asterids	Solanales	Solanaceae
Cluster127	Cach17636	TPS-c	Cach	Capsicum chinense	Super-Asterids	Solanales	Solanaceae
Cluster127	CmaxCg5g035420	TPS-c	Cmax	Citrus maxima	Super-Rosids	Sapindales	Rutaceae
Cluster127	Csat104707805	TPS-c	Csat	Camelina sativa	Super-Rosids	Brassicales	Brassicaceae
Cluster127	Csat104714573	TPS-c	Csat	Camelina sativa	Super-Rosids	Brassicales	Brassicaceae
Cluster127	Csat104737446	TPS-c	Csat	Camelina sativa	Super-Rosids	Brassicales	Brassicaceae
Cluster127	CucaCc005199	TPS-c	Cuca	Cuscuta campestris	Super-Asterids	Solanales	Convolvulaceae
Cluster127	CucaCc018258	TPS-c	Cuca	Cuscuta campestris	Super-Asterids	Solanales	Convolvulaceae
Cluster127	CumaCh02G017970	TPS-c	Cuma	Cucurbita maxima	Super-Rosids	Cucurbitales	Cucurbitaceae
Cluster127	CumaCh19G000350	TPS-c	Cuma	Cucurbita maxima	Super-Rosids	Cucurbitales	Cucurbitaceae
Cluster127	Dzib111283716	TPS-c	Dzib	Durio zibethinus	Super-Rosids	Malvales	Malvaceae
Cluster127	Dzib111306089	TPS-c	Dzib	Durio zibethinus	Super-Rosids	Malvales	Malvaceae
Cluster127	Dzib111313423	TPS-c	Dzib	Durio zibethinus	Super-Rosids	Malvales	Malvaceae
Cluster127	GhirGH_A08G0731	TPS-c	Ghir	Gossypium hirsutum	Super-Rosids	Malvales	Malvaceae
Cluster127	GhirGH_A11G1284	TPS-c	Ghir	Gossypium hirsutum	Super-Rosids	Malvales	Malvaceae
Cluster127	GhirGH_D08G0724	TPS-c	Ghir	Gossypium hirsutum	Super-Rosids	Malvales	Malvaceae
Cluster127	GhirGH_D11G1311	TPS-c	Ghir	Gossypium hirsutum	Super-Rosids	Malvales	Malvaceae
Cluster127	GobaGB_A08G0737	TPS-c	Goba	Gossypium barbadense	Super-Rosids	Malvales	Malvaceae
Cluster127	GobaGB_A11G1289	TPS-c	Goba	Gossypium barbadense	Super-Rosids	Malvales	Malvaceae
Cluster127	GobaGB_D08G0750	TPS-c	Goba	Gossypium barbadense	Super-Rosids	Malvales	Malvaceae
Cluster127	GobaGB_D11G1325	TPS-c	Goba	Gossypium barbadense	Super-Rosids	Malvales	Malvaceae
Cluster127	HanXRQChr15g0466721	TPS-c	HanX	Helianthus annuus	Super-Asterids	Asterales	Asteraceae
Cluster127	Inil109158259	TPS-c	Inil	Ipomoea nil	Super-Asterids	Solanales	Convolvulaceae
Cluster127	Lmeyscaffold299.245Lmey	TPS-c	Lmey	Lepidium meyenii	Super-Rosids	Brassicales	Brassicaceae
Cluster127	Lmeyscaffold452.232Lmey	TPS-c	Lmey	Lepidium meyenii	Super-Rosids	Brassicales	Brassicaceae
Cluster127	Lmeyscaffold554.237Lmey	TPS-c	Lmey	Lepidium meyenii	Super-Rosids	Brassicales	Brassicaceae
Cluster127	Lmeyscaffold683.17Lmey	TPS-c	Lmey	Lepidium meyenii	Super-Rosids	Brassicales	Brassicaceae
Cluster127	Lsat9_3541	TPS-c	Lsat	Lactuca sativa	Super-Asterids	Asterales	Asteraceae
Cluster127	MaldMD03G1263500	TPS-c	Mald	Malus domestica	Super-Rosids	Rosales	Rosaceae
Cluster127	MaldMD11G1284300	TPS-c	Mald	Malus domestica	Super-Rosids	Rosales	Rosaceae
Cluster127	Mcor10590	TPS-c	Mcor	Macleaya cordata	Basal-Eudicots	Ranunculales	Papaveraceae
Cluster127	Mimpu2459S20680	TPS-c	Mimp	Mimosa pudica	Super-Rosids	Fabales	Caesalpinioideae
Cluster127	Mimpu7402S27260	TPS-c	Mimp	Mimosa pudica	Super-Rosids	Fabales	Caesalpinioideae
Cluster127	Mnot21407792	TPS-c	Mnot	Morus notabilis	Super-Rosids	Rosales	Moraceae
Cluster127	Pand18951	TPS-c	Pand	Parasponia andersonii	Super-Rosids	Rosales	Cannabaceae
Cluster127	Rchi112168942	TPS-c	Rchi	Rosa chinensis	Super-Rosids	Rosales	Rosaceae
Cluster127	ToffSS35g0000200	TPS-c	Toff	Taraxacum officinale	Super-Asterids	Asterales	Asteraceae
Cluster127	adu_Aradu.JN944	TPS-c	adu	Arachis duranensis	Super-Rosids	Fabales	Fabaceae
Cluster127	ath_AT4G02780	TPS-c	ath	Arabidopsis thaliana	Super-Rosids	Brassicales	Brassicaceae
Cluster127	atr_scaffold00103.20atr	TPS-c	atr	Amborella trichopoda	Basal-Angiosperm	Amborellales	Amborellaceae
Cluster127	bnp_BnaA03g26050D	TPS-c	bnp	Brassica napus	Super-Rosids	Brassicales	Brassicaceae
Cluster127	bnp_BnaA09g01090D	TPS-c	bnp	Brassica napus	Super-Rosids	Brassicales	Brassicaceae
Cluster127	bnp_BnaC03g30630D	TPS-c	bnp	Brassica napus	Super-Rosids	Brassicales	Brassicaceae
Cluster127	bnp_BnaC09g00230D	TPS-c	bnp	Brassica napus	Super-Rosids	Brassicales	Brassicaceae
Cluster127	bol_Bo9g006080	TPS-c	bol	Brassica oleracea	Super-Rosids	Brassicales	Brassicaceae
Cluster127	bra_C02792	TPS-c	bra	Brassica rapa	Super-Rosids	Brassicales	Brassicaceae
Cluster127	bra_I00186	TPS-c	bra	Brassica rapa	Super-Rosids	Brassicales	Brassicaceae
Cluster127	can_Capana06g000078	TPS-c	can	Capsicum annuum	Super-Asterids	Solanales	Solanaceae
Cluster127	cla_006048	TPS-c	cla	Citrullus lanatus	Super-Rosids	Cucurbitales	Cucurbitaceae
Cluster127	coc_01_g19400	TPS-c	coc	Coffea canephora	Super-Asterids	Gentianales	Rubiaceae
Cluster127	cpa_52.43cpa	TPS-c	cpa	Carica papaya	Super-Rosids	Brassicales	Caricaceae
Cluster127	cru_10003225	TPS-c	cru	Capsella rubella	Super-Rosids	Brassicales	Brassicaceae
Cluster127	csi_1g003417	TPS-c	csi	Citrus sinensis	Super-Rosids	Sapindales	Rutaceae
Cluster127	dca_012483	TPS-c	dca	Daucus carota	Super-Asterids	Apiales	Apiaceae
Cluster127	dca_018422	TPS-c	dca	Daucus carota	Super-Asterids	Apiales	Apiaceae
Cluster127	fve_20295	TPS-c	fve	Fragaria vesca	Super-Rosids	Rosales	Rosaceae
Cluster127	fve_27799	TPS-c	fve	Fragaria vesca	Super-Rosids	Rosales	Rosaceae
Cluster127	gma_03G154400	TPS-c	gma	Glycine max	Super-Rosids	Fabales	Fabaceae
Cluster127	gma_19G156800	TPS-c	gma	Glycine max	Super-Rosids	Fabales	Fabaceae
Cluster127	gra_004G079500	TPS-c	gra	Gossypium raimondii	Super-Rosids	Malvales	Malvaceae
Cluster127	gra_007G137400	TPS-c	gra	Gossypium raimondii	Super-Rosids	Malvales	Malvaceae
Cluster127	lja_1g3v4434270.1lja	TPS-c	lja	Lotus japonicus	Super-Rosids	Fabales	Fabaceae
Cluster127	lus_10022047	TPS-c	lus	Linum usitatissimum	Super-Rosids	Malpighiales	Linaceae
Cluster127	lus_10042593	TPS-c	lus	Linum usitatissimum	Super-Rosids	Malpighiales	Linaceae
Cluster127	mes_01G207300	TPS-c	mes	Manihot esculenta	Super-Rosids	Malpighiales	Euphorbiaceae
Cluster127	mes_05G077200	TPS-c	mes	Manihot esculenta	Super-Rosids	Malpighiales	Euphorbiaceae
Cluster127	mgu_D00306	TPS-c	mgu	Mimulus guttatus	Super-Asterids	Lamiales	Phrymaceae
Cluster127	mgu_N02048	TPS-c	mgu	Mimulus guttatus	Super-Asterids	Lamiales	Phrymaceae
Cluster127	mtr_7g094970	TPS-c	mtr	Medicago truncatula	Super-Rosids	Fabales	Fabaceae
Cluster127	pax_00783g00226	TPS-c	pax	Petunia axillaris	Super-Asterids	Solanales	Solanaceae
Cluster127	pbr_008960.1	TPS-c	pbr	Pyrus X bretschneideri	Super-Rosids	Rosales	Rosaceae
Cluster127	pbr_012956.1	TPS-c	pbr	Pyrus X bretschneideri	Super-Rosids	Rosales	Rosaceae
Cluster127	pmu_020185	TPS-c	pmu	Prunus mume	Super-Rosids	Rosales	Rosaceae
Cluster127	ppe_8G239900	TPS-c	ppe	Prunus persica	Super-Rosids	Rosales	Rosaceae
Cluster127	ptr_002G052100	TPS-c	ptr	Populus trichocarpa	Super-Rosids	Malpighiales	Salicacea
Cluster127	ptr_005G210300	TPS-c	ptr	Populus trichocarpa	Super-Rosids	Malpighiales	Salicacea
Cluster127	pvu_001G151900	TPS-c	pvu	Phaseolus vulgaris	Super-Rosids	Fabales	Fabaceae
Cluster127	rco_29647.t000083	TPS-c	rco	Ricinus communis	Super-Rosids	Malpighiales	Euphorbiaceae
Cluster127	roc_G04081	TPS-c	roc	Rubus occidentalis	Super-Rosids	Rosales	Rosaceae
Cluster127	sin_1012843	TPS-c	sin	Sesamum indicum	Super-Asterids	Lamiales	Pedaliaceae
Cluster127	sly_06g084240.1sly	TPS-c	sly	Solanum lycopersicum	Super-Asterids	Solanales	Solanaceae
Cluster127	spe_06g035610.1	TPS-c	spe	Solanum pennellii	Super-Asterids	Solanales	Solanaceae
Cluster127	stu_00020053	TPS-c	stu	Solanum tuberosum	Super-Asterids	Solanales	Solanaceae
Cluster127	tca_004358	TPS-c	tca	Theobroma cacao	Super-Rosids	Malvales	Malvaceae
Cluster127	tha_Th2v16249	TPS-c	tha	Tarenaya hassleriana	Super-Rosids	Brassicales	Cleomaceae
Cluster127	thh_10029352m	TPS-c	thh	Thellungiella halophila	Super-Rosids	Brassicales	Brassicaceae
Cluster127	tsa_Ts6g02940	TPS-c	tsa	Thellungiella salsuginea	Super-Rosids	Brassicales	Brassicaceae
Cluster127	van_07g03720.1	TPS-c	van	Vigna angularis	Super-Rosids	Fabales	Fabaceae
Cluster127	vra_03g00870	TPS-c	vra	Vigna radiata	Super-Rosids	Fabales	Fabaceae
Cluster127	vvi_01001155001	TPS-c	vvi	Vitis vinifera	Basal-Eudicots	Vitales	Vitaceae
Cluster127	Aqcoe5G057100	TPS-c	Aqco	Aquilegia coerulea	Basal-Eudicots	Ranunculales	Ranunculaceae
Cluster127	Chafa6239S25166	TPS-c	Chaf	Chamaecrista fasciculata	Super-Rosids	Fabales	Fabaceae
Cluster127	HanXRQChr10g0282621	TPS-c	HanX	Helianthus annuus	Super-Asterids	Asterales	Asteraceae
Cluster127	Potra000372g01575	TPS-c	Potr	Populus tremula	Super-Rosids	Malpighiales	Salicacea
Cluster127	Psom113350098	TPS-c	Psom	Papaver somniferum	Basal-Eudicots	Ranunculales	Papaveraceae
Cluster127	cca_09650	TPS-c	cca	Cajanus cajan	Super-Rosids	Fabales	Fabaceae
Cluster127	csa_184580	TPS-c	csa	Cucumis sativus	Super-Rosids	Cucurbitales	Cucurbitaceae
Cluster127	egr_H01472	TPS-c	egr	Eucalyptus grandis	Super-Rosids	Myrtales	Myrtaceae
Cluster127	nnu_06226	TPS-c	nnu	Nelumbo nucifera	Basal-Eudicots	Proteales	Nelumbonaceae
Cluster127	nnu_06733	TPS-c	nnu	Nelumbo nucifera	Basal-Eudicots	Proteales	Nelumbonaceae
Cluster127	tpr_gene9922	TPS-c	tpr	Trifolium pratense	Super-Rosids	Fabales	Fabaceae
Cluster127	Lchi12048	TPS-c	Lchi	Liriodendron chinense	Magnoliids	Magnoliales	Magnoliaceae
Cluster127	Mcor17863	TPS-c	Mcor	Macleaya cordata	Basal-Eudicots	Ranunculales	Papaveraceae
Cluster127	Tori199570	TPS-c	Tori	Trema orientale	Super-Rosids	Rosales	Cannabaceae
Cluster127	lus_10014673	TPS-e/f	lus	Linum usitatissimum	Super-Rosids	Malpighiales	Linaceae
Cluster127	pax_00641g00419	TPS-c	pax	Petunia axillaris	Super-Asterids	Solanales	Solanaceae
Cluster127	peq_11626	TPS-c	peq	Phalaenopsis equestris	Monocots	Asparagales	Orchidaceae
Cluster127	Bpen1261030446	TPS-c	Bpen	Betula pendula	Super-Rosids	Fagales	Betulaceae
Cluster127	cca_09658	TPS-c	cca	Cajanus cajan	Super-Rosids	Fabales	Fabaceae
Cluster127	cgy_13197	TPS-c	cgy	Cleome gynandra	Super-Rosids	Brassicales	Brassicaceae
Cluster127	Dcat110096881	TPS-c	Dcat	Dendrobium catenatum	Monocots	Asparagales	Orchidaceae
Cluster127	Doff110096881	TPS-c	Doff	Dendrobium officinale	Monocots	Asparagales	Orchidaceae
Cluster127	Xvis03_206630	TPS-c	Xvis	Xerophyta viscosa	Monocots	Pandanales	Velloziaceae
Cluster127	aco_018450	TPS-c	aco	Ananas comosus	Monocots	Poales	Bromeliaceae
Cluster127	mac_06_25700.1mac	TPS-b	mac	Musa acuminata	Monocots	Zingiberales	Musaceae
Cluster127	Pdac103704724	TPS-c	Pdac	Phoenix dactylifera	Monocots	Arecales	Arecaceae
Cluster127	cme_3C014392	TPS-c	cme	Cucumis melo	Super-Rosids	Cucurbitales	Cucurbitaceae
