# Supplementary material for: Phylogeny and Functional Differentiation of the Terpene Synthase Gene Family in Angiosperms with Emphasis on Rosa chinensis
Source: Int J Mol Sci. 2025 Feb 27;26(5):2113. doi: 10.3390/ijms26052113 (PMC11901113; doi:10.3390/ijms26052113)
Supplement: Supplementary file 1 [file ijms-26-02113-s001.zip › Supplemental Table S5.xlsx]

## Sheet: Table S5
Supplemental Table S5: The edge list of 127 characterized clusters. (k = 3)
Cluster0
Alp317650	bnp_BnaC03g38580D
Alp317650	bol_Bo3g066230
bnp_BnaC03g38580D	bol_Bo3g066230
Cluster1
AlyrAL1G48150	Tori090820
AlyrAL1G48150	ath_AT1G33750
Tori090820	ath_AT1G33750
Cluster2
vra_02g10990	bnp_BnaA03g33430D
vra_02g10990	bra_C03529
vra_02g10990	cru_10016089
bnp_BnaA01g29370D	bol_Bo3g066230
bnp_BnaA01g29370D	AlyrAL3G26860
bol_Bo3g066230	AlyrAL3G26860
bol_Bo3g066230	Csat104779258
bol_Bo3g066230	Lmeyscaffold8.362Lmey
bol_Bo3g066230	ath_AT3G14490
Alp317670	bnp_BnaA01g29320D
Alp317670	bnp_BnaA03g33430D
Alp317670	bnp_BnaC01g36750D
Alp317670	bnp_BnaC05g39050D
Alp317670	bol_Bo1g131190
Alp317670	bol_Bo5g129140
Alp317670	bra_A03186
Alp317670	bra_C03529
Alp317670	cgy_11523
Alp317670	cru_10016089
Alp317670	pbr_005334.1
Alp317670	vra_02g10900
Alp317670	AlyrAL3G26860
Alp317670	Bostr.28625s0250
Alp317670	Csat104745725
Alp317670	Csat104765266
Alp317670	Csat104779258
Alp317670	Lmeyscaffold20.604Lmey
Alp317670	Lmeyscaffold8.362Lmey
Alp317670	Xvis03_206103
Alp317670	ath_AT3G14490
Alp317670	aar_AA26G00168
bnp_BnaA01g29320D	bnp_BnaC01g36750D
bnp_BnaA01g29320D	bnp_BnaC05g39050D
bnp_BnaA01g29320D	bol_Bo1g131190
bnp_BnaA01g29320D	bol_Bo5g129140
bnp_BnaA01g29320D	bra_A03186
bnp_BnaA01g29320D	Bostr.28625s0250
bnp_BnaA01g29320D	Csat104745725
bnp_BnaA01g29320D	Csat104765266
bnp_BnaA01g29320D	Lmeyscaffold20.604Lmey
bnp_BnaA01g29320D	aar_AA26G00168
bnp_BnaA01g29320D	bol_Bo3g066250
bnp_BnaA03g33430D	bnp_BnaC01g36750D
bnp_BnaA03g33430D	bol_Bo5g129140
bnp_BnaA03g33430D	bra_A03186
bnp_BnaA03g33430D	bra_C03529
bnp_BnaA03g33430D	cgy_11523
bnp_BnaA03g33430D	cru_10016089
bnp_BnaA03g33430D	Bostr.28625s0250
bnp_BnaA03g33430D	Csat104745725
bnp_BnaA03g33430D	Csat104765266
bnp_BnaA03g33430D	Csat104779258
bnp_BnaA03g33430D	Lmeyscaffold20.604Lmey
bnp_BnaA03g33430D	Lmeyscaffold8.362Lmey
bnp_BnaA03g33430D	ath_AT3G14490
bnp_BnaA03g33430D	aar_AA26G00168
bnp_BnaC01g36750D	bnp_BnaC05g39050D
bnp_BnaC01g36750D	bol_Bo1g131190
bnp_BnaC01g36750D	bol_Bo5g129140
bnp_BnaC01g36750D	bra_A03186
bnp_BnaC01g36750D	bra_C03529
bnp_BnaC01g36750D	cgy_11523
bnp_BnaC01g36750D	cru_10016089
bnp_BnaC01g36750D	AlyrAL3G26860
bnp_BnaC01g36750D	Bostr.28625s0250
bnp_BnaC01g36750D	Csat104745725
bnp_BnaC01g36750D	Csat104765266
bnp_BnaC01g36750D	Csat104779258
bnp_BnaC01g36750D	Lmeyscaffold20.604Lmey
bnp_BnaC01g36750D	Lmeyscaffold8.362Lmey
bnp_BnaC01g36750D	ath_AT3G14490
bnp_BnaC01g36750D	aar_AA26G00168
bnp_BnaC05g39050D	bol_Bo1g131190
bnp_BnaC05g39050D	bol_Bo5g129140
bnp_BnaC05g39050D	bra_A03186
bnp_BnaC05g39050D	bra_C03529
bnp_BnaC05g39050D	cgy_11523
bnp_BnaC05g39050D	cru_10016089
bnp_BnaC05g39050D	pbr_005334.1
bnp_BnaC05g39050D	vra_02g10900
bnp_BnaC05g39050D	Bostr.28625s0250
bnp_BnaC05g39050D	Csat104745725
bnp_BnaC05g39050D	Csat104765266
bnp_BnaC05g39050D	Csat104779258
bnp_BnaC05g39050D	Lmeyscaffold20.604Lmey
bnp_BnaC05g39050D	Lmeyscaffold8.362Lmey
bnp_BnaC05g39050D	ath_AT3G14490
bnp_BnaC05g39050D	AlyrAL3G26870
bnp_BnaC05g39050D	bol_Bo3g066250
bol_Bo1g131190	bol_Bo5g129140
bol_Bo1g131190	bra_A03186
bol_Bo1g131190	bra_C03529
bol_Bo1g131190	cgy_11523
bol_Bo1g131190	cru_10016089
bol_Bo1g131190	AlyrAL3G26860
bol_Bo1g131190	Bostr.28625s0250
bol_Bo1g131190	Csat104745725
bol_Bo1g131190	Csat104765266
bol_Bo1g131190	Csat104779258
bol_Bo1g131190	Lmeyscaffold20.604Lmey
bol_Bo1g131190	Lmeyscaffold8.362Lmey
bol_Bo1g131190	ath_AT3G14490
bol_Bo1g131190	aar_AA26G00168
bol_Bo1g131190	bol_Bo3g066250
bol_Bo5g129140	bra_A03186
bol_Bo5g129140	bra_C03529
bol_Bo5g129140	cgy_11523
bol_Bo5g129140	cru_10016089
bol_Bo5g129140	pbr_005334.1
bol_Bo5g129140	AlyrAL3G26860
bol_Bo5g129140	Bostr.28625s0250
bol_Bo5g129140	Csat104745725
bol_Bo5g129140	Csat104765266
bol_Bo5g129140	Csat104779258
bol_Bo5g129140	Lmeyscaffold20.604Lmey
bol_Bo5g129140	Lmeyscaffold8.362Lmey
bol_Bo5g129140	ath_AT3G14490
bra_A03186	bra_C03529
bra_A03186	cgy_11523
bra_A03186	cru_10016089
bra_A03186	AlyrAL3G26860
bra_A03186	Bostr.28625s0250
bra_A03186	Csat104745725
bra_A03186	Csat104765266
bra_A03186	Csat104779258
bra_A03186	Lmeyscaffold20.604Lmey
bra_A03186	Lmeyscaffold8.362Lmey
bra_A03186	ath_AT3G14490
bra_A03186	aar_AA26G00168
bra_C03529	cgy_11523
bra_C03529	cru_10016089
bra_C03529	AlyrAL3G26860
bra_C03529	Bostr.28625s0250
bra_C03529	Csat104745725
bra_C03529	Csat104765266
bra_C03529	Csat104779258
bra_C03529	Lmeyscaffold20.604Lmey
bra_C03529	Lmeyscaffold8.362Lmey
bra_C03529	ath_AT3G14490
bra_C03529	aar_AA26G00168
cgy_11523	cru_10016089
cgy_11523	AlyrAL3G26860
cgy_11523	Bostr.28625s0250
cgy_11523	Csat104745725
cgy_11523	Csat104765266
cgy_11523	Csat104779258
cgy_11523	Lmeyscaffold20.604Lmey
cgy_11523	Lmeyscaffold8.362Lmey
cgy_11523	ath_AT3G14490
cgy_11523	aar_AA26G00168
cru_10016089	pbr_005334.1
cru_10016089	AlyrAL3G26860
cru_10016089	Bostr.28625s0250
cru_10016089	Csat104745725
cru_10016089	Csat104765266
cru_10016089	Csat104779258
cru_10016089	Lmeyscaffold20.604Lmey
cru_10016089	Lmeyscaffold8.362Lmey
cru_10016089	Xvis03_206103
cru_10016089	ath_AT3G14490
cru_10016089	aar_AA26G00168
pbr_005334.1	AlyrAL3G26860
pbr_005334.1	Bostr.28625s0250
pbr_005334.1	Csat104765266
pbr_005334.1	ath_AT3G14490
AlyrAL3G26860	Bostr.28625s0250
AlyrAL3G26860	Csat104745725
AlyrAL3G26860	Csat104765266
AlyrAL3G26860	Csat104779258
AlyrAL3G26860	Lmeyscaffold20.604Lmey
AlyrAL3G26860	Lmeyscaffold8.362Lmey
AlyrAL3G26860	Xvis03_206103
AlyrAL3G26860	ath_AT3G14490
AlyrAL3G26860	aar_AA26G00168
Bostr.28625s0250	Csat104745725
Bostr.28625s0250	Csat104765266
Bostr.28625s0250	Csat104779258
Bostr.28625s0250	Lmeyscaffold20.604Lmey
Bostr.28625s0250	Lmeyscaffold8.362Lmey
Bostr.28625s0250	Xvis03_206103
Bostr.28625s0250	ath_AT3G14490
Bostr.28625s0250	aar_AA26G00168
Csat104745725	Csat104779258
Csat104745725	Lmeyscaffold20.604Lmey
Csat104745725	Lmeyscaffold8.362Lmey
Csat104745725	Xvis03_206103
Csat104745725	ath_AT3G14490
Csat104745725	aar_AA26G00168
Csat104765266	Lmeyscaffold20.604Lmey
Csat104765266	Lmeyscaffold8.362Lmey
Csat104765266	Xvis03_206103
Csat104765266	ath_AT3G14490
Csat104779258	Lmeyscaffold20.604Lmey
Csat104779258	Lmeyscaffold8.362Lmey
Csat104779258	Xvis03_206103
Csat104779258	ath_AT3G14490
Csat104779258	aar_AA26G00168
Lmeyscaffold20.604Lmey	Lmeyscaffold8.362Lmey
Lmeyscaffold20.604Lmey	ath_AT3G14490
Lmeyscaffold20.604Lmey	bnp_BnaC03g38570D
Lmeyscaffold20.604Lmey	aar_AA26G00168
Lmeyscaffold8.362Lmey	ath_AT3G14490
Lmeyscaffold8.362Lmey	bnp_BnaC03g38570D
Lmeyscaffold8.362Lmey	aar_AA26G00168
Xvis03_206103	ath_AT3G14490
ath_AT3G14490	aar_AA26G00168
Cluster3
AlyrAL4G13120	Csat104713763
AlyrAL4G13120	Csat104751958
AlyrAL4G13120	ath_AT2G23230
AlyrAL4G13120	cru_10024815
Csat104713763	Csat104751958
Csat104713763	cru_10024815
Csat104751958	cru_10024815
ath_AT2G23230	cru_10024815
Cluster4
Aoff109830032	lus_10012880
Aoff109830032	lus_10029033
lus_10012880	lus_10029033
Cluster5
CmaxCg5g005840	csi_1g044370
CmaxCg5g005840	ptr_015G085500
CmaxCg5g005840	aar_AA131G00071
Aqcoe5G394600	csi_1g044370
Aqcoe5G394600	ptr_015G085500
csi_1g044370	ptr_015G085500
csi_1g044370	aar_AA131G00071
csi_1g044370	fve_09971
aar_AA131G00071	fve_09971
Cluster6
Ashe012495	peq_04939
Ashe012495	peq_16841
peq_04939	peq_16841
Cluster7
pvu_005G133100	Bostr.10199s0123
pvu_005G133100	van_0021ss02270.1
Bostr.10199s0123	van_0021ss02270.1
Cluster8
Bostr.30275s0018	Csat104723556
Bostr.30275s0018	ath_AT4G15870
Csat104723556	ath_AT4G15870
Cluster9
Caba16480	Cach18241
Caba16480	can_Capana07g000343
Cach18241	can_Capana07g000343
Cluster10
Caba17198	Cach32486
Caba17198	spe_07g025750.1
Cach32486	spe_07g025750.1
Cluster11
Caba6045	Cach24310
Caba6045	can_Capana11g002097
Cach24310	can_Capana11g002097
Cluster12
Caba7679	can_Capana03g002115
Caba7679	sly_03g007730.1sly
Caba7679	stu_00045095
Caba7679	tca_016298
can_Capana03g002115	sly_03g007730.1sly
can_Capana03g002115	stu_00045095
sly_03g007730.1sly	stu_00045095
stu_00045095	tca_016298
Cluster13
Bpen1261030129	Zjuj107414899
Bpen1261030129	jre_00007088
Bpen1261030129	jre_00012154
Zjuj107414899	jre_00007088
Zjuj107414899	jre_00012154
Zjuj107414899	Chafa3725S21790
Zjuj107414899	Pand28913
jre_00007088	jre_00012154
jre_00007088	Pand28913
jre_00012154	Pand28913
Chafa3725S21790	Pand28913
Cluster14
vra_02g09670	Chafa9033S27995
vra_02g09670	Mimpu847S12514
Chafa9033S27995	Mimpu847S12514
Cluster15
CquiAUR62010226	bvu_Bv9_216050_kyeq
CquiAUR62010226	CquiAUR62013218
bvu_Bv9_216050_kyeq	CquiAUR62013218
Cluster16
Csat104788094	ath_AT1G70080
Csat104788094	cru_10021772
ath_AT1G70080	cru_10021772
Cluster17
Dcat110092385	Doff110092385
Dcat110092385	peq_10186
Doff110092385	peq_10186
Cluster18
peq_04939	Dcat110096479
peq_04939	Doff110096479
Dcat110096479	Doff110096479
Cluster19
peq_04939	Dcat110108018
peq_04939	Doff110108018
Dcat110108018	Doff110108018
Cluster20
Dcat110110315	Doff110110315
Dcat110110315	peq_17505
Doff110110315	peq_17505
Cluster21
peq_16841	Dcat110111567
peq_16841	Doff110111567
Dcat110111567	Doff110111567
Cluster22
Dcat110114463	Doff110114463
Dcat110114463	peq_11037
Doff110114463	peq_11037
Cluster23
tca_032777	Dzib111276369
tca_032777	GobaGB_A13G1565
Dzib111276369	GhirGH_A13G1451
Dzib111276369	GhirGH_D13G1392
Dzib111276369	GobaGB_A13G1565
Dzib111276369	GobaGB_D13G1483
Dzib111276369	tca_032806
GhirGH_A13G1451	GhirGH_D13G1392
GhirGH_A13G1451	GobaGB_A13G1565
GhirGH_A13G1451	GobaGB_D13G1483
GhirGH_A13G1451	tca_032806
GhirGH_D13G1392	GobaGB_A13G1565
GhirGH_D13G1392	GobaGB_D13G1483
GobaGB_A13G1565	GobaGB_D13G1483
Cluster24
Rchi112169351	Ecrug003376
Rchi112169351	Zjuj107421618
Ecrug003376	Zjuj107421618
Cluster25
Ecrug068342	SaccSh01_g033270
Ecrug068342	sbi_001G415100
SaccSh01_g033270	sbi_001G415100
Cluster26
GhirGH_A04G0299	GhirGH_D05G3781
GhirGH_A04G0299	GobaGB_A04G0315
GhirGH_D05G3781	GobaGB_A04G0315
GhirGH_D05G3781	GobaGB_D05G3784
GobaGB_A04G0315	GobaGB_D05G3784
Cluster27
GhirGH_A04G0491	GhirGH_D05G3564
GhirGH_A04G0491	GobaGB_D05G3579
GhirGH_D05G3564	GobaGB_D05G3579
Cluster28
GhirGH_A09G0355	GhirGH_D09G0362
GhirGH_A09G0355	GobaGB_A09G0386
GhirGH_A09G0355	GobaGB_D09G0351
GhirGH_A09G0355	gra_006G035400
GhirGH_D09G0362	GobaGB_A09G0386
GobaGB_A09G0386	GobaGB_D09G0351
GobaGB_A09G0386	gra_006G035400
Cluster29
GhirGH_A11G2820	GobaGB_A11G2886
GhirGH_A11G2820	lus_10014724
GobaGB_A11G2886	lus_10014724
Cluster30
HanXRQChr17g0536501	Lsat3_23121
HanXRQChr17g0536501	ToffSS2000005139g0000220
Lsat3_23121	ToffSS2000005139g0000220
Cluster31
HanXRQChr17g0536521	Sevir.6G046200
HanXRQChr17g0536521	sit_6G048800
Sevir.6G046200	sit_6G048800
Cluster32
Ecrug004802	Opun08G04040
Ecrug004802	SaccSh07_g004870
Ecrug004802	Sevir.6G045700
Ecrug004802	bdi_Bradi3g15947
Ecrug004802	lpe_08G03990.1lpe
Ecrug004802	ogl_08G0035100
Ecrug004802	oru_ORUFI08G04560.1oru
Ecrug004802	osa_LOC_Os08g07080osa
Ecrug004802	oth_23208
Ecrug004802	sbi_007G055500
Ecrug004802	sit_6G048400
Opun08G04040	SaccSh07_g004870
Opun08G04040	Sevir.6G045700
Opun08G04040	bdi_Bradi3g15947
Opun08G04040	lpe_08G03990.1lpe
Opun08G04040	ogl_08G0035100
Opun08G04040	oru_ORUFI08G04560.1oru
Opun08G04040	osa_LOC_Os08g07080osa
Opun08G04040	oth_23208
Opun08G04040	sbi_007G055500
Opun08G04040	sit_6G048400
SaccSh07_g004870	Sevir.6G045700
SaccSh07_g004870	bdi_Bradi3g15947
SaccSh07_g004870	lpe_08G03990.1lpe
SaccSh07_g004870	ogl_08G0035100
SaccSh07_g004870	oru_ORUFI08G04560.1oru
SaccSh07_g004870	osa_LOC_Os08g07080osa
SaccSh07_g004870	oth_23208
SaccSh07_g004870	sbi_007G055500
SaccSh07_g004870	sit_6G048400
Sevir.6G045700	bdi_Bradi3g15947
Sevir.6G045700	lpe_08G03990.1lpe
Sevir.6G045700	ogl_08G0035100
Sevir.6G045700	oru_ORUFI08G04560.1oru
Sevir.6G045700	oth_23208
Sevir.6G045700	sbi_007G055500
Sevir.6G045700	sit_6G048400
Sevir.6G045700	HanXRQChr17g0536581
bdi_Bradi3g15947	lpe_08G03990.1lpe
bdi_Bradi3g15947	ogl_08G0035100
bdi_Bradi3g15947	oru_ORUFI08G04560.1oru
bdi_Bradi3g15947	osa_LOC_Os08g07080osa
bdi_Bradi3g15947	oth_23208
bdi_Bradi3g15947	sbi_007G055500
bdi_Bradi3g15947	sit_6G048400
lpe_08G03990.1lpe	ogl_08G0035100
lpe_08G03990.1lpe	oru_ORUFI08G04560.1oru
lpe_08G03990.1lpe	osa_LOC_Os08g07080osa
lpe_08G03990.1lpe	oth_23208
lpe_08G03990.1lpe	sbi_007G055500
lpe_08G03990.1lpe	sit_6G048400
ogl_08G0035100	oru_ORUFI08G04560.1oru
ogl_08G0035100	osa_LOC_Os08g07080osa
ogl_08G0035100	oth_23208
ogl_08G0035100	sbi_007G055500
ogl_08G0035100	sit_6G048400
oru_ORUFI08G04560.1oru	osa_LOC_Os08g07080osa
oru_ORUFI08G04560.1oru	oth_23208
oru_ORUFI08G04560.1oru	sbi_007G055500
oru_ORUFI08G04560.1oru	sit_6G048400
osa_LOC_Os08g07080osa	oth_23208
osa_LOC_Os08g07080osa	sbi_007G055500
osa_LOC_Os08g07080osa	sit_6G048400
oth_23208	sbi_007G055500
oth_23208	sit_6G048400
sit_6G048400	HanXRQChr17g0536581
Cluster33
bnp_BnaA03g44440D	Alp751420
bnp_BnaA03g44440D	bol_Bo7g106990
bnp_BnaA03g44440D	bra_K01795
bnp_BnaA03g44440D	cru_10007667
bnp_BnaA03g44440D	thh_10001108m
bnp_BnaA03g44440D	thh_10027515m
bnp_BnaA03g44440D	tsa_Ts2g13110
bnp_BnaA03g44440D	tsa_Ts7g19130
bnp_BnaA03g44440D	Bostr.10689s0001
bnp_BnaA03g44440D	Bostr.29514s0043
bnp_BnaA03g44440D	Csat104718290
bnp_BnaA03g44440D	Lmeyscaffold10.103Lmey
bnp_BnaA03g44440D	Lmeyscaffold81.132Lmey
bnp_BnaA03g44440D	bra_A01099
bnp_BnaA03g44440D	Csat104727891
bnp_BnaA03g44440D	Csat104733459
bnp_BnaA03g44440D	Lmeyscaffold36.207Lmey
bnp_BnaA03g44440D	ath_AT4G20200
bnp_BnaA03g44440D	bnp_BnaA08g09290D
bnp_BnaA03g44440D	aar_AA57G00261
Alp751420	bol_Bo7g106990
Alp751420	bra_K01795
Alp751420	cru_10007667
Alp751420	thh_10001108m
Alp751420	thh_10027515m
Alp751420	tsa_Ts2g13110
Alp751420	tsa_Ts7g19130
Alp751420	AlyrAL8G15000
Alp751420	Bostr.10689s0001
Alp751420	Bostr.29514s0043
Alp751420	Csat104718290
Alp751420	Lmeyscaffold81.132Lmey
Alp751420	Csat104727891
Alp751420	Csat104733459
Alp751420	Lmeyscaffold36.207Lmey
Alp751420	ath_AT4G20200
Alp751420	aar_AA57G00261
Alp751420	ach_Achn282281
bol_Bo7g106990	bra_K01795
bol_Bo7g106990	cru_10007667
bol_Bo7g106990	thh_10001108m
bol_Bo7g106990	thh_10027515m
bol_Bo7g106990	tsa_Ts2g13110
bol_Bo7g106990	tsa_Ts7g19130
bol_Bo7g106990	AlyrAL8G15000
bol_Bo7g106990	Bostr.10689s0001
bol_Bo7g106990	Bostr.29514s0043
bol_Bo7g106990	Csat104718290
bol_Bo7g106990	Lmeyscaffold81.132Lmey
bol_Bo7g106990	bra_A01099
bol_Bo7g106990	bra_B02791
bol_Bo7g106990	Csat104727891
bol_Bo7g106990	Csat104733459
bol_Bo7g106990	Lmeyscaffold36.207Lmey
bol_Bo7g106990	ath_AT4G20200
bol_Bo7g106990	bnp_BnaA08g09290D
bol_Bo7g106990	bol_Bo2g124500
bol_Bo7g106990	aar_AA57G00261
bra_K01795	cru_10007667
bra_K01795	thh_10001108m
bra_K01795	thh_10027515m
bra_K01795	tsa_Ts2g13110
bra_K01795	tsa_Ts7g19130
bra_K01795	Bostr.10689s0001
bra_K01795	Bostr.29514s0043
bra_K01795	Csat104718290
bra_K01795	Lmeyscaffold10.103Lmey
bra_K01795	Lmeyscaffold81.132Lmey
bra_K01795	Csat104727891
bra_K01795	Csat104733459
bra_K01795	Lmeyscaffold36.207Lmey
bra_K01795	ath_AT4G20200
bra_K01795	bnp_BnaA08g09290D
bra_K01795	bol_Bo1g022270
bra_K01795	aar_AA57G00261
cru_10007667	thh_10001108m
cru_10007667	thh_10027515m
cru_10007667	tsa_Ts2g13110
cru_10007667	tsa_Ts7g19130
cru_10007667	AlyrAL8G15000
cru_10007667	Bostr.10689s0001
cru_10007667	Bostr.29514s0043
cru_10007667	Csat104718290
cru_10007667	Lmeyscaffold10.103Lmey
cru_10007667	Lmeyscaffold81.132Lmey
cru_10007667	bra_A01099
cru_10007667	Csat104727891
cru_10007667	Csat104733459
cru_10007667	Lmeyscaffold36.207Lmey
cru_10007667	ath_AT4G20200
cru_10007667	bnp_BnaA08g09290D
cru_10007667	bol_Bo2g124500
cru_10007667	bol_Bo1g022270
cru_10007667	Cach3947
cru_10007667	Inil109174128
cru_10007667	bnp_BnaA08g30440D
cru_10007667	cru_10028157
cru_10007667	aar_AA57G00261
cru_10007667	ach_Achn282281
thh_10001108m	thh_10027515m
thh_10001108m	tsa_Ts2g13110
thh_10001108m	tsa_Ts7g19130
thh_10001108m	AlyrAL8G15000
thh_10001108m	Bostr.10689s0001
thh_10001108m	Bostr.29514s0043
thh_10001108m	Csat104718290
thh_10001108m	Csat104724969
thh_10001108m	Csat104763114
thh_10001108m	Csat104771640
thh_10001108m	Lmeyscaffold10.103Lmey
thh_10001108m	Lmeyscaffold81.132Lmey
thh_10001108m	ath_AT5G44630
thh_10001108m	bnp_BnaA02g22750D
thh_10001108m	bra_A01099
thh_10001108m	bra_B02791
thh_10001108m	cru_10027853
thh_10001108m	Csat104727891
thh_10001108m	Csat104733459
thh_10001108m	Lmeyscaffold36.207Lmey
thh_10001108m	ath_AT4G20200
thh_10001108m	bnp_BnaA08g09290D
thh_10001108m	bol_Bo2g124500
thh_10001108m	bol_Bo1g022270
thh_10001108m	aar_AA57G00261
thh_10001108m	ach_Achn282281
thh_10027515m	tsa_Ts2g13110
thh_10027515m	tsa_Ts7g19130
thh_10027515m	AlyrAL8G15000
thh_10027515m	Bostr.10689s0001
thh_10027515m	Bostr.29514s0043
thh_10027515m	Csat104718290
thh_10027515m	Csat104724969
thh_10027515m	Csat104763114
thh_10027515m	Csat104771640
thh_10027515m	Lmeyscaffold10.103Lmey
thh_10027515m	Lmeyscaffold81.132Lmey
thh_10027515m	ath_AT5G44630
thh_10027515m	bnp_BnaA02g22750D
thh_10027515m	bra_A01099
thh_10027515m	bra_B02791
thh_10027515m	cru_10027853
thh_10027515m	Csat104727891
thh_10027515m	Csat104733459
thh_10027515m	Lmeyscaffold36.207Lmey
thh_10027515m	ath_AT4G20200
thh_10027515m	bnp_BnaA08g09290D
thh_10027515m	bol_Bo2g124500
thh_10027515m	bol_Bo1g022270
thh_10027515m	bnp_BnaA08g30440D
thh_10027515m	Inil109174057
thh_10027515m	aar_AA57G00261
thh_10027515m	ach_Achn282281
tsa_Ts2g13110	tsa_Ts7g19130
tsa_Ts2g13110	AlyrAL8G15000
tsa_Ts2g13110	Bostr.10689s0001
tsa_Ts2g13110	Bostr.29514s0043
tsa_Ts2g13110	Csat104718290
tsa_Ts2g13110	Csat104724969
tsa_Ts2g13110	Csat104763114
tsa_Ts2g13110	Csat104771640
tsa_Ts2g13110	Lmeyscaffold10.103Lmey
tsa_Ts2g13110	Lmeyscaffold81.132Lmey
tsa_Ts2g13110	ath_AT5G44630
tsa_Ts2g13110	bnp_BnaA02g22750D
tsa_Ts2g13110	bra_A01099
tsa_Ts2g13110	bra_B02791
tsa_Ts2g13110	cru_10027853
tsa_Ts2g13110	Csat104727891
tsa_Ts2g13110	Csat104733459
tsa_Ts2g13110	Lmeyscaffold36.207Lmey
tsa_Ts2g13110	ath_AT4G20200
tsa_Ts2g13110	bnp_BnaA08g09290D
tsa_Ts2g13110	bol_Bo2g124500
tsa_Ts2g13110	bol_Bo1g022270
tsa_Ts2g13110	aar_AA57G00261
tsa_Ts2g13110	ach_Achn282281
tsa_Ts7g19130	AlyrAL8G15000
tsa_Ts7g19130	Bostr.10689s0001
tsa_Ts7g19130	Bostr.29514s0043
tsa_Ts7g19130	Csat104718290
tsa_Ts7g19130	Csat104724969
tsa_Ts7g19130	Csat104763114
tsa_Ts7g19130	Csat104771640
tsa_Ts7g19130	Lmeyscaffold10.103Lmey
tsa_Ts7g19130	Lmeyscaffold81.132Lmey
tsa_Ts7g19130	ath_AT5G44630
tsa_Ts7g19130	bnp_BnaA02g22750D
tsa_Ts7g19130	bra_A01099
tsa_Ts7g19130	bra_B02791
tsa_Ts7g19130	cru_10027853
tsa_Ts7g19130	Csat104727891
tsa_Ts7g19130	Csat104733459
tsa_Ts7g19130	ath_AT4G20200
tsa_Ts7g19130	bnp_BnaA08g09290D
tsa_Ts7g19130	bol_Bo2g124500
tsa_Ts7g19130	bol_Bo1g022270
tsa_Ts7g19130	bnp_BnaA08g30440D
tsa_Ts7g19130	Inil109174057
tsa_Ts7g19130	aar_AA57G00261
tsa_Ts7g19130	ach_Achn282281
AlyrAL8G15000	Bostr.10689s0001
AlyrAL8G15000	Bostr.29514s0043
AlyrAL8G15000	Csat104718290
AlyrAL8G15000	Csat104724969
AlyrAL8G15000	Csat104763114
AlyrAL8G15000	Csat104771640
AlyrAL8G15000	Lmeyscaffold10.103Lmey
AlyrAL8G15000	Lmeyscaffold81.132Lmey
AlyrAL8G15000	ath_AT5G44630
AlyrAL8G15000	bnp_BnaA02g22750D
AlyrAL8G15000	bnp_BnaA03g44460D
AlyrAL8G15000	bra_A01099
AlyrAL8G15000	bra_B02791
AlyrAL8G15000	bra_K01797
AlyrAL8G15000	cru_10027853
AlyrAL8G15000	aar_AA57G00261
AlyrAL8G15000	ach_Achn282281
Bostr.10689s0001	Csat104718290
Bostr.10689s0001	Csat104724969
Bostr.10689s0001	Csat104771640
Bostr.10689s0001	Lmeyscaffold10.103Lmey
Bostr.10689s0001	Lmeyscaffold81.132Lmey
Bostr.10689s0001	ath_AT5G44630
Bostr.10689s0001	bnp_BnaA02g22750D
Bostr.10689s0001	bra_A01099
Bostr.10689s0001	bra_B02791
Bostr.10689s0001	cru_10027853
Bostr.10689s0001	Csat104727891
Bostr.10689s0001	Csat104733459
Bostr.10689s0001	Lmeyscaffold36.207Lmey
Bostr.10689s0001	ath_AT4G20200
Bostr.10689s0001	bnp_BnaA08g09290D
Bostr.10689s0001	bol_Bo2g124500
Bostr.10689s0001	bnp_BnaC03g63540D
Bostr.10689s0001	bol_Bo1g022270
Bostr.10689s0001	aar_AA57G00261
Bostr.29514s0043	Csat104718290
Bostr.29514s0043	Csat104724969
Bostr.29514s0043	Csat104763114
Bostr.29514s0043	Csat104771640
Bostr.29514s0043	Lmeyscaffold10.103Lmey
Bostr.29514s0043	Lmeyscaffold81.132Lmey
Bostr.29514s0043	ath_AT5G44630
Bostr.29514s0043	bnp_BnaA02g22750D
Bostr.29514s0043	bra_A01099
Bostr.29514s0043	bra_B02791
Bostr.29514s0043	cru_10027853
Bostr.29514s0043	Csat104727891
Bostr.29514s0043	Csat104733459
Bostr.29514s0043	ath_AT4G20200
Bostr.29514s0043	bol_Bo2g124500
Bostr.29514s0043	bol_Bo1g022270
Bostr.29514s0043	aar_AA57G00261
Bostr.29514s0043	ach_Achn282281
Csat104718290	Lmeyscaffold10.103Lmey
Csat104718290	Lmeyscaffold81.132Lmey
Csat104718290	bra_A01099
Csat104718290	Csat104727891
Csat104718290	Csat104733459
Csat104718290	Lmeyscaffold36.207Lmey
Csat104718290	ath_AT4G20200
Csat104718290	bnp_BnaA08g09290D
Csat104718290	bol_Bo1g022270
Csat104718290	Inil109174128
Csat104718290	bnp_BnaA08g30440D
Csat104718290	aar_AA57G00261
Csat104718290	ach_Achn282281
Csat104724969	Csat104763114
Csat104724969	Csat104771640
Csat104724969	Lmeyscaffold10.103Lmey
Csat104724969	ath_AT5G44630
Csat104724969	bnp_BnaA02g22750D
Csat104724969	bnp_BnaA03g44460D
Csat104724969	bra_A01099
Csat104724969	bra_B02791
Csat104724969	bra_K01797
Csat104724969	cru_10027853
Csat104724969	bol_Bo2g124500
Csat104724969	ath_AT4G20210
Csat104724969	bol_Bo7g107050
Csat104724969	aar_AA57G00261
Csat104763114	Csat104771640
Csat104763114	Lmeyscaffold10.103Lmey
Csat104763114	Lmeyscaffold81.132Lmey
Csat104763114	ath_AT5G44630
Csat104763114	bnp_BnaA02g22750D
Csat104763114	bnp_BnaA03g44460D
Csat104763114	bra_A01099
Csat104763114	bra_B02791
Csat104763114	cru_10027853
Csat104763114	bol_Bo2g124500
Csat104763114	ath_AT4G20210
Csat104763114	bol_Bo7g107050
Csat104763114	aar_AA57G00261
Csat104771640	Lmeyscaffold10.103Lmey
Csat104771640	ath_AT5G44630
Csat104771640	bnp_BnaA02g22750D
Csat104771640	bnp_BnaA03g44460D
Csat104771640	bra_A01099
Csat104771640	bra_B02791
Csat104771640	bra_K01797
Csat104771640	cru_10027853
Csat104771640	bol_Bo2g124500
Csat104771640	bol_Bo7g107050
Csat104771640	aar_AA57G00261
Lmeyscaffold10.103Lmey	Lmeyscaffold81.132Lmey
Lmeyscaffold10.103Lmey	bnp_BnaA02g22750D
Lmeyscaffold10.103Lmey	bra_A01099
Lmeyscaffold10.103Lmey	cru_10027853
Lmeyscaffold10.103Lmey	Csat104727891
Lmeyscaffold10.103Lmey	Csat104733459
Lmeyscaffold10.103Lmey	ath_AT4G20200
Lmeyscaffold10.103Lmey	bnp_BnaA08g09290D
Lmeyscaffold10.103Lmey	bol_Bo2g124500
Lmeyscaffold10.103Lmey	bnp_BnaA08g30440D
Lmeyscaffold10.103Lmey	bol_Bo7g107050
Lmeyscaffold10.103Lmey	aar_AA57G00261
Lmeyscaffold81.132Lmey	ath_AT5G44630
Lmeyscaffold81.132Lmey	bra_A01099
Lmeyscaffold81.132Lmey	Csat104727891
Lmeyscaffold81.132Lmey	Csat104733459
Lmeyscaffold81.132Lmey	Lmeyscaffold36.207Lmey
Lmeyscaffold81.132Lmey	ath_AT4G20200
Lmeyscaffold81.132Lmey	bol_Bo1g022270
Lmeyscaffold81.132Lmey	bnp_BnaA08g30440D
Lmeyscaffold81.132Lmey	cru_10028157
Lmeyscaffold81.132Lmey	aar_AA57G00261
ath_AT5G44630	bnp_BnaA02g22750D
ath_AT5G44630	bnp_BnaA03g44460D
ath_AT5G44630	bra_A01099
ath_AT5G44630	bra_B02791
ath_AT5G44630	bra_K01797
ath_AT5G44630	cru_10027853
ath_AT5G44630	Lmeyscaffold36.207Lmey
ath_AT5G44630	bol_Bo2g124500
ath_AT5G44630	ath_AT4G20210
ath_AT5G44630	bol_Bo7g107050
ath_AT5G44630	aar_AA57G00261
bnp_BnaA02g22750D	bra_A01099
bnp_BnaA02g22750D	bra_B02791
bnp_BnaA02g22750D	cru_10027853
bnp_BnaA02g22750D	Lmeyscaffold36.207Lmey
bnp_BnaA02g22750D	bol_Bo2g124500
bnp_BnaA02g22750D	aar_AA57G00261
bnp_BnaA03g44460D	bra_B02791
bnp_BnaA03g44460D	bra_K01797
bnp_BnaA03g44460D	cru_10027853
bnp_BnaA03g44460D	bol_Bo2g124500
bnp_BnaA03g44460D	bol_Bo7g107050
bra_A01099	bra_B02791
bra_A01099	bra_K01797
bra_A01099	cru_10027853
bra_A01099	Csat104727891
bra_A01099	Csat104733459
bra_A01099	bol_Bo1g022270
bra_A01099	Inil109174128
bra_B02791	bra_K01797
bra_B02791	cru_10027853
bra_B02791	Lmeyscaffold36.207Lmey
bra_B02791	bol_Bo2g124500
bra_B02791	aar_AA57G00261
bra_K01797	cru_10027853
bra_K01797	bol_Bo2g124500
cru_10027853	Lmeyscaffold36.207Lmey
cru_10027853	bol_Bo7g107050
cru_10027853	aar_AA57G00261
AlyrAL8G15010	Csat104727891
AlyrAL8G15010	Csat104733459
AlyrAL8G15010	Lmeyscaffold36.207Lmey
AlyrAL8G15010	ath_AT4G20200
AlyrAL8G15010	bnp_BnaA08g09290D
AlyrAL8G15010	bol_Bo2g124500
Csat104727891	Csat104733459
Csat104727891	Lmeyscaffold36.207Lmey
Csat104727891	ath_AT4G20200
Csat104727891	bnp_BnaA08g09290D
Csat104727891	bol_Bo1g022270
Csat104727891	Inil109174128
Csat104727891	bnp_BnaA08g30440D
Csat104727891	aar_AA57G00261
Csat104727891	ach_Achn282281
Csat104733459	Lmeyscaffold36.207Lmey
Csat104733459	ath_AT4G20200
Csat104733459	bnp_BnaA08g09290D
Csat104733459	bol_Bo1g022270
Csat104733459	Inil109174128
Csat104733459	bnp_BnaA08g30440D
Csat104733459	aar_AA57G00261
Lmeyscaffold36.207Lmey	bnp_BnaA08g09290D
Lmeyscaffold36.207Lmey	bol_Bo2g124500
Lmeyscaffold36.207Lmey	Inil109174128
ath_AT4G20200	bnp_BnaA08g09290D
ath_AT4G20200	Inil109174128
ath_AT4G20200	bnp_BnaA08g30440D
ath_AT4G20200	aar_AA57G00261
ath_AT4G20200	ach_Achn282281
bnp_BnaA08g09290D	bnp_BnaC03g63540D
bnp_BnaA08g09290D	bol_Bo1g022270
bnp_BnaA08g09290D	aar_AA57G00261
bnp_BnaA08g09290D	bra_H01002
bol_Bo2g124500	aar_AA57G00261
bnp_BnaC03g63540D	bra_H01002
bol_Bo1g022270	bnp_BnaA08g30440D
bol_Bo1g022270	ach_Achn282281
Cach3947	ach_Achn282281
Inil109174128	aar_AA57G00261
ath_AT4G20210	bol_Bo7g107050
cru_10028157	ach_Achn282281
aar_AA57G00261	ach_Achn282281
Cluster34
Alp207060	bnp_BnaA06g33330D
Alp207060	bnp_BnaC07g22980D
Alp207060	bra_F03314
Alp207060	cru_10018762
Alp207060	sit_7G145900
Alp207060	Lmeyscaffold448.171Lmey
Alp207060	Ecrug039187
Alp207060	Sevir.7G154203
Alp207060	sin_1018002
Alp207060	Bostr.0556s0253
Alp207060	Csat104710355
Alp207060	Csat104779781
Alp207060	Csat104790200
Alp207060	Lmeyscaffold309.544Lmey
Alp207060	ath_AT3G25810
Alp207060	aar_AA53G00820
bnp_BnaA06g33330D	bnp_BnaC07g22980D
bnp_BnaA06g33330D	bra_F03314
bnp_BnaA06g33330D	cru_10018762
bnp_BnaA06g33330D	sit_7G145900
bnp_BnaA06g33330D	Lmeyscaffold448.171Lmey
bnp_BnaA06g33330D	Sevir.7G154203
bnp_BnaA06g33330D	Csat104710355
bnp_BnaA06g33330D	Csat104779781
bnp_BnaA06g33330D	Csat104790200
bnp_BnaA06g33330D	Lmeyscaffold309.544Lmey
bnp_BnaA06g33330D	ath_AT3G25810
bnp_BnaA06g33330D	aar_AA53G00820
bnp_BnaC07g22980D	cru_10018762
bnp_BnaC07g22980D	Lmeyscaffold448.171Lmey
bnp_BnaC07g22980D	Bostr.0556s0253
bnp_BnaC07g22980D	Csat104710355
bnp_BnaC07g22980D	Csat104779781
bnp_BnaC07g22980D	Csat104790200
bnp_BnaC07g22980D	Lmeyscaffold309.544Lmey
bnp_BnaC07g22980D	ath_AT3G25810
bnp_BnaC07g22980D	aar_AA53G00820
bra_F03314	cru_10018762
bra_F03314	sit_7G145900
bra_F03314	Lmeyscaffold448.171Lmey
bra_F03314	Sevir.7G154203
bra_F03314	Csat104710355
bra_F03314	Csat104779781
bra_F03314	Csat104790200
bra_F03314	Lmeyscaffold309.544Lmey
bra_F03314	ath_AT3G25810
bra_F03314	aar_AA53G00820
cru_10018762	sit_7G145900
cru_10018762	Lmeyscaffold448.171Lmey
cru_10018762	Ecrug039187
cru_10018762	Sevir.7G154203
cru_10018762	sin_1018002
cru_10018762	Bostr.0556s0253
cru_10018762	Csat104710355
cru_10018762	Csat104779781
cru_10018762	Csat104790200
cru_10018762	Lmeyscaffold309.544Lmey
cru_10018762	ath_AT3G25810
cru_10018762	aar_AA53G00820
sit_7G145900	AlyrAL5G14430
sit_7G145900	Ecrug039187
sit_7G145900	Sevir.7G154203
sit_7G145900	Bostr.0556s0253
sit_7G145900	Csat104710355
sit_7G145900	Csat104790200
sit_7G145900	ath_AT3G25810
sit_7G145900	HanXRQChr17g0549741
sit_7G145900	bnp_BnaC07g23000D
sit_7G145900	aar_AA53G00820
Lmeyscaffold448.171Lmey	sin_1018002
Lmeyscaffold448.171Lmey	Bostr.0556s0253
Lmeyscaffold448.171Lmey	Csat104710355
Lmeyscaffold448.171Lmey	Csat104779781
Lmeyscaffold448.171Lmey	Csat104790200
Lmeyscaffold448.171Lmey	Lmeyscaffold309.544Lmey
Lmeyscaffold448.171Lmey	ath_AT3G25810
Lmeyscaffold448.171Lmey	aar_AA53G00820
AlyrAL5G14430	Ecrug039187
AlyrAL5G14430	Sevir.7G154203
Ecrug039187	Sevir.7G154203
Ecrug039187	Bostr.0556s0253
Ecrug039187	Csat104790200
Ecrug039187	ath_AT3G25810
Ecrug039187	aar_AA53G00820
Sevir.7G154203	Bostr.0556s0253
Sevir.7G154203	Csat104710355
Sevir.7G154203	Csat104790200
Sevir.7G154203	ath_AT3G25810
Sevir.7G154203	HanXRQChr17g0549741
Sevir.7G154203	bnp_BnaC07g23000D
Sevir.7G154203	aar_AA53G00820
sin_1018002	Bostr.0556s0253
sin_1018002	Lmeyscaffold309.544Lmey
sin_1018002	aar_AA53G00820
Bostr.0556s0253	Csat104710355
Bostr.0556s0253	Csat104779781
Bostr.0556s0253	Csat104790200
Bostr.0556s0253	Lmeyscaffold309.544Lmey
Bostr.0556s0253	ath_AT3G25810
Bostr.0556s0253	aar_AA53G00820
Csat104710355	Csat104779781
Csat104710355	Csat104790200
Csat104710355	Lmeyscaffold309.544Lmey
Csat104710355	ath_AT3G25810
Csat104710355	aar_AA53G00820
Csat104779781	Csat104790200
Csat104779781	Lmeyscaffold309.544Lmey
Csat104779781	ath_AT3G25810
Csat104779781	aar_AA53G00820
Csat104790200	Lmeyscaffold309.544Lmey
Csat104790200	ath_AT3G25810
Csat104790200	aar_AA53G00820
Lmeyscaffold309.544Lmey	ath_AT3G25810
Lmeyscaffold309.544Lmey	aar_AA53G00820
ath_AT3G25810	aar_AA53G00820
Cluster35
Lsat2_29221	ToffSS189g0000330
Lsat2_29221	ToffSS200000543g0000220
ToffSS189g0000330	ToffSS200000543g0000220
Cluster36
Lsat4_145381	ToffSS286g0000010
Lsat4_145381	ToffSS286g0000280
ToffSS286g0000010	ToffSS286g0000280
Cluster37
Oeur001634	mgu_A00366
Oeur001634	sin_1020648
mgu_A00366	sin_1020648
Cluster38
mgu_A00316	CucaCc004299
mgu_A00316	sin_1020698
mgu_A00316	oru_ORUFI01G25260.1oru
mgu_A00316	osa_LOC_Os01g42610osa
CucaCc004299	sin_1020698
sin_1020698	oru_ORUFI01G25260.1oru
sin_1020698	osa_LOC_Os01g42610osa
Opun01G22660	oru_ORUFI01G25260.1oru
Opun01G22660	osa_LOC_Os01g42610osa
oru_ORUFI01G25260.1oru	osa_LOC_Os01g42610osa
Cluster39
osa_LOC_Os04g27190osa	Opun04G06660
osa_LOC_Os04g27190osa	oru_ORUFI04G09110.1oru
osa_LOC_Os04g27190osa	ogl_04G0061000
Opun04G06660	oru_ORUFI04G09110.1oru
oru_ORUFI04G09110.1oru	ogl_04G0061000
Cluster40
SaccSh02_g000120	bdi_Bradi1g59690
SaccSh02_g000120	sbi_002G002300
bdi_Bradi1g59690	sbi_002G002300
Cluster41
Sevir.1G206800	lpe_02G17210.1lpe
Sevir.1G206800	oru_ORUFI02G22350.1oru
Sevir.1G206800	osa_LOC_Os02g36140osa
Sevir.1G206800	sit_1G203500
lpe_02G17210.1lpe	sit_1G203500
oru_ORUFI02G22350.1oru	osa_LOC_Os02g36140osa
oru_ORUFI02G22350.1oru	sit_1G203500
oru_ORUFI02G22350.1oru	lpe_02G17260.1lpe
osa_LOC_Os02g36140osa	sit_1G203500
osa_LOC_Os02g36140osa	lpe_02G17260.1lpe
Cluster42
Ecrug000448	Ecrug046527
Ecrug000448	Mcor21697
Ecrug000448	Opun03G16630
Ecrug000448	Sevir.9G408700
Ecrug000448	bdi_Bradi1g62538
Ecrug000448	ogl_03G0164700
Ecrug000448	oru_ORUFI03G17870.2oru
Ecrug000448	osa_LOC_Os03g22620osa
Ecrug000448	sbi_001G373300
Ecrug000448	sit_9G405300
Ecrug046527	Sevir.9G408700
Ecrug046527	bdi_Bradi1g62538
Ecrug046527	ogl_03G0164700
Ecrug046527	oru_ORUFI03G17870.2oru
Ecrug046527	osa_LOC_Os03g22620osa
Ecrug046527	sbi_001G373300
Ecrug046527	sit_9G405300
Ecrug046527	Ecrug071046
Ecrug046527	egr_B01942
Mcor21697	Sevir.9G408700
Mcor21697	bdi_Bradi1g62538
Mcor21697	sbi_001G373300
Mcor21697	sit_9G405300
Opun03G16630	Sevir.9G408700
Opun03G16630	sit_9G405300
Opun03G16630	Ecrug071046
Sevir.9G408700	ogl_03G0164700
Sevir.9G408700	sbi_001G373300
Sevir.9G408700	sit_9G405300
Sevir.9G408700	Ecrug071046
Sevir.9G408700	egr_B01942
Sevir.9G408700	oru_ORUFI03G17870.1oru
Sevir.9G408700	osa_LOC_Os03g22634osa
bdi_Bradi1g62538	ogl_03G0164700
bdi_Bradi1g62538	oru_ORUFI03G17870.2oru
bdi_Bradi1g62538	osa_LOC_Os03g22620osa
bdi_Bradi1g62538	sbi_001G373300
bdi_Bradi1g62538	sit_9G405300
bdi_Bradi1g62538	Ecrug071046
bdi_Bradi1g62538	egr_B01942
ogl_03G0164700	oru_ORUFI03G17870.2oru
ogl_03G0164700	osa_LOC_Os03g22620osa
ogl_03G0164700	sbi_001G373300
ogl_03G0164700	sit_9G405300
ogl_03G0164700	Ecrug071046
ogl_03G0164700	egr_B01942
oru_ORUFI03G17870.2oru	osa_LOC_Os03g22620osa
oru_ORUFI03G17870.2oru	sbi_001G373300
oru_ORUFI03G17870.2oru	Ecrug071046
oru_ORUFI03G17870.2oru	Sevir.9G408900
oru_ORUFI03G17870.2oru	sit_9G405400
osa_LOC_Os03g22620osa	sbi_001G373300
osa_LOC_Os03g22620osa	Ecrug071046
osa_LOC_Os03g22620osa	Sevir.9G408900
osa_LOC_Os03g22620osa	sit_9G405400
sbi_001G373300	sit_9G405300
sbi_001G373300	Ecrug071046
sbi_001G373300	egr_B01942
sbi_001G373300	can_Capana01g003095
sit_9G405300	Ecrug071046
sit_9G405300	oru_ORUFI03G17870.1oru
sit_9G405300	osa_LOC_Os03g22634osa
sit_9G405300	can_Capana01g003095
egr_B01942	oru_ORUFI03G17870.1oru
Cluster43
Trdc1AG013350	Trdc1BG021090
Trdc1AG013350	bdi_Bradi2g33686
Trdc1BG021090	bdi_Bradi2g33686
Cluster44
Trdc5AG002550	HORVU5Hr1G004700
Trdc5AG002550	Trdc5BG002420
HORVU5Hr1G004700	Trdc5BG002420
Cluster45
Trdc6AG005290	HORVU6Hr1G009160
Trdc6AG005290	Trdc6BG007630
HORVU6Hr1G009160	Trdc6BG007630
Cluster46
Trdc7AG069930	HORVU7Hr1G111960
Trdc7AG069930	Trdc7BG064420
HORVU7Hr1G111960	Trdc7BG064420
Cluster47
aco_004595	lus_10025922
aco_004595	lus_10038179
lus_10025922	lus_10038179
Cluster48
adu_Aradu.KMG0A	pmu_010924
adu_Aradu.KMG0A	ppe_4G126600
pmu_010924	ppe_4G126600
Cluster49
bnp_BnaA03g24650D	bol_Bo3g044990
bnp_BnaA03g24650D	bra_C02651
bol_Bo3g044990	bra_C02651
Cluster50
bra_I01686	bnp_BnaA09g15350D
bra_I01686	bol_Bo9g054610
bnp_BnaA09g15350D	bol_Bo9g054610
Cluster51
ppe_4G238400	MaldMD03G1187200
ppe_4G238400	mtr_3g058160
ppe_4G238400	lus_10016598
roc_G06044	MaldMD03G1187200
roc_G06044	mtr_3g058160
MaldMD03G1187200	mtr_3g058160
mtr_3g058160	lus_10016598
Cluster52
osa_LOC_Os02g36220osa	ogl_02G0183500
osa_LOC_Os02g36220osa	oru_ORUFI02G22410.1oru
ogl_02G0183500	oru_ORUFI02G22410.1oru
Cluster53
osa_LOC_Os04g01810osa	ogl_04G0004300
osa_LOC_Os04g01810osa	oru_ORUFI04G00460.1oru
ogl_04G0004300	oru_ORUFI04G00460.1oru
Cluster54
vvi_01036360001	vvi_01036308001
vvi_01036360001	pbr_037924.1
vvi_01036308001	pbr_037924.1
Cluster55
Cach30506	sly_04g054380.1sly
Cach30506	spe_04g024210.1
sly_04g054380.1sly	spe_04g024210.1
sly_04g054380.1sly	stu_00012790
spe_04g024210.1	stu_00012790
Cluster56
Caba14581	Cach15754
Caba14581	Cach15779
Caba14581	sly_06g059930.2sly
Caba14581	sly_06g060010.2sly
Caba14581	spe_06g019970.1
Caba14581	spe_06g020150.1
Caba14581	spe_06g020300.1
Caba14581	stu_00011777
Cach15754	sly_06g059930.2sly
Cach15754	spe_06g019970.1
Cach15754	spe_06g020150.1
Cach15754	spe_06g020300.1
Cach15754	stu_00011777
Cach15754	sly_06g060180.1sly
Cach15779	sly_06g060010.2sly
Cach15779	spe_06g020150.1
Cach15779	spe_06g020300.1
Cach15779	sly_06g060180.1sly
sly_06g059930.2sly	spe_06g019970.1
sly_06g059930.2sly	Caba14593
sly_06g059930.2sly	stu_00013034
sly_06g060010.2sly	spe_06g020150.1
sly_06g060010.2sly	Caba14593
sly_06g060010.2sly	Caba14614
sly_06g060010.2sly	stu_00011783
sly_06g060010.2sly	can_Capana06g001763
sly_06g060010.2sly	stu_00019783
spe_06g019970.1	Caba14593
spe_06g019970.1	stu_00013034
spe_06g020150.1	Caba14593
spe_06g020150.1	Caba14614
spe_06g020150.1	stu_00011783
spe_06g020300.1	stu_00011777
spe_06g020300.1	Caba14593
spe_06g020300.1	sly_06g060180.1sly
spe_06g020300.1	Caba14614
spe_06g020300.1	Cach15800
stu_00011777	sly_06g060180.1sly
Caba14593	sly_06g060180.1sly
Caba14593	can_Capana06g001763
sly_06g060180.1sly	Caba14614
sly_06g060180.1sly	Cach15800
Caba14614	Cach15800
Caba14614	stu_00011783
Caba14614	can_Capana06g001763
can_Capana06g001763	stu_00019783
Cluster57
tha_Th2v05855	dca_017536
tha_Th2v05855	tha_Th2v20955
dca_017536	tha_Th2v20955
Cluster58
AhypAH012493	CquiAUR62006347
AhypAH012493	CquiAUR62029679
AhypAH012493	bvu_Bv7_157540_nnye
CquiAUR62006347	CquiAUR62029679
CquiAUR62006347	bvu_Bv7_157540_nnye
CquiAUR62029679	bvu_Bv7_157540_nnye
Cluster59
AlyrAL1G55520	ath_AT1G48800
AlyrAL1G55520	cru_10012518
ath_AT1G48800	cru_10012518
Cluster60
AhypAH019650	CquiAUR62006136
AhypAH019650	CquiAUR62019353
CquiAUR62006136	CquiAUR62019353
CquiAUR62006136	Alp377390
CquiAUR62006136	bnp_BnaA06g26510D
CquiAUR62006136	bra_F02619
CquiAUR62006136	cru_10000642
CquiAUR62006136	Bostr.10199s0039
CquiAUR62006136	Csat104736408
CquiAUR62006136	ath_AT5G23960
CquiAUR62006136	aar_AA5G00268
CquiAUR62019353	Alp377390
CquiAUR62019353	bra_F02619
CquiAUR62019353	cru_10000642
CquiAUR62019353	Bostr.10199s0039
CquiAUR62019353	Csat104736408
CquiAUR62019353	ath_AT5G23960
CquiAUR62019353	aar_AA5G00268
thh_10011010m	bnp_BnaA06g26510D
thh_10011010m	bra_F02619
thh_10011010m	cru_10000642
thh_10011010m	Csat104706692
thh_10011010m	Csat104736408
thh_10011010m	Csat104770766
thh_10011010m	tha_Th2v17335
Alp377390	bnp_BnaA06g26510D
Alp377390	bra_F02619
Alp377390	cru_10000642
Alp377390	cru_10019072
Alp377390	AlyrAL5G28620
Alp377390	Bostr.10199s0039
Alp377390	Csat104698986
Alp377390	Csat104706692
Alp377390	Csat104736408
Alp377390	Csat104770766
Alp377390	ath_AT5G23960
Alp377390	tha_Th2v17335
Alp377390	can_Capana03g002115
Alp377390	aar_AA231G00018
Alp377390	aar_AA5G00268
bnp_BnaA06g26510D	bra_F02619
bnp_BnaA06g26510D	cru_10000642
bnp_BnaA06g26510D	cru_10019072
bnp_BnaA06g26510D	AlyrAL5G28620
bnp_BnaA06g26510D	Bostr.10199s0039
bnp_BnaA06g26510D	Csat104698986
bnp_BnaA06g26510D	Csat104706692
bnp_BnaA06g26510D	Csat104736408
bnp_BnaA06g26510D	Csat104770766
bnp_BnaA06g26510D	ath_AT5G23960
bnp_BnaA06g26510D	tha_Th2v17335
bnp_BnaA06g26510D	tsa_Ts5g13730
bnp_BnaA06g26510D	aar_AA231G00018
bnp_BnaA06g26510D	aar_AA5G00268
bra_F02619	cru_10000642
bra_F02619	cru_10019072
bra_F02619	AlyrAL5G28620
bra_F02619	Bostr.10199s0039
bra_F02619	Csat104698986
bra_F02619	Csat104706692
bra_F02619	Csat104736408
bra_F02619	Csat104770766
bra_F02619	ath_AT5G23960
bra_F02619	tha_Th2v17335
bra_F02619	tsa_Ts5g13730
bra_F02619	aar_AA231G00018
bra_F02619	aar_AA5G00268
cru_10000642	cru_10019072
cru_10000642	AlyrAL5G28620
cru_10000642	Bostr.10199s0039
cru_10000642	Csat104698986
cru_10000642	Csat104706692
cru_10000642	Csat104736408
cru_10000642	Csat104770766
cru_10000642	ath_AT5G23960
cru_10000642	tha_Th2v17335
cru_10000642	tsa_Ts5g13730
cru_10000642	aar_AA231G00018
cru_10000642	aar_AA5G00268
cru_10019072	AlyrAL5G28620
cru_10019072	Bostr.10199s0039
cru_10019072	Csat104698986
cru_10019072	Csat104706692
cru_10019072	Csat104736408
cru_10019072	Csat104770766
cru_10019072	ath_AT5G23960
cru_10019072	tha_Th2v17335
cru_10019072	tha_Th2v23914
cru_10019072	tsa_Ts5g13730
cru_10019072	aar_AA5G00268
AlyrAL5G28620	Bostr.10199s0039
AlyrAL5G28620	Csat104698986
AlyrAL5G28620	Csat104706692
AlyrAL5G28620	Csat104736408
AlyrAL5G28620	Csat104770766
AlyrAL5G28620	ath_AT5G23960
AlyrAL5G28620	tha_Th2v17335
AlyrAL5G28620	tha_Th2v23914
AlyrAL5G28620	aar_AA5G00268
Bostr.10199s0039	Csat104698986
Bostr.10199s0039	Csat104706692
Bostr.10199s0039	Csat104736408
Bostr.10199s0039	Csat104770766
Bostr.10199s0039	ath_AT5G23960
Bostr.10199s0039	tha_Th2v17335
Bostr.10199s0039	can_Capana03g002115
Bostr.10199s0039	aar_AA231G00018
Bostr.10199s0039	aar_AA5G00268
Csat104698986	Csat104706692
Csat104698986	Csat104770766
Csat104698986	ath_AT5G23960
Csat104698986	tha_Th2v23914
Csat104698986	aar_AA5G00268
Csat104706692	Csat104736408
Csat104706692	Csat104770766
Csat104706692	ath_AT5G23960
Csat104706692	tha_Th2v17335
Csat104706692	tsa_Ts5g13730
Csat104706692	aar_AA231G00018
Csat104706692	aar_AA5G00268
Csat104736408	Csat104770766
Csat104736408	ath_AT5G23960
Csat104736408	tha_Th2v17335
Csat104736408	tsa_Ts5g13730
Csat104736408	aar_AA231G00018
Csat104736408	aar_AA5G00268
Csat104770766	ath_AT5G23960
Csat104770766	tha_Th2v17335
Csat104770766	tsa_Ts5g13730
Csat104770766	aar_AA231G00018
Csat104770766	aar_AA5G00268
ath_AT5G23960	tha_Th2v17335
ath_AT5G23960	aar_AA231G00018
ath_AT5G23960	aar_AA5G00268
tha_Th2v17335	aar_AA5G00268
tsa_Ts5g13730	aar_AA5G00268
aar_AA231G00018	aar_AA5G00268
Cluster61
Aqcoe4G254300	Aoff109844475
Aqcoe4G254300	ppe_4G198700
Aqcoe4G254300	pvu_011G143500
Aoff109844475	ppe_4G198700
Aoff109844475	pvu_011G143500
Cluster62
Aoff109845202	SaccSh07_g005540
Aoff109845202	sbi_007G064800
SaccSh07_g005540	sbi_007G064800
Cluster63
Aqcoe4G254300	coc_05_g05400
Aqcoe4G254300	sin_1001389
coc_05_g05400	sin_1001389
Cluster64
Caba22955	Cach31772
Caba22955	pax_00286g01042
Caba22955	sly_09g092470.2sly
Caba22955	spe_09g035370.1
Caba22955	stu_00020595
Caba22955	stu_00020939
Cach31772	pax_00286g01042
Cach31772	sly_09g092470.2sly
Cach31772	spe_09g035370.1
Cach31772	stu_00020595
pax_00286g01042	sly_09g092470.2sly
sly_09g092470.2sly	spe_09g035370.1
sly_09g092470.2sly	stu_00020595
sly_09g092470.2sly	stu_00020939
sly_09g092470.2sly	can_Capana03g004282
spe_09g035370.1	stu_00020595
spe_09g035370.1	stu_00020939
spe_09g035370.1	Lsat0_8301
spe_09g035370.1	can_Capana03g004282
stu_00020595	Lsat0_8301
stu_00020939	Lsat0_8301
Cluster65
Caba4256	Cach4661
Caba4256	spe_02g021280.1
Caba4256	can_Capana02g001725
Cach4661	spe_02g021280.1
Cach4661	can_Capana02g001725
spe_02g021280.1	can_Capana02g001725
Cluster66
Csat104719135	Csat104733760
Csat104719135	ath_AT4G13280
Csat104719135	cru_10006722
Csat104719135	thh_10027227m
Csat104733760	ath_AT4G13280
Csat104733760	cru_10006722
ath_AT4G13280	cru_10006722
cru_10006722	thh_10027227m
Cluster67
cru_10015372	Lsat6_58961
cru_10015372	mgu_N00345
Lsat6_58961	mgu_N00345
Cluster68
Dzib111282169	Drydr1S00048
Dzib111282169	mes_16G016200
Drydr1S00048	mes_16G016200
Cluster69
tca_033537	GobaGB_D01G0996
tca_033537	gra_002G106500
mes_06G175600	rco_30169.t000091
mes_06G175600	GobaGB_D01G0996
mes_06G175600	gra_002G106500
rco_30169.t000091	GobaGB_D01G0996
rco_30169.t000091	gra_002G106500
GobaGB_D01G0996	gra_002G106500
Cluster70
Ecrug000450	Ecrug046530
Ecrug000450	Sevir.9G408600
Ecrug000450	sit_9G405200
Ecrug046530	Sevir.9G408600
Ecrug046530	sit_9G405200
Sevir.9G408600	sit_9G405200
Cluster71
Ecrug001673	Ecrug029983
Ecrug001673	Sevir.3G068000
Ecrug001673	sit_3G067100
Ecrug029983	Sevir.3G068000
Ecrug029983	sit_3G067100
Ecrug029983	sbi_009G009000
Sevir.3G068000	sit_3G067100
Sevir.3G068000	sbi_009G009000
Sevir.3G068000	Rchi112202768
sit_3G067100	sbi_009G009000
sit_3G067100	Rchi112202768
sbi_009G009000	Rchi112202768
Cluster72
GhirGH_A09G0358	GhirGH_D09G0366
GhirGH_A09G0358	GobaGB_A09G0391
GhirGH_A09G0358	GobaGB_D09G0358
GhirGH_A09G0358	gra_006G035800
GhirGH_D09G0366	GobaGB_D09G0358
GhirGH_D09G0366	gra_006G035800
GobaGB_A09G0391	GobaGB_D09G0358
GobaGB_A09G0391	gra_006G035800
GobaGB_D09G0358	gra_006G035800
Cluster73
Inil109163681	coc_08_g06940
Inil109163681	sin_1021627
coc_08_g06940	sin_1021627
coc_08_g06940	ach_Achn282281
sin_1021627	ach_Achn282281
Cluster74
Opun02G10910	lpe_02G10280.1lpe
Opun02G10910	oru_ORUFI02G12370.1oru
Opun02G10910	osa_LOC_Os02g17780osa
lpe_02G10280.1lpe	oru_ORUFI02G12370.1oru
lpe_02G10280.1lpe	osa_LOC_Os02g17780osa
oru_ORUFI02G12370.1oru	osa_LOC_Os02g17780osa
Cluster75
SaccSh01_g019720	Sevir.9G265300
SaccSh01_g019720	sbi_001G248600
SaccSh01_g019720	sit_9G262400
Sevir.9G265300	sbi_001G248600
Sevir.9G265300	sit_9G262400
sbi_001G248600	sit_9G262400
Cluster76
Ecrug031464	Sevir.7G042600
Ecrug031464	bdi_Bradi5g01766
Ecrug031464	sbi_006G010100
Ecrug031464	sit_7G013300
Ecrug031464	Ecrug069295
Sevir.7G042600	bdi_Bradi5g01766
Sevir.7G042600	sbi_006G010100
Sevir.7G042600	sit_7G013300
Sevir.7G042600	Ecrug069295
Sevir.7G042600	Trdc2AG000670
Sevir.7G042600	Trdc2BG000560
bdi_Bradi5g01766	sbi_006G010100
bdi_Bradi5g01766	sit_7G013300
bdi_Bradi5g01766	Ecrug069295
bdi_Bradi5g01766	Trdc2AG000670
bdi_Bradi5g01766	Trdc2BG000560
sbi_006G010100	sit_7G013300
sbi_006G010100	Ecrug069295
sbi_006G010100	Trdc2BG000560
sit_7G013300	Ecrug069295
sit_7G013300	Trdc2AG000670
Ecrug069295	Trdc2AG000670
Cluster77
bdi_Bradi1g62538	Sevir.9G408600
bdi_Bradi1g62538	bol_Bo9g154850
Sevir.9G408600	bol_Bo9g154850
Cluster78
bnp_BnaC08g34130D	AlyrAL4G14420
bnp_BnaC08g34130D	Csat104713865
bnp_BnaC08g34130D	Csat104752054
bnp_BnaC08g34130D	ath_AT2G24210
bnp_BnaC08g34130D	bol_Bo8g100000
bnp_BnaC08g34130D	cru_10022869
AlyrAL4G14420	Csat104702938
AlyrAL4G14420	Csat104713865
AlyrAL4G14420	Csat104752054
AlyrAL4G14420	ath_AT2G24210
AlyrAL4G14420	bol_Bo8g100000
AlyrAL4G14420	cru_10022869
Csat104702938	Csat104713865
Csat104702938	Csat104752054
Csat104702938	ath_AT2G24210
Csat104702938	bol_Bo8g100000
Csat104702938	cru_10022869
Csat104713865	Csat104752054
Csat104713865	ath_AT2G24210
Csat104713865	bol_Bo8g100000
Csat104713865	cru_10022869
Csat104752054	ath_AT2G24210
Csat104752054	bol_Bo8g100000
Csat104752054	cru_10022869
Csat104752054	bnp_BnaC03g27100D
Csat104752054	bol_Bo3g042210
ath_AT2G24210	bol_Bo8g100000
ath_AT2G24210	cru_10022869
bol_Bo8g100000	cru_10022869
bol_Bo8g100000	bol_Bo3g042210
bnp_BnaC03g27100D	bol_Bo3g042210
bnp_BnaC03g27100D	bnp_BnaA03g22980D
bnp_BnaC03g27100D	bra_C02485
bol_Bo3g042210	bnp_BnaA03g22980D
bol_Bo3g042210	bra_C02485
bnp_BnaA03g22980D	bra_C02485
Cluster79
bra_H01002	bol_Bo9g061470
bra_H01002	bra_I01892
bnp_BnaA09g17640D	bnp_BnaC09g18750D
bnp_BnaA09g17640D	bol_Bo9g061470
bnp_BnaA09g17640D	bra_I01892
bnp_BnaC09g18750D	bol_Bo9g061470
bnp_BnaC09g18750D	bra_I01892
bol_Bo9g061470	bra_I01892
Cluster80
tsa_Ts5g13730	bol_Bo7g097340
tsa_Ts5g13730	tha_Th2v23918
bol_Bo7g097340	tha_Th2v23918
Cluster81
lus_10031589	can_Capana07g001416
lus_10031589	mtr_4g048460
lus_10031589	pax_00007g00432
stu_02015022	sly_07g051940.2sly
stu_02015022	can_Capana07g001416
stu_02015022	pax_00007g00432
sly_07g051940.2sly	pax_00007g00432
can_Capana07g001416	mtr_4g048460
can_Capana07g001416	pax_00007g00432
Cluster82
lpe_03G18950.1lpe	ogl_03G0206300
lpe_03G18950.1lpe	oru_ORUFI03G22840.1oru
lpe_03G18950.1lpe	osa_LOC_Os03g31430osa
ogl_03G0206300	oru_ORUFI03G22840.1oru
ogl_03G0206300	osa_LOC_Os03g31430osa
oru_ORUFI03G22840.1oru	osa_LOC_Os03g31430osa
Cluster83
Sevir.1G152600	Opun02G14060
Sevir.1G152600	lpe_02G12650.1lpe
Sevir.1G152600	ogl_02G0136100
Sevir.1G152600	oru_ORUFI02G16130.1oru
Sevir.1G152600	osa_LOC_Os02g26014osa
Sevir.1G152600	sit_1G151900
Opun02G14060	lpe_02G12650.1lpe
Opun02G14060	ogl_02G0136100
Opun02G14060	oru_ORUFI02G16130.1oru
Opun02G14060	osa_LOC_Os02g26014osa
Opun02G14060	sit_1G151900
lpe_02G12650.1lpe	ogl_02G0136100
lpe_02G12650.1lpe	oru_ORUFI02G16130.1oru
lpe_02G12650.1lpe	osa_LOC_Os02g26014osa
lpe_02G12650.1lpe	sit_1G151900
ogl_02G0136100	oru_ORUFI02G16130.1oru
ogl_02G0136100	osa_LOC_Os02g26014osa
ogl_02G0136100	sit_1G151900
ogl_02G0136100	oth_11131
oru_ORUFI02G16130.1oru	osa_LOC_Os02g26014osa
oru_ORUFI02G16130.1oru	sit_1G151900
osa_LOC_Os02g26014osa	sit_1G151900
osa_LOC_Os02g26014osa	oth_11131
Cluster84
Anan0014867	adu_Aradu.EC244
Anan0014867	cca_08013
Anan0014867	gma_10G297200
Anan0014867	gma_20G248300
Anan0014867	vra_08g23260
adu_Aradu.EC244	cca_08013
adu_Aradu.EC244	gma_10G297200
adu_Aradu.EC244	gma_20G248300
adu_Aradu.EC244	vra_08g23260
cca_08013	gma_10G297200
cca_08013	gma_20G248300
cca_08013	vra_08g23260
gma_10G297200	vra_08g23260
gma_20G248300	vra_08g23260
Cluster85
Alp37700	Rchi112167094
Alp37700	Inil109167277
Rchi112167094	Inil109167277
Cluster86
Caba6055	spe_12g002520.1
Caba6055	can_Capana09g000386
spe_12g002520.1	Caba6365
spe_12g002520.1	Cach24449
spe_12g002520.1	sly_12g006570.1sly
spe_12g002520.1	egr_C04198
spe_12g002520.1	can_Capana09g000386
Caba6365	Cach24449
Caba6365	sly_12g006570.1sly
Caba6365	can_Capana09g000386
Cach24449	sly_12g006570.1sly
Cach24449	egr_C04198
Cach24449	stu_00020680
Cach24449	can_Capana09g000386
sly_12g006570.1sly	egr_C04198
sly_12g006570.1sly	can_Capana09g000386
egr_C04198	can_Capana09g000386
stu_00020680	can_Capana09g000386
Cluster87
Oeur007650	bol_Bo2g041370
Oeur007650	Rchi112203648
Oeur007650	MaldMD03G1206700
tca_031106	bnp_BnaC02g13490D
tca_031106	bol_Bo2g041370
CmaxCg2g023250	bnp_BnaC02g13490D
CmaxCg2g023250	bol_Bo2g041370
bnp_BnaC02g13490D	bol_Bo2g041370
bnp_BnaC02g13490D	Rchi112203648
bol_Bo2g041370	Rchi112203648
bol_Bo2g041370	MaldMD03G1206700
Cluster88
CmaxCg2g023360	Sevir.6G069000
CmaxCg2g023360	sit_6G070100
Sevir.6G069000	sit_6G070100
Sevir.6G069000	Ecrug041420
sit_6G070100	Ecrug041420
Cluster89
CumaCh20G010840	Dzib111316094
CumaCh20G010840	csa_250160
CumaCh20G010840	mes_12G148600
CumaCh20G010840	nnu_11096
CumaCh20G010840	nnu_20041
CumaCh20G010840	cme_3C023275
Dzib111316094	csa_250160
Dzib111316094	mes_12G148600
Dzib111316094	Dzib111292658
Dzib111316094	Inil109169704
Dzib111316094	pmu_001782
Dzib111316094	ptr_001G308200
Dzib111316094	tca_001338
Dzib111316094	Dzib111299798
Dzib111316094	cla_007769
csa_250160	mes_12G148600
csa_250160	nnu_11096
csa_250160	nnu_20041
csa_250160	Inil109169704
csa_250160	cme_3C023275
mes_12G148600	Inil109169704
mes_12G148600	ptr_001G308200
mes_12G148600	tca_001338
mes_12G148600	Dzib111299798
mes_12G148600	cla_007769
mes_12G148600	cme_3C023275
nnu_11096	nnu_20041
nnu_11096	cme_3C023275
nnu_20041	cme_3C023275
Dzib111292658	Inil109169704
Dzib111292658	pmu_001782
Dzib111292658	ptr_001G308200
Dzib111292658	tca_001338
Dzib111292658	Dzib111299798
Inil109169704	tca_001338
Inil109169704	cla_007769
ptr_001G308200	tca_001338
ptr_001G308200	Dzib111299798
tca_001338	Dzib111299798
Cluster90
CucaCc008551	GhirGH_D05G2948
CucaCc008551	GobaGB_A05G2972
CucaCc008551	GobaGB_D05G2957
CucaCc008551	gra_009G306500
GhirGH_D05G2948	GobaGB_A05G2972
GhirGH_D05G2948	GobaGB_D05G2957
GhirGH_D05G2948	gra_009G306500
GhirGH_D05G2948	GhirGH_A05G2924
GhirGH_D05G2948	tca_043473
GobaGB_A05G2972	GobaGB_D05G2957
GobaGB_A05G2972	gra_009G306500
GobaGB_A05G2972	Dzib111296682
GobaGB_A05G2972	GhirGH_A05G2924
GobaGB_A05G2972	tca_043473
GobaGB_D05G2957	gra_009G306500
GobaGB_D05G2957	GhirGH_A05G2924
GobaGB_D05G2957	tca_043473
gra_009G306500	Dzib111296682
gra_009G306500	GhirGH_A05G2924
gra_009G306500	tca_043473
Dzib111296682	GhirGH_A05G2924
Dzib111296682	tca_043473
GhirGH_A05G2924	tca_043473
Cluster91
Ecrug006467	Ecrug087372
Ecrug006467	Opun02G01130
Ecrug006467	Sevir.1G107600
Ecrug006467	Trdc6AG008210
Ecrug006467	Trdc6BG012280
Ecrug006467	aco_019525
Ecrug006467	lpe_02G01430.1lpe
Ecrug006467	ogl_02G0015300
Ecrug006467	oru_ORUFI02G01640.1oru
Ecrug006467	osa_LOC_Os02g02930osa
Ecrug006467	oth_14199
Ecrug006467	sbi_004G018900
Ecrug006467	sit_1G108500
Ecrug087372	Opun02G01130
Ecrug087372	Sevir.1G107600
Ecrug087372	Trdc6AG008210
Ecrug087372	Trdc6BG012280
Ecrug087372	aco_019525
Ecrug087372	lpe_02G01430.1lpe
Ecrug087372	ogl_02G0015300
Ecrug087372	oru_ORUFI02G01640.1oru
Ecrug087372	osa_LOC_Os02g02930osa
Ecrug087372	oth_14199
Ecrug087372	sbi_004G018900
Ecrug087372	sit_1G108500
Ecrug087372	Ecrug095279
Opun02G01130	Trdc6AG008210
Opun02G01130	Trdc6BG012280
Opun02G01130	aco_019525
Opun02G01130	lpe_02G01430.1lpe
Opun02G01130	ogl_02G0015300
Opun02G01130	oru_ORUFI02G01640.1oru
Opun02G01130	osa_LOC_Os02g02930osa
Opun02G01130	oth_14199
Opun02G01130	sbi_004G018900
Opun02G01130	sit_1G108500
Opun02G01130	Ecrug095279
Sevir.1G107600	Trdc6BG012280
Trdc6AG008210	Trdc6BG012280
Trdc6AG008210	aco_019525
Trdc6AG008210	lpe_02G01430.1lpe
Trdc6AG008210	ogl_02G0015300
Trdc6AG008210	oru_ORUFI02G01640.1oru
Trdc6AG008210	osa_LOC_Os02g02930osa
Trdc6AG008210	oth_14199
Trdc6AG008210	sbi_004G018900
Trdc6AG008210	sit_1G108500
Trdc6AG008210	Ecrug095279
Trdc6BG012280	aco_019525
Trdc6BG012280	lpe_02G01430.1lpe
Trdc6BG012280	ogl_02G0015300
Trdc6BG012280	oru_ORUFI02G01640.1oru
Trdc6BG012280	osa_LOC_Os02g02930osa
Trdc6BG012280	oth_14199
Trdc6BG012280	sbi_004G018900
Trdc6BG012280	sit_1G108500
aco_019525	lpe_02G01430.1lpe
aco_019525	ogl_02G0015300
aco_019525	oru_ORUFI02G01640.1oru
aco_019525	osa_LOC_Os02g02930osa
aco_019525	oth_14199
aco_019525	sbi_004G018900
aco_019525	sit_1G108500
aco_019525	Ecrug095279
lpe_02G01430.1lpe	ogl_02G0015300
lpe_02G01430.1lpe	oru_ORUFI02G01640.1oru
lpe_02G01430.1lpe	osa_LOC_Os02g02930osa
lpe_02G01430.1lpe	oth_14199
lpe_02G01430.1lpe	sbi_004G018900
lpe_02G01430.1lpe	sit_1G108500
lpe_02G01430.1lpe	Ecrug095279
ogl_02G0015300	oru_ORUFI02G01640.1oru
ogl_02G0015300	osa_LOC_Os02g02930osa
ogl_02G0015300	oth_14199
ogl_02G0015300	sbi_004G018900
ogl_02G0015300	sit_1G108500
ogl_02G0015300	Ecrug095279
oru_ORUFI02G01640.1oru	osa_LOC_Os02g02930osa
oru_ORUFI02G01640.1oru	oth_14199
oru_ORUFI02G01640.1oru	sbi_004G018900
oru_ORUFI02G01640.1oru	sit_1G108500
oru_ORUFI02G01640.1oru	Ecrug095279
osa_LOC_Os02g02930osa	oth_14199
osa_LOC_Os02g02930osa	sbi_004G018900
osa_LOC_Os02g02930osa	sit_1G108500
osa_LOC_Os02g02930osa	Ecrug095279
oth_14199	sbi_004G018900
oth_14199	sit_1G108500
oth_14199	Ecrug095279
sbi_004G018900	sit_1G108500
sbi_004G018900	Ecrug095279
sit_1G108500	Ecrug095279
Cluster92
GhirGH_A05G0823	GhirGH_D05G0818
GhirGH_A05G0823	GobaGB_D05G0812
GhirGH_A05G0823	gra_009G084900
GhirGH_A05G0823	tca_041391
GhirGH_D05G0818	GobaGB_D05G0812
GhirGH_D05G0818	gra_009G084900
GhirGH_D05G0818	tca_041391
GobaGB_D05G0812	gra_009G084900
GobaGB_D05G0812	tca_041391
gra_009G084900	tca_041391
Cluster93
GhirGH_A09G0086	GhirGH_D09G0090
GhirGH_A09G0086	GobaGB_D09G0087
GhirGH_A09G0086	SaccSh01_g025900
GhirGH_A09G0086	gra_006G009100
GhirGH_D09G0090	GobaGB_D09G0087
GhirGH_D09G0090	SaccSh01_g025900
GhirGH_D09G0090	gra_006G009100
GobaGB_D09G0087	SaccSh01_g025900
GobaGB_D09G0087	gra_006G009100
SaccSh01_g025900	gra_006G009100
Cluster94
GhirGH_A10G0051	GobaGB_A10G0051
GhirGH_A10G0051	GobaGB_D10G0054
GhirGH_A10G0051	gra_011G005500
GhirGH_A10G0051	rco_30169.t000060
GobaGB_A10G0051	GobaGB_D10G0054
GobaGB_A10G0051	gra_011G005500
GobaGB_A10G0051	rco_30169.t000060
GobaGB_A10G0051	mes_06G175600
GobaGB_D10G0054	gra_011G005500
GobaGB_D10G0054	rco_30169.t000060
GobaGB_D10G0054	mes_06G175600
gra_011G005500	rco_30169.t000060
gra_011G005500	mes_06G175600
Cluster95
GhirGH_A11G1549	GobaGB_A11G1549
GhirGH_A11G1549	GobaGB_D11G1588
GhirGH_A11G1549	lus_10012312
GhirGH_A11G1549	mes_12G066700
GobaGB_A11G1549	GobaGB_D11G1588
GobaGB_A11G1549	lus_10012312
GobaGB_A11G1549	mes_12G066700
GobaGB_D11G1588	lus_10012312
GobaGB_D11G1588	mes_12G066700
Cluster96
HORVU2Hr1G004540	ogl_04G0021100
HORVU2Hr1G004540	oru_ORUFI04G03600.1oru
HORVU2Hr1G004540	osa_LOC_Os04g10060osa
HORVU2Hr1G004540	Opun04G02860
ogl_04G0021100	oru_ORUFI04G03600.1oru
ogl_04G0021100	osa_LOC_Os04g10060osa
ogl_04G0021100	Opun04G02860
oru_ORUFI04G03600.1oru	osa_LOC_Os04g10060osa
oru_ORUFI04G03600.1oru	Opun04G02860
osa_LOC_Os04g10060osa	Opun04G02860
Cluster97
Lang109353649	cca_20963
Lang109353649	pvu_011G013600
Lang109353649	van_05g06660.1
Lang109353649	vra_02g01090
cca_20963	pvu_011G013600
cca_20963	van_05g06660.1
cca_20963	vra_02g01090
pvu_011G013600	van_05g06660.1
pvu_011G013600	vra_02g01090
van_05g06660.1	vra_02g01090
Cluster98
Lang109334775	spe_01g048290.1
Lang109334775	Caba35444
Caba28280	coc_02_g20930
Caba28280	mgu_B00553
Caba28280	pax_00299g00637
Caba28280	sin_1023085
Caba28280	spe_01g048290.1
coc_02_g20930	mgu_B00553
coc_02_g20930	pax_00299g00637
coc_02_g20930	sin_1023085
coc_02_g20930	spe_01g048290.1
coc_02_g20930	Caba35444
coc_02_g20930	Cach34571
coc_02_g20930	sly_01g105850.2sly
mgu_B00553	pax_00299g00637
mgu_B00553	sin_1023085
mgu_B00553	spe_01g048290.1
mgu_B00553	Caba35444
mgu_B00553	Cach34571
mgu_B00553	ptr_001G308200
mgu_B00553	Oeur063540
pax_00299g00637	sin_1023085
pax_00299g00637	spe_01g048290.1
pax_00299g00637	Caba35444
pax_00299g00637	Cach34571
pax_00299g00637	sly_01g105850.2sly
pax_00299g00637	Oeur063540
sin_1023085	spe_01g048290.1
sin_1023085	Caba35444
sin_1023085	Cach34571
sin_1023085	sly_01g105850.2sly
sin_1023085	ptr_001G308200
sin_1023085	Oeur063540
spe_01g048290.1	Caba35444
spe_01g048290.1	Cach34571
spe_01g048290.1	sly_01g105850.2sly
spe_01g048290.1	ptr_001G308200
spe_01g048290.1	Oeur063540
Caba35444	Cach34571
Caba35444	sly_01g105850.2sly
Cach34571	sly_01g105850.2sly
Cluster99
Opun01G13760	lpe_01G12810.1lpe
Opun01G13760	ogl_01G0117800
Opun01G13760	oru_ORUFI01G15640.1oru
Opun01G13760	osa_LOC_Os01g23530osa
lpe_01G12810.1lpe	ogl_01G0117800
lpe_01G12810.1lpe	oru_ORUFI01G15640.1oru
lpe_01G12810.1lpe	osa_LOC_Os01g23530osa
ogl_01G0117800	oru_ORUFI01G15640.1oru
ogl_01G0117800	osa_LOC_Os01g23530osa
oru_ORUFI01G15640.1oru	osa_LOC_Os01g23530osa
Cluster100
osa_LOC_Os04g26960osa	Opun04G06600
osa_LOC_Os04g26960osa	lpe_04G05300.1lpe
osa_LOC_Os04g26960osa	ogl_04G0060400
osa_LOC_Os04g26960osa	oru_ORUFI04G09020.1oru
Opun04G06600	lpe_04G05300.1lpe
Opun04G06600	ogl_04G0060400
Opun04G06600	oru_ORUFI04G09020.1oru
lpe_04G05300.1lpe	ogl_04G0060400
lpe_04G05300.1lpe	oru_ORUFI04G09020.1oru
ogl_04G0060400	oru_ORUFI04G09020.1oru
Cluster101
Caba28241	Cach30506
Caba28241	sly_04g051620.1sly
Caba28241	spe_04g022990.1
Caba28241	can_Capana12g001816
Caba28241	can_Capana12g001843
Cach30506	sly_04g051620.1sly
Cach30506	spe_04g022990.1
Cach30506	can_Capana12g001816
Cach30506	can_Capana12g001843
sly_04g051620.1sly	spe_04g022990.1
sly_04g051620.1sly	can_Capana12g001816
sly_04g051620.1sly	can_Capana12g001843
spe_04g022990.1	can_Capana12g001816
spe_04g022990.1	can_Capana12g001843
Cluster102
CmaxCg2g023110	mgu_A00316
CmaxCg2g023110	can_Capana12g002416
mgu_A00316	can_Capana12g002416
Cluster103
Alp296110	bra_A01862
Alp296110	bra_H00876
Alp296110	cgy_02617
Alp296110	cru_10004490
Alp296110	AlyrAL7G37970
Alp296110	Csat104720297
Alp296110	Csat104723428
Alp296110	Csat104731915
Alp296110	ath_AT4G16730
Alp296110	aar_AA3G00153
bra_A01862	bra_H00876
bra_A01862	cgy_02617
bra_A01862	cru_10004490
bra_A01862	AlyrAL7G37970
bra_A01862	Csat104720297
bra_A01862	Csat104723428
bra_A01862	Csat104731915
bra_A01862	ath_AT4G16730
bra_A01862	aar_AA3G00153
bra_H00876	cgy_02617
bra_H00876	cru_10004490
bra_H00876	AlyrAL7G37970
bra_H00876	Csat104720297
bra_H00876	Csat104723428
bra_H00876	Csat104731915
bra_H00876	ath_AT4G16730
cgy_02617	cru_10004490
cgy_02617	thh_10027480m
cgy_02617	AlyrAL7G37970
cgy_02617	Csat104720297
cgy_02617	Csat104723428
cgy_02617	Csat104731915
cgy_02617	ath_AT4G16730
cru_10004490	AlyrAL7G37970
cru_10004490	Csat104720297
cru_10004490	Csat104723428
cru_10004490	Csat104731915
cru_10004490	ath_AT4G16730
cru_10004490	aar_AA3G00153
thh_10027480m	Csat104731915
AlyrAL7G37970	Csat104720297
AlyrAL7G37970	Csat104723428
AlyrAL7G37970	Csat104731915
AlyrAL7G37970	ath_AT4G16730
AlyrAL7G37970	aar_AA3G00153
Csat104720297	Csat104723428
Csat104720297	Csat104731915
Csat104720297	ath_AT4G16730
Csat104720297	aar_AA3G00153
Csat104723428	Csat104731915
Csat104723428	ath_AT4G16730
Csat104723428	aar_AA3G00153
Csat104731915	ath_AT4G16730
Csat104731915	aar_AA3G00153
ath_AT4G16730	aar_AA3G00153
Cluster104
MaldMD17G1090000	egr_K00877
MaldMD17G1090000	cca_33743
MaldMD17G1090000	Tori215810
egr_K00877	cca_33743
cca_33743	Tori215810
Cluster105
tca_031106	vvi_01036373001
tca_031106	vvi_01036308001
vvi_01036373001	vvi_01036308001
[truncated: 30,383 more rows]
