# Supplementary material for: Phylogeny and Functional Differentiation of the Terpene Synthase Gene Family in Angiosperms with Emphasis on Rosa chinensis
Source: Int J Mol Sci. 2025 Feb 27;26(5):2113. doi: 10.3390/ijms26052113 (PMC11901113; doi:10.3390/ijms26052113)
Supplement: Supplementary file 1 [file ijms-26-02113-s001.zip › Supplemental Table S7.xlsx]

## Sheet: Table S7
Supplemental Table S7: The information of physical position of the 54 TPS genes in the 7 chromosome scaffolds of R. chinensis.
Gene_ID	TPS subgroup	start	end		Chromosome_ID	Length
RchiOBHmChr1g0313881	TPS-a	1040931	1043845		Chr1	68490000
RchiOBHmChr1g0326011	TPS-a	14194270	14196689		Chr2	88560000
RchiOBHmChr1g0326051	TPS-a	14222400	14225608		Chr3	49740000
RchiOBHmChr1g0326061	TPS-a	14238991	14242186		Chr4	67240000
RchiOBHmChr1g0326251	TPS-a	14539234	14541631		Chr5	89950000
RchiOBHmChr1g0326331	TPS-a	14778927	14781057		Chr6	69640000
RchiOBHmChr1g0326351	TPS-a	14783402	14785360		Chr7	70290000
RchiOBHmChr1g0326391	TPS-a	14861311	14864326
RchiOBHmChr1g0331211	TPS-b	21054333	21056945
RchiOBHmChr2g0160421	TPS-b	76281598	76282934
RchiOBHmChr2g0160561	TPS-b	76379889	76384918
RchiOBHmChr2g0160591	TPS-b	76423575	76426962
RchiOBHmChr2g0162311	TPS-e/f	78026466	78031884
RchiOBHmChr3g0474051	TPS-a	19759904	19761594
RchiOBHmChr3g0474411	TPS-a	20105643	20108319
RchiOBHmChr3g0474501	TPS-a	20258566	20260968
RchiOBHmChr3g0474541	TPS-a	20291387	20293758
RchiOBHmChr3g0475221	TPS-a	21037071	21039471
RchiOBHmChr3g0484891	TPS-b	31382646	31386053
RchiOBHmChr4g0418071	TPS-a	43520699	43527197
RchiOBHmChr5g0004591	TPS-b	2991720	2994393
RchiOBHmChr5g0004631	TPS-b	3017005	3019500
RchiOBHmChr5g0004711	TPS-g	3102891	3105631
RchiOBHmChr5g0004731	TPS-g	3113780	3116327
RchiOBHmChr5g0004761	TPS-g	3133437	3135805
RchiOBHmChr5g0004801	TPS-g	3162495	3168074
RchiOBHmChr5g0023471	TPS-e/f	17461756	17467173
RchiOBHmChr5g0023641	TPS-e/f	17711556	17716103
RchiOBHmChr5g0036921	TPS-a	31285176	31287801
RchiOBHmChr5g0037011	TPS-a	31343161	31345518
RchiOBHmChr5g0037511	TPS-g	32024205	32025712
RchiOBHmChr5g0037601	TPS-a	32156575	32159442
RchiOBHmChr5g0038021	TPS-a	32691789	32694799
RchiOBHmChr5g0038101	TPS-a	32749940	32752807
RchiOBHmChr5g0044191	TPS-a	39433790	39436236
RchiOBHmChr5g0059501	TPS-a	64449415	64452600
RchiOBHmChr5g0059511	TPS-a	64463928	64466783
RchiOBHmChr5g0059541	TPS-a	64506797	64511887
RchiOBHmChr5g0060571	TPS-a	65702419	65706959
RchiOBHmChr5g0065101	TPS-a	70978865	70981311
RchiOBHmChr6g0245751	TPS-a	1517199	1521030
RchiOBHmChr6g0246001	TPS-a	1711705	1717210
RchiOBHmChr6g0246011	TPS-a	1718463	1725387
RchiOBHmChr6g0252721	TPS-b	7909914	7914048
RchiOBHmChr6g0265741	TPS-a	21676033	21678704
RchiOBHmChr6g0270581	TPS-a	28467994	28470674
RchiOBHmChr6g0274871	TPS-a	36455570	36458314
RchiOBHmChr6g0290871	TPS-c	53809728	53816168
RchiOBHmChr6g0290941	TPS-c	54108108	54113227
RchiOBHmChr6g0305391	TPS-a	64418757	64421276
RchiOBHmChr7g0210371	TPS-a	28044911	28048550
RchiOBHmChr7g0212441	TPS-a	29706120	29710601
RchiOBHmChr7g0227831	TPS-a	51080988	51083639
RchiOBHmChr7g0228501	TPS-a	51841208	51843895
