# Supplementary material for: Phylogeny and Functional Differentiation of the Terpene Synthase Gene Family in Angiosperms with Emphasis on Rosa chinensis
Source: Int J Mol Sci. 2025 Feb 27;26(5):2113. doi: 10.3390/ijms26052113 (PMC11901113; doi:10.3390/ijms26052113)
Supplement: Supplementary file 1 [file ijms-26-02113-s001.zip › Supplemental Table S8.xlsx]

## Sheet: Table S8
Supplemental Table S8: The TPM of RcTPSs in four stages petal of R. chinensis
Gene_name (unvalidated, except RcTPS10 and RcTPS23)	Gene_ID	TPS subgroup	Cluster_ID	FB_GP	FB_CP	FB_PP	OF_PP
RcTPS1	RchiOBHmChr1g0313881	TPS-a		0	0.00934195	0	0.00528846
RcTPS2	RchiOBHmChr1g0326011	TPS-a		0	0	0	0
RcTPS3	RchiOBHmChr1g0326051	TPS-a		0	0	0	0
RcTPS4	RchiOBHmChr1g0326061	TPS-a		0	0	0	0
RcTPS5	RchiOBHmChr1g0326251	TPS-a		0	0	0	0
RcTPS6	RchiOBHmChr1g0326331	TPS-a		0.229165	0.0822737	0.0618248	0
RcTPS7	RchiOBHmChr1g0326351	TPS-a		1.47533	2.21473	1.45976	0.395443
RcTPS8	RchiOBHmChr1g0326391	TPS-a		0	0.00864299	0.00482568	0
RcTPS9	RchiOBHmChr1g0331211	TPS-b		0	0	0	0
RcTPS10	RchiOBHmChr2g0160421	TPS-b	Cluster126	5.25994	0.845593	14.191	17.1757
RcTPS11	RchiOBHmChr2g0160561	TPS-b	Cluster126	32.6242	252.591	86.9806	0.530608
RcTPS12	RchiOBHmChr2g0160591	TPS-b		2.59966	25.3573	59.9716	0.142353
RcTPS13	RchiOBHmChr2g0162311	TPS-e/f	Cluster126	0	0	0	0
RcTPS14	RchiOBHmChr3g0474051	TPS-a		0.0354046	0	0	0.0377838
RcTPS15	RchiOBHmChr3g0474411	TPS-a		0.0229096	0.0429968	0	0
RcTPS16	RchiOBHmChr3g0474501	TPS-a		0	0	0	0
RcTPS17	RchiOBHmChr3g0474541	TPS-a		0	0	0	0
RcTPS18	RchiOBHmChr3g0475221	TPS-a		0	0.018036	0	0
RcTPS19	RchiOBHmChr3g0484891	TPS-b		1.17176	10.078	14.372	0.791062
RcTPS20	RchiOBHmChr4g0418071	TPS-a		0.0160827	0	0.0236351	0.424751
RcTPS21	RchiOBHmChr5g0004591	TPS-b	Cluster126	0	0.195215	0.140945	71.7849
RcTPS22	RchiOBHmChr5g0004631	TPS-b	Cluster126	0	0	0.0303309	1.21102
RcTPS23	RchiOBHmChr5g0004711	TPS-g	Cluster126	50.547	76.4472	19.1593	0.257334
RcTPS24	RchiOBHmChr5g0004731	TPS-g	Cluster126	0.0191947	0.0294276	0.0349731	0.654943
RcTPS25	RchiOBHmChr5g0004761	TPS-g		0.138231	0.0153392	0.0111562	2.2359
RcTPS26	RchiOBHmChr5g0004801	TPS-g	Cluster126	0.0141578	0.0121492	0.0247415	0.230191
RcTPS27	RchiOBHmChr5g0023471	TPS-e/f	Cluster126	6.26932	4.24812	2.72873	17.6896
RcTPS28	RchiOBHmChr5g0023641	TPS-e/f		0.163201	0.0545283	0.12263	0.375617
RcTPS29	RchiOBHmChr5g0036921	TPS-a	Cluster126	0	0	0	0
RcTPS30	RchiOBHmChr5g0037011	TPS-a	Cluster85	0	0.0259473	0	0.0057004
RcTPS31	RchiOBHmChr5g0037511	TPS-g	Cluster126	0	0	0	0
RcTPS32	RchiOBHmChr5g0037601	TPS-a	Cluster87	0	0	0	0
RcTPS33	RchiOBHmChr5g0038021	TPS-a		0.0248422	0.0519697	9.77161	8.53865
RcTPS34	RchiOBHmChr5g0038101	TPS-a		4.95539	7.28943	4723.91	5094.72
RcTPS35	RchiOBHmChr5g0044191	TPS-a		0	0	0	0
RcTPS36	RchiOBHmChr5g0059501	TPS-a		0	0.00528346	0.0475265	7.93354
RcTPS37	RchiOBHmChr5g0059511	TPS-a		0.423052	0.385864	11.5259	762.142
RcTPS38	RchiOBHmChr5g0059541	TPS-a		0	0	0	0
RcTPS39	RchiOBHmChr5g0060571	TPS-a		0	0	0	0
RcTPS40	RchiOBHmChr5g0065101	TPS-a	Cluster71	0	0.186359	1.7432	1.71148
RcTPS41	RchiOBHmChr6g0245751	TPS-a		0	0.0297176	0	0.00533461
RcTPS42	RchiOBHmChr6g0246001	TPS-a		0	0	0	0.00783789
RcTPS43	RchiOBHmChr6g0246011	TPS-a		0	0	0	0
RcTPS44	RchiOBHmChr6g0252721	TPS-b		0.0174524	0.0932992	0.0797226	0
RcTPS45	RchiOBHmChr6g0265741	TPS-a		0.160864	1.12103	0.541525	10.4398
RcTPS46	RchiOBHmChr6g0270581	TPS-a		0	0.00541502	0	0
RcTPS47	RchiOBHmChr6g0274871	TPS-a	Cluster24	0	0.0110451	0	0
RcTPS48	RchiOBHmChr6g0290871	TPS-c	Cluster127	0.0734906	0.048855	0.283127	0.384149
RcTPS49	RchiOBHmChr6g0290941	TPS-c		1.11393	0.268985	0.0231929	0.484893
RcTPS50	RchiOBHmChr6g0305391	TPS-a		0.442569	0.0222554	0	0.00606645
RcTPS51	RchiOBHmChr7g0210371	TPS-a		0	0	0	0
RcTPS52	RchiOBHmChr7g0212441	TPS-a		0	0.00539592	0.0123761	51.6355
RcTPS53	RchiOBHmChr7g0227831	TPS-a		0	0	0	0
RcTPS54	RchiOBHmChr7g0228501	TPS-a		0.00921096	0	0	0
