# Supplementary material for: Phylogeny and Functional Differentiation of the Terpene Synthase Gene Family in Angiosperms with Emphasis on Rosa chinensis
Source: Int J Mol Sci. 2025 Feb 27;26(5):2113. doi: 10.3390/ijms26052113 (PMC11901113; doi:10.3390/ijms26052113)
Supplement: Supplementary file 1 [file ijms-26-02113-s001.zip › Supplemental Table S9.xlsx]

## Sheet: Table S9
Supplemental Table S9: The TPM of RcTPSs in different organs of R. chinensis
Gene_name	Gene_ID	TPS subgroup	Cluster_ID	Leaf	Stem	Prickle	Stamen	Pistil + Ovary	Root
RcTPS1	RchiOBHmChr1g0313881	TPS-a		5.72285	0	0.0187336	0.0814587	4.99099	0.098653
RcTPS2	RchiOBHmChr1g0326011	TPS-a		0	0	0	0	0	0
RcTPS3	RchiOBHmChr1g0326051	TPS-a		0	0	0	0	0	0.0715971
RcTPS4	RchiOBHmChr1g0326061	TPS-a		0	0	0	0	0	0
RcTPS5	RchiOBHmChr1g0326251	TPS-a		0	0	0	0	0	0
RcTPS6	RchiOBHmChr1g0326331	TPS-a		0.0630168	0.0306296	0.0800555	0.0900073	0.0751795	0.150976
RcTPS7	RchiOBHmChr1g0326351	TPS-a		0.963372	11.0029	5.12134	0.385731	3.1327	1.68391
RcTPS8	RchiOBHmChr1g0326391	TPS-a		0	0	0	0.669289	0	0
RcTPS9	RchiOBHmChr1g0331211	TPS-b		0.00965328	0	0	0	0.492002	0
RcTPS10	RchiOBHmChr2g0160421	TPS-b	Cluster126	68.5745	3.01197	0.948145	5.26792	1.36461	0.0396104
RcTPS11	RchiOBHmChr2g0160561	TPS-b	Cluster126	0	0	0	2.70589	20.7866	0.0106104
RcTPS12	RchiOBHmChr2g0160591	TPS-b		0	0	0	8.43477	3.1726	0
RcTPS13	RchiOBHmChr2g0162311	TPS-e/f	Cluster126	0	0	0	0	0	0.00814176
RcTPS14	RchiOBHmChr3g0474051	TPS-a		0	0	0	0.0107644	0.602313	0
RcTPS15	RchiOBHmChr3g0474411	TPS-a		1.95716	0.0114924	0	0	2.37799	0
RcTPS16	RchiOBHmChr3g0474501	TPS-a		0.0436962	0.0106193	0	0	0.458425	0.235075
RcTPS17	RchiOBHmChr3g0474541	TPS-a		0	0	0	0	0.158029	0.734046
RcTPS18	RchiOBHmChr3g0475221	TPS-a		2.58437	1.07503	0.176639	0	1.14964	0.0133213
RcTPS19	RchiOBHmChr3g0484891	TPS-b		0	0.0315209	9.52838	1.32332	1.97835	0
RcTPS20	RchiOBHmChr4g0418071	TPS-a		1.65369	0.129507	0.0222668	0	0.072833	0
RcTPS21	RchiOBHmChr5g0004591	TPS-b	Cluster126	0	0	0.197165	1.74053	0.150878	0
RcTPS22	RchiOBHmChr5g0004631	TPS-b	Cluster126	0	0	0.0722106	0.0385448	0.0697008	0
RcTPS23	RchiOBHmChr5g0004711	TPS-g	Cluster126	20.1548	0.450141	0.0186765	0.605288	11.1488	0.462348
RcTPS24	RchiOBHmChr5g0004731	TPS-g	Cluster126	0.323116	0.0693062	0.203623	0.0242473	2.61854	0.125033
RcTPS25	RchiOBHmChr5g0004761	TPS-g		0.972846	0.120943	0.338675	0.127239	1.48427	0.135014
RcTPS26	RchiOBHmChr5g0004801	TPS-g	Cluster126	0.0618881	0	0.0319464	0.0401797	0.553178	0.0128628
RcTPS27	RchiOBHmChr5g0023471	TPS-e/f	Cluster126	6.67291	20.8181	10.7529	4.71681	38.2258	14.3639
RcTPS28	RchiOBHmChr5g0023641	TPS-e/f		0.158362	2.2897	1.04066	0.430071	3.36969	1.30152
RcTPS29	RchiOBHmChr5g0036921	TPS-a	Cluster126	0	0	0	0	0	0
RcTPS30	RchiOBHmChr5g0037011	TPS-a	Cluster85	0.0392697	1.35521	0	0.074081	0.461305	13.8009
RcTPS31	RchiOBHmChr5g0037511	TPS-g	Cluster126	0	0	0	0	0	0
RcTPS32	RchiOBHmChr5g0037601	TPS-a	Cluster87	0	0	0	0	0	0
RcTPS33	RchiOBHmChr5g0038021	TPS-a		0.0866203	0.174353	0	0.661367	0.0723108	0
RcTPS34	RchiOBHmChr5g0038101	TPS-a		0	0.346716	0.682406	350.788	29.4739	0.346587
RcTPS35	RchiOBHmChr5g0044191	TPS-a		0	0.571623	0	0	0	0.620842
RcTPS36	RchiOBHmChr5g0059501	TPS-a		0	0	0.164392	4.54032	0.33977	0
RcTPS37	RchiOBHmChr5g0059511	TPS-a		0.0106913	0.0134147	0.475442	464.08	159.593	0.773141
RcTPS38	RchiOBHmChr5g0059541	TPS-a		0	0	0	0	0.543775	0
RcTPS39	RchiOBHmChr5g0060571	TPS-a		2.07915	0	0	0	2.12096	0
RcTPS40	RchiOBHmChr5g0065101	TPS-a	Cluster71	0	0	0	0.0739654	0.336088	0
RcTPS41	RchiOBHmChr6g0245751	TPS-a		1.36659	44.9611	467.072	0	15.6595	0
RcTPS42	RchiOBHmChr6g0246001	TPS-a		69.0416	8.5444	2.80357	0	0.729663	0.370026
RcTPS43	RchiOBHmChr6g0246011	TPS-a		4.95108	0.94637	0.255295	0.0511939	0.025458	0.0936979
RcTPS44	RchiOBHmChr6g0252721	TPS-b		0.609985	0	0	0.00877515	0.823252	0
RcTPS45	RchiOBHmChr6g0265741	TPS-a		0	0.302159	0	5.01188	3.98489	0.866783
RcTPS46	RchiOBHmChr6g0270581	TPS-a		0.302556	0	0	0	0.0205467	0
RcTPS47	RchiOBHmChr6g0274871	TPS-a	Cluster24	0	0	0	0	0.538765	1.3224
RcTPS48	RchiOBHmChr6g0290871	TPS-c	Cluster127	2.45388	0.248643	30.4382	0.453562	1.20016	0.0729175
RcTPS49	RchiOBHmChr6g0290941	TPS-c		0.296134	3.43161	0.00680847	0.884624	1.01769	0.651717
RcTPS50	RchiOBHmChr6g0305391	TPS-a		142.371	126.895	23.3899	0	0.173851	0.158115
RcTPS51	RchiOBHmChr7g0210371	TPS-a		0.980708	0	0	0	0.486452	0
RcTPS52	RchiOBHmChr7g0212441	TPS-a		0	0	0	0.00882158	0	0
RcTPS53	RchiOBHmChr7g0227831	TPS-a		0	0.313263	0.435153	0.00874447	0.0718119	0
RcTPS54	RchiOBHmChr7g0228501	TPS-a		0	0.0138618	0.0582442	0	0	0
